# Supplementary material for: Immunotherapeutic IL-6R and targeting the MCT-1/IL-6/CXCL7/PD-L1 circuit prevent relapse and metastasis of triple-negative breast cancer
Source: Theranostics. 2024 Mar 3;14(5):2167–89. doi: 10.7150/thno.92922 (PMC10945351; doi:10.7150/thno.92922)
Supplement: Supplementary file 1 — Supplementary methods, figures and tables. [file thnov14p2167s1.zip]

Archive with 16 entries (16 files):
- Supplementary Figures (92922i1).pdf
- __MACOSX/._Supplementary Figures (92922i1).pdf
- Supplementary Methods.pdf
- __MACOSX/._Supplementary Methods.pdf
- Table S1.xlsx
- __MACOSX/._Table S1.xlsx
- Table S2.xlsx
- __MACOSX/._Table S2.xlsx
- Table S3.xlsx
- __MACOSX/._Table S3.xlsx
- Table S4.xlsx
- __MACOSX/._Table S4.xlsx
- Table S5.xlsx
- __MACOSX/._Table S5.xlsx
- Table S6.xlsx
- __MACOSX/._Table S6.xlsx
