# Supplementary material for: Immunotherapeutic IL-6R and targeting the MCT-1/IL-6/CXCL7/PD-L1 circuit prevent relapse and metastasis of triple-negative breast cancer
Source: Theranostics. 2024 Mar 3;14(5):2167–89. doi: 10.7150/thno.92922 (PMC10945351; doi:10.7150/thno.92922)
Supplement: Supplementary file 1 — Supplementary methods, figures and tables. [file thnov14p2167s1.zip › Table S1.xlsx]

## Sheet: Table S1
Table S1. DEGs of shMCT-1 vs. scramble. DEGs of shMCT-1 vs. scramble 4T1 cells with fold change ≥ 1.2 or <1.2 generated by Partek Genomic Suite 7.0 were shown. Statistical significance (p-value) was calculated by ANOVA.
probeset_id	Transcript_ID	GO_biological_process	GO_cellular_component	GO_molecular_function	Gene_Symbol	RefSeq	p-value (shMCTS1 vs. scramble)	Fold-Change (shMCTS1 vs. scramble)
TC0200004114.mm.1	TC0200004114.mm.1	NM_175123 // GO:0008150 // biological_process // no biological data available /// ENSM	NM_175123 // GO:0005654 // nucleoplasm // not recorded /// NM_175123 // GO:0005654 //	NM_175123 // GO:0003674 // molecular_function // no biological data available /// ENSM	1110051M20Rik	NM_175123	0.0196253	-1.76404
TC0X00002670.mm.1	TC0X00002670.mm.1	NM_029590 // GO:0008150 // biological_process // no biological data available /// ENSM	NM_029590 // GO:0005575 // cellular_component // no biological data available /// ENSM	NM_029590 // GO:0003674 // molecular_function // no biological data available /// ENSM	1700010D01Rik	NM_029590	0.000815383	1.34784
TC0400001090.mm.1	TC0400001090.mm.1	NM_001162980 // GO:0008150 // biological_process // no biological data available /// N	NM_001162980 // GO:0005575 // cellular_component // no biological data available /// N	NM_001162980 // GO:0003674 // molecular_function // no biological data available /// N	1700024P16Rik	NM_001162980	0.0326686	-1.25031
TC0900002035.mm.1	TC0900002035.mm.1	---	---	---	1700027I24Rik	NR_040741	0.000666892	-1.24342
TC1200001700.mm.1	TC1200001700.mm.1	---	---	---	1810007C17Rik	NR_045472	0.0403578	-1.32724
TC0300001666.mm.1	TC0300001666.mm.1	NM_001099674 // GO:0002230 // positive regulation of defense response to virus by host	---	---	1810022K09Rik	NM_001099674	0.0401916	1.20303
TC1600000511.mm.1	TC1600000511.mm.1	NM_029733 // GO:0010951 // negative regulation of endopeptidase activity // inferred fr	NM_029733 // GO:0001533 // cornified envelope // not recorded /// NM_029733 // GO:0005	NM_029733 // GO:0002020 // protease binding // not recorded /// NM_029733 // GO:000486	2010005H15Rik	NM_029733	0.000886948	-1.23044
TC0400001491.mm.1	TC0400001491.mm.1	---	---	---	4930471C06Rik	ENSMUST00000129084	0.0275382	-1.31214
TC0200005002.mm.1	TC0200005002.mm.1	ENSMUST00000099141 // GO:0008150 // biological_process // no biological data available	ENSMUST00000099141 // GO:0005575 // cellular_component // no biological data available	ENSMUST00000099141 // GO:0003674 // molecular_function // no biological data available	4930518I15Rik	XR_104749.2	0.0465903	1.39912
TC0500001539.mm.1	TC0500001539.mm.1	---	---	---	4930563F08Rik	NR_040704	0.0151263	-1.44022
TC0900002813.mm.1	TC0900002813.mm.1	---	---	---	4930579C12Rik	XR_105310.1	0.00591896	-1.38674
TC1200000996.mm.1	TC1200000996.mm.1	NM_145448 // GO:0008150 // biological_process // no biological data available /// ENSM	NM_145448 // GO:0005739 // mitochondrion // inferred from direct assay /// NM_145448 /	NM_145448 // GO:0003674 // molecular_function // no biological data available /// ENSM	9030617O03Rik	NM_145448	0.0113152	-1.37619
TC1500001635.mm.1	TC1500001635.mm.1	---	---	---	9130004J05Rik	XR_105729.1	0.0372964	1.50421
TC1500002341.mm.1	TC1500002341.mm.1	NM_029418 // GO:0008150 // biological_process // no biological data available /// ENSM	NM_029418 // GO:0005575 // cellular_component // no biological data available /// ENSM	NM_029418 // GO:0003674 // molecular_function // no biological data available /// ENSM	9130401M01Rik	NM_029418	0.0480987	1.20306
TC0100001726.mm.1	TC0100001726.mm.1	NM_001033819 // GO:0006629 // lipid metabolic process // inferred from electronic annot	NM_001033819 // GO:0005575 // cellular_component // no biological data available /// N	NM_001033819 // GO:0003674 // molecular_function // no biological data available /// N	9130409I23Rik	NM_001033819	0.0488781	1.22781
TC0100002825.mm.1	TC0100002825.mm.1	---	---	---	9430060I03Rik	NR_015525	0.0337267	-1.37387
TC0800002425.mm.1	TC0800002425.mm.1	NM_022419 // GO:0008152 // metabolic process // not recorded /// NM_022419 // GO:00081	NM_022419 // GO:0070062 // extracellular exosome // not recorded /// NM_022419 // GO:0	NM_022419 // GO:0003824 // catalytic activity // inferred from electronic annotation /	Abhd8	NM_022419	0.0112825	-1.20926
TC0100003104.mm.1	TC0100003104.mm.1	NM_001008533 // GO:0000186 // activation of MAPKK activity // not recorded /// NM_0010	NM_001008533 // GO:0005783 // endoplasmic reticulum // not recorded /// NM_001008533 /	NM_001008533 // GO:0001609 // G-protein coupled adenosine receptor activity // not reco	Adora1	NM_001008533	0.0286278	-1.24281
TC0100003893.mm.1	TC0100003893.mm.1	NM_026375 // GO:0000910 // cytokinesis // not recorded /// NM_026375 // GO:0006351 //	NM_026375 // GO:0000775 // chromosome, centromeric region // inferred from electronic a	NM_026375 // GO:0003677 // DNA binding // inferred from electronic annotation /// NM_0	Ahctf1	NM_026375	0.0315045	1.21712
TC1900000593.mm.1	TC1900000593.mm.1	ENSMUST00000099454 // GO:0008150 // biological_process // no biological data available	ENSMUST00000099454 // GO:0005575 // cellular_component // no biological data available	ENSMUST00000099454 // GO:0003674 // molecular_function // no biological data available	AI606181	ENSMUST00000099454	0.0203726	1.30648
TC0200000561.mm.1	TC0200000561.mm.1	NM_145144 // GO:0008150 // biological_process // no biological data available /// ENSM	NM_145144 // GO:0005737 // cytoplasm // inferred from electronic annotation /// NM_145	NM_145144 // GO:0003779 // actin binding // inferred from electronic annotation /// NM	Aif1l	NM_145144	0.00423523	1.30084
TC0900001475.mm.1	TC0900001475.mm.1	NM_001146059 // GO:0007032 // endosome organization // not recorded /// NM_001146059 /	NM_001146059 // GO:0005737 // cytoplasm // inferred from electronic annotation /// NM_	NM_001146059 // GO:0005089 // Rho guanyl-nucleotide exchange factor activity // inferre	Als2cl	NM_001146059	0.0179958	-1.21758
TC0800002722.mm.1	TC0800002722.mm.1	NM_011787 // GO:0000209 // protein polyubiquitination // not recorded /// NM_011787 //	NM_011787 // GO:0005634 // nucleus // not recorded /// NM_011787 // GO:0005737 // cyto	NM_011787 // GO:0000166 // nucleotide binding // inferred from electronic annotation /	Amfr	NM_011787	0.0469112	-1.24633
TC0X00003133.mm.1	TC0X00003133.mm.1	NM_153319 // GO:0001570 // vasculogenesis // inferred from mutant phenotype /// NM_153	NM_153319 // GO:0001725 // stress fiber // not recorded /// NM_153319 // GO:0001726 //	NM_153319 // GO:0004872 // receptor activity // not recorded /// NM_153319 // GO:00055	Amot	NM_153319	0.0461134	1.2404
TC1400000452.mm.1	TC1400000452.mm.1	---	---	---	Ang-ps3	OTTMUST00000087969	0.00512321	-1.21084
TC1400002001.mm.1	TC1400002001.mm.1	NM_007449 // GO:0071333 // cellular response to glucose stimulus // inferred from direc	NM_007449 // GO:0005576 // extracellular region // inferred from electronic annotation	NM_007449 // GO:0003676 // nucleic acid binding // inferred from electronic annotation	Ang2	NM_007449	0.0479042	-1.47456
TC0400002456.mm.1	TC0400002456.mm.1	NM_016689 // GO:0002684 // positive regulation of immune system process // not recorded	NM_016689 // GO:0005737 // cytoplasm // not recorded /// NM_016689 // GO:0005886 // pl	NM_016689 // GO:0005215 // transporter activity // inferred from electronic annotation	Aqp3	NM_016689	0.00920019	-1.30453
TC0500000857.mm.1	TC0500000857.mm.1	NM_009704 // GO:0007173 // epidermal growth factor receptor signaling pathway // not re	NM_009704 // GO:0005615 // extracellular space // not recorded /// NM_009704 // GO:000	NM_009704 // GO:0005125 // cytokine activity // inferred from electronic annotation //	Areg	NM_009704	0.00552638	-1.32073
TC0600003337.mm.1	TC0600003337.mm.1	NM_007486 // GO:1901164 // negative regulation of trophoblast cell migration // not rec	NM_007486 // GO:0005737 // cytoplasm // inferred from electronic annotation /// NM_007	NM_007486 // GO:0003924 // GTPase activity // not recorded /// NM_007486 // GO:0005094	Arhgdib	NM_007486	0.045278	-1.6174
TC0800000111.mm.1	TC0800000111.mm.1	NM_015804 // GO:0006810 // transport // inferred from electronic annotation /// NM_015	NM_015804 // GO:0005765 // lysosomal membrane // not recorded /// NM_015804 // GO:0005	NM_015804 // GO:0000166 // nucleotide binding // inferred from electronic annotation /	Atp11a	NM_015804	0.015533	-1.20533
TC1700000858.mm.1	TC1700000858.mm.1	---	---	---	B230354K17Rik	uc008cql.1	0.0200091	1.28435
TC0500001423.mm.1	TC0500001423.mm.1	NM_198611 // GO:0006486 // protein glycosylation // inferred from electronic annotation	NM_198611 // GO:0005794 // Golgi apparatus // inferred from electronic annotation ///	NM_198611 // GO:0000009 // alpha-1,6-mannosyltransferase activity // inferred from elec	B3gnt4	NM_198611	0.0159391	-1.2469
TC1700000338.mm.1	TC1700000338.mm.1	---	---	---	BC026600	uc008awc.1	0.00518368	1.2703
TC1200001066.mm.1	TC1200001066.mm.1	NM_009747 // GO:0002438 // acute inflammatory response to antigenic stimulus // not rec	NM_009747 // GO:0005768 // endosome // not recorded /// NM_009747 // GO:0005829 // cyt	NM_009747 // GO:0002020 // protease binding // not recorded /// NM_009747 // GO:000487	Bdkrb2	NM_009747	0.0393832	-1.34551
TC0200005281.mm.1	TC0200005281.mm.1	NM_007557 // GO:0001503 // ossification // inferred from electronic annotation /// NM_	NM_007557 // GO:0005576 // extracellular region // inferred from electronic annotation	NM_007557 // GO:0005125 // cytokine activity // traceable author statement /// NM_0075	Bmp7	NM_007557	0.0387818	1.41448
TC0X00000529.mm.1	TC0X00000529.mm.1	NM_009766 // GO:0007165 // signal transduction // inferred from electronic annotation	NM_009766 // GO:0005886 // plasma membrane // not recorded /// NM_009766 // GO:0016020	NM_009766 // GO:0004871 // signal transducer activity // inferred from electronic annot	Brs3	NM_009766	0.0176543	1.25426
TC0400000702.mm.1	TC0400000702.mm.1	NM_138653 // GO:0006810 // transport // inferred from electronic annotation /// NM_138	NM_138653 // GO:0005622 // intracellular // inferred from electronic annotation /// NM	NM_138653 // GO:0005499 // vitamin D binding // inferred from electronic annotation //	Bspry	NM_138653	0.0058762	1.61054
TC0500000466.mm.1	TC0500000466.mm.1	NM_009763 // GO:0008152 // metabolic process // not recorded /// NM_009763 // GO:00308	NM_009763 // GO:0005886 // plasma membrane // not recorded /// NM_009763 // GO:0016020	NM_009763 // GO:0003953 // NAD+ nucleosidase activity // not recorded /// NM_009763 //	Bst1	NM_009763	0.0406289	-1.24517
TC1900000523.mm.1	TC1900000523.mm.1	NM_001080706 // GO:0035562 // negative regulation of chromatin binding // not recorded	NM_001080706 // GO:0005575 // cellular_component // no biological data available /// E	NM_001080706 // GO:0003674 // molecular_function // no biological data available /// N	Btaf1	NM_001080706	0.0381768	1.26894
TC1400002129.mm.1	TC1400002129.mm.1	---	---	---	C030013D06Rik	ENSMUST00000113723	0.0445502	1.26321
TC0200002876.mm.1	TC0200002876.mm.1	NM_177343 // GO:0006468 // protein phosphorylation // inferred from electronic annotati	NM_177343 // GO:0005634 // nucleus // not recorded /// NM_177343 // GO:0005737 // cyto	NM_177343 // GO:0000166 // nucleotide binding // inferred from electronic annotation /	Camk1d	NM_177343	0.0172919	1.27915
TC0X00003327.mm.1	TC0X00003327.mm.1	NM_181315 // GO:0006730 // one-carbon metabolic process // inferred from electronic ann	NM_181315 // GO:0005739 // mitochondrion // inferred from direct assay /// NM_181315 /	NM_181315 // GO:0004089 // carbonate dehydratase activity // inferred from direct assay	Car5b	NM_181315	0.0335492	-1.20506
TC0400000438.mm.1	TC0400000438.mm.1	NM_139305 // GO:0002009 // morphogenesis of an epithelium // inferred from mutant pheno	NM_139305 // GO:0005886 // plasma membrane // not recorded /// NM_139305 // GO:0016020	NM_139305 // GO:0004089 // carbonate dehydratase activity // inferred from electronic a	Car9	NM_139305	0.0324755	-1.53151
TC0800000090.mm.1	TC0800000090.mm.1	NM_001190357 // GO:0008150 // biological_process // no biological data available /// N	NM_001190357 // GO:0005739 // mitochondrion // inferred from direct assay /// NM_00119	NM_001190357 // GO:0000166 // nucleotide binding // inferred from electronic annotation	Carkd	NM_001190357	0.019417	-1.20425
TC0900000031.mm.1	TC0900000031.mm.1	NM_009807 // GO:0001666 // response to hypoxia // inferred from mutant phenotype /// N	NM_009807 // GO:0005576 // extracellular region // inferred from direct assay /// NM_0	NM_009807 // GO:0004175 // endopeptidase activity // not recorded /// NM_009807 // GO:	Casp1	NM_009807	0.00603377	1.21633
TC1100002027.mm.1	TC1100002027.mm.1	NM_152807 // GO:0008150 // biological_process // no biological data available /// ENSM	NM_152807 // GO:0005730 // nucleolus // not recorded /// NM_152807 // GO:0005730 // nu	NM_152807 // GO:0044822 // poly(A) RNA binding // not recorded /// NM_152807 // GO:004	Ccdc137	NM_152807	0.0280607	1.25701
TC0100000541.mm.1	TC0100000541.mm.1	NM_001097644 // GO:0000079 // regulation of cyclin-dependent protein serine/threonine k	NM_001097644 // GO:0005575 // cellular_component // no biological data available /// E	NM_001097644 // GO:0003674 // molecular_function // no biological data available /// N	Ccnyl1	NM_001097644	0.0161065	1.27332
TC0800001253.mm.1	TC0800001253.mm.1	NM_001037809 // GO:0001895 // retina homeostasis // not recorded /// NM_001037809 // G	NM_001037809 // GO:0005737 // cytoplasm // not recorded /// NM_001037809 // GO:0005886	NM_001037809 // GO:0005509 // calcium ion binding // inferred from electronic annotatio	Cdh3	NM_001037809	0.00237977	-1.20228
TC0500002077.mm.1	TC0500002077.mm.1	NM_007668 // GO:0001764 // neuron migration // inferred from mutant phenotype /// NM_0	NM_007668 // GO:0005634 // nucleus // inferred from direct assay /// NM_007668 // GO:0	NM_007668 // GO:0000166 // nucleotide binding // inferred from electronic annotation /	Cdk5	NM_007668	0.0354649	-1.24757
TC1700002561.mm.1	TC1700002561.mm.1	NM_001024806 // GO:0006351 // transcription, DNA-templated // inferred from electronic	NM_001024806 // GO:0005634 // nucleus // not recorded /// NM_001024806 // GO:0005634 /	NM_001024806 // GO:0000978 // RNA polymerase II core promoter proximal region sequence-	Cebpz	NM_001024806	0.0289728	1.22261
TC0300002741.mm.1	TC0300002741.mm.1	NM_001004177 // GO:0001764 // neuron migration // inferred from mutant phenotype /// N	NM_001004177 // GO:0005737 // cytoplasm // inferred from direct assay /// NM_001004177	NM_001004177 // GO:0004871 // signal transducer activity // inferred from electronic an	Celsr2	NM_001004177	0.0141807	-1.22411
TC1200001269.mm.1	TC1200001269.mm.1	NM_001024602 // GO:0008150 // biological_process // no biological data available /// E	NM_001024602 // GO:0005737 // cytoplasm // inferred from electronic annotation /// NM_	NM_001024602 // GO:0003674 // molecular_function // no biological data available /// E	Cep170b	NM_001024602	0.0119543	-1.27978
TC0600000648.mm.1	TC0600000648.mm.1	NM_001163640 // GO:0007165 // signal transduction // inferred from electronic annotatio	NM_001163640 // GO:0016020 // membrane // inferred from electronic annotation /// NM_0	NM_001163640 // GO:0005096 // GTPase activator activity // not recorded /// NM_0011636	Chn2	NM_001163640	0.0478423	-1.36999
TC0500001570.mm.1	TC0500001570.mm.1	NM_009902 // GO:0003382 // epithelial cell morphogenesis // inferred from direct assay	NM_009902 // GO:0005886 // plasma membrane // inferred from electronic annotation ///	NM_009902 // GO:0005198 // structural molecule activity // inferred from electronic ann	Cldn3	NM_009902	0.0124286	3.60886
TC1100000932.mm.1	TC1100000932.mm.1	NM_001193619 // GO:0002230 // positive regulation of defense response to virus by host	NM_001193619 // GO:0005886 // plasma membrane // inferred from direct assay /// NM_001	NM_001193619 // GO:0005198 // structural molecule activity // inferred from electronic	Cldn7	NM_001193619	0.0127997	1.96994
TC1400000942.mm.1	TC1400000942.mm.1	NM_013492 // GO:0000902 // cell morphogenesis // not recorded /// NM_013492 // GO:0001	NM_013492 // GO:0005576 // extracellular region // inferred from electronic annotation	NM_013492 // GO:0005515 // protein binding // inferred from physical interaction /// N	Clu	NM_013492	0.0349078	-1.25015
TC1000001694.mm.1	TC1000001694.mm.1	NM_172546 // GO:0009966 // regulation of signal transduction // inferred from electroni	NM_172546 // GO:0005737 // cytoplasm // inferred from electronic annotation /// NM_172	NM_172546 // GO:0003674 // molecular_function // no biological data available /// ENSM	Cnksr3	NM_172546	0.0403052	-1.27308
TC1000002418.mm.1	TC1000002418.mm.1	NM_001109991 // GO:0001525 // angiogenesis // inferred from direct assay /// NM_001109	NM_001109991 // GO:0005576 // extracellular region // inferred from electronic annotati	NM_001109991 // GO:0005198 // structural molecule activity // inferred from electronic	Col18a1	NM_001109991	0.005328	-1.2006
TC1200001281.mm.1	TC1200001281.mm.1	NM_024223 // GO:0008284 // positive regulation of cell proliferation // inferred from d	NM_024223 // GO:0005938 // cell cortex // inferred from direct assay /// NM_024223 //	NM_024223 // GO:0005515 // protein binding // inferred from physical interaction /// N	Crip2	NM_024223	0.00958281	-1.2976
TC0300003194.mm.1	TC0300003194.mm.1	NM_145953 // GO:0006749 // glutathione metabolic process // not recorded /// NM_145953	NM_145953 // GO:0005634 // nucleus // not recorded /// NM_145953 // GO:0005654 // nucl	NM_145953 // GO:0003824 // catalytic activity // inferred from electronic annotation /	Cth	NM_145953	0.00423991	1.418
TC1300002141.mm.1	TC1300002141.mm.1	NM_001145801 // GO:0051603 // proteolysis involved in cellular protein catabolic proces	NM_001145801 // GO:0005615 // extracellular space // not recorded /// NM_001145801 //	NM_001145801 // GO:0004197 // cysteine-type endopeptidase activity // not recorded ///	Ctla2b	NM_001145801	0.0057739	-1.29846
TC0500000850.mm.1	TC0500000850.mm.1	NM_009140 // GO:0002237 // response to molecule of bacterial origin // inferred from di	NM_009140 // GO:0005576 // extracellular region // inferred from electronic annotation	NM_009140 // GO:0005125 // cytokine activity // inferred from electronic annotation //	Cxcl2	NM_009140	0.0218287	1.70837
TC0600002253.mm.1	TC0600002253.mm.1	NM_007808 // GO:0006122 // mitochondrial electron transport, ubiquinol to cytochrome c	NM_007808 // GO:0005634 // nucleus // not recorded /// NM_007808 // GO:0005739 // mito	NM_007808 // GO:0009055 // electron carrier activity // not recorded /// NM_007808 //	Cycs	NM_007808	0.0126934	1.26157
TC0800000441.mm.1	TC0800000441.mm.1	NM_172911 // GO:0006468 // protein phosphorylation // not recorded /// NM_172911 // GO	NM_172911 // GO:0005575 // cellular_component // no biological data available /// ENSM	NM_172911 // GO:0000166 // nucleotide binding // inferred from electronic annotation /	D8Ertd82e	NM_172911	0.00820695	-1.22897
TC1300002059.mm.1	TC1300002059.mm.1	NM_001177371 // GO:0007015 // actin filament organization // inferred from direct assay	NM_001177371 // GO:0005622 // intracellular // inferred from electronic annotation ///	NM_001177371 // GO:0003779 // actin binding // inferred from electronic annotation ///	Dbn1	NM_001177371	0.0426659	-1.33773
TC0300001192.mm.1	TC0300001192.mm.1	NM_010022 // GO:0008152 // metabolic process // inferred from electronic annotation //	NM_010022 // GO:0005739 // mitochondrion // inferred from direct assay /// NM_010022 /	NM_010022 // GO:0016740 // transferase activity // inferred from electronic annotation	Dbt	NM_010022	0.0496778	1.40591
TC0100002974.mm.1	TC0100002974.mm.1	NM_025860 // GO:0010501 // RNA secondary structure unwinding // not recorded /// NM_02	NM_025860 // GO:0005634 // nucleus // inferred from electronic annotation /// NM_02586	NM_025860 // GO:0000166 // nucleotide binding // inferred from electronic annotation /	Ddx18	NM_025860	0.0141265	1.25387
TC0800001842.mm.1	TC0800001842.mm.1	NM_007844 // GO:0006952 // defense response // inferred from electronic annotation ///	NM_007844 // GO:0005576 // extracellular region // inferred from electronic annotation	---	Defa-rs1	NM_007844	0.00607586	1.24524
TC0800001856.mm.1	TC0800001856.mm.1	NM_139221 // GO:0006952 // defense response // inferred from electronic annotation ///	NM_139221 // GO:0005576 // extracellular region // inferred from electronic annotation	NM_139221 // GO:0003674 // molecular_function // no biological data available /// ENSM	Defb11	NM_139221	0.00197756	1.20091
TC0100003834.mm.1	TC0100003834.mm.1	NM_145415 // GO:0000462 // maturation of SSU-rRNA from tricistronic rRNA transcript (SS	NM_145415 // GO:0005634 // nucleus // inferred from electronic annotation /// NM_14541	NM_145415 // GO:0019843 // rRNA binding // not recorded /// NM_145415 // GO:0034511 //	Diexf	NM_145415	0.00202746	1.22189
TC1200002148.mm.1	TC1200002148.mm.1	NM_010050 // GO:0006590 // thyroid hormone generation // not recorded /// NM_010050 //	NM_010050 // GO:0005623 // cell // traceable author statement /// NM_010050 // GO:0016	NM_010050 // GO:0004800 // thyroxine 5'-deiodinase activity // inferred from direct ass	Dio2	NM_010050	0.0383283	1.23815
TC1300000054.mm.1	TC1300000054.mm.1	NM_001081426 // GO:0008150 // biological_process // no biological data available /// N	NM_001081426 // GO:0005575 // cellular_component // no biological data available /// N	NM_001081426 // GO:0003674 // molecular_function // no biological data available /// N	Dip2c	NM_001081426	0.0160573	-1.20105
TC0X00000808.mm.1	TC0X00000808.mm.1	NM_007868 // GO:0001954 // positive regulation of cell-matrix adhesion // inferred from	NM_007868 // GO:0005634 // nucleus // not recorded /// NM_007868 // GO:0005737 // cyto	NM_007868 // GO:0002162 // dystroglycan binding // not recorded /// NM_007868 // GO:00	Dmd	NM_007868	0.0127163	-1.20033
TC0200002318.mm.1	TC0200002318.mm.1	NM_001003960 // GO:0000122 // negative regulation of transcription from RNA polymerase	NM_001003960 // GO:0000775 // chromosome, centromeric region // inferred from direct as	NM_001003960 // GO:0003677 // DNA binding // inferred from direct assay /// NM_0010039	Dnmt3b	NM_001003960	0.0316871	1.21519
TC0900001921.mm.1	TC0900001921.mm.1	NM_172920 // GO:0018406 // protein C-linked glycosylation via 2'-alpha-mannosyl-L-trypt	NM_172920 // GO:0005637 // nuclear inner membrane // not recorded /// NM_172920 // GO:	NM_172920 // GO:0000009 // alpha-1,6-mannosyltransferase activity // inferred from elec	Dpy19l1	NM_172920	0.0455287	1.21745
TC0X00001888.mm.1	TC0X00001888.mm.1	---	---	---	Drr1	OTTMUST00000041140	0.0443777	1.25813
TC1500001534.mm.1	TC1500001534.mm.1	NM_183089 // GO:0006260 // DNA replication // inferred from electronic annotation ///	NM_183089 // GO:0000775 // chromosome, centromeric region // not recorded /// NM_18308	NM_183089 // GO:0003677 // DNA binding // inferred from electronic annotation /// NM_1	Dscc1	NM_183089	0.0159105	1.22932
TC1700002156.mm.1	TC1700002156.mm.1	---	---	---	E030047D23Rik	XR_141315.1	0.0331182	1.20242
TC1500002137.mm.1	TC1500002137.mm.1	---	---	---	E330033B04Rik	NR_030690	0.0486809	1.2278
TC0X00000934.mm.1	TC0X00000934.mm.1	NM_010110 // GO:0001755 // neural crest cell migration // inferred from mutant phenotyp	NM_010110 // GO:0005634 // nucleus // inferred from direct assay /// NM_010110 // GO:0	NM_010110 // GO:0005515 // protein binding // inferred from physical interaction /// N	Efnb1	NM_010110	0.0221758	-1.29731
TC1100002246.mm.1	TC1100002246.mm.1	---	---	---	Egfros	ENSMUST00000150329	0.0284269	-1.29904
TC1800001141.mm.1	TC1800001141.mm.1	---	NM_013512 // GO:0005737 // cytoplasm // inferred from electronic annotation /// NM_013	NM_013512 // GO:0008092 // cytoskeletal protein binding // inferred from electronic ann	Epb41l4a	NM_013512	0.0436778	-1.32195
TC0500000855.mm.1	TC0500000855.mm.1	NM_053087 // GO:0000165 // MAPK cascade // inferred from direct assay /// NM_053087 //	NM_053087 // GO:0005615 // extracellular space // not recorded /// NM_053087 // GO:000	NM_053087 // GO:0005154 // epidermal growth factor receptor binding // inferred from di	Epgn	NM_053087	0.0450034	-1.35006
TC0200004729.mm.1	TC0200004729.mm.1	NM_001081090 // GO:0006351 // transcription, DNA-templated // inferred from electronic	NM_001081090 // GO:0005615 // extracellular space // not recorded /// NM_001081090 //	NM_001081090 // GO:0044822 // poly(A) RNA binding // not recorded /// NM_001081090 //	Esf1	NM_001081090	0.0331038	1.25413
TC1000003148.mm.1	TC1000003148.mm.1	NM_011843 // GO:0006810 // transport // inferred from electronic annotation /// NM_011	NM_011843 // GO:0005783 // endoplasmic reticulum // not recorded /// NM_011843 // GO:0	NM_011843 // GO:0005543 // phospholipid binding // not recorded /// NM_011843 // GO:00	Esyt1	NM_011843	0.0448995	-1.30813
TC0400003445.mm.1	TC0400003445.mm.1	NM_001160043 // GO:0006281 // DNA repair // inferred from electronic annotation /// NM	NM_001160043 // GO:0005634 // nucleus // not recorded /// NM_001160043 // GO:0005654 /	NM_001160043 // GO:0003677 // DNA binding // inferred from electronic annotation /// N	Exo5	NM_001160043	0.0436586	-1.23035
TC1900001514.mm.1	TC1900001514.mm.1	NM_001164561 // GO:0006364 // rRNA processing // inferred from electronic annotation /	NM_001164561 // GO:0000176 // nuclear exosome (RNase complex) // not recorded /// NM_0	NM_001164561 // GO:0003723 // RNA binding // inferred from electronic annotation /// N	Exosc1	NM_001164561	0.0486853	1.23495
TC0400000622.mm.1	TC0400000622.mm.1	NM_001081420 // GO:0008150 // biological_process // no biological data available /// E	NM_001081420 // GO:0005634 // nucleus // inferred from direct assay /// NM_001081420 /	NM_001081420 // GO:0003674 // molecular_function // no biological data available /// E	Fam206a	NM_001081420	0.0323592	1.40004
TC1500002186.mm.1	TC1500002186.mm.1	NM_024169 // GO:0000413 // protein peptidyl-prolyl isomerization // not recorded /// N	NM_024169 // GO:0005737 // cytoplasm // not recorded /// NM_024169 // GO:0005789 // en	NM_024169 // GO:0003755 // peptidyl-prolyl cis-trans isomerase activity // not recorded	Fkbp11	NM_024169	0.0187604	1.76148
TC1400000071.mm.1	TC1400000071.mm.1	NM_134080 // GO:0003334 // keratinocyte development // inferred from mutant phenotype	NM_134080 // GO:0001725 // stress fiber // inferred from direct assay /// NM_134080 //	NM_134080 // GO:0003779 // actin binding // inferred from electronic annotation /// NM	Flnb	NM_134080	0.0205667	-1.20482
TC1700001533.mm.1	TC1700001533.mm.1	NM_177316 // GO:0007165 // signal transduction // inferred from electronic annotation	NM_177316 // GO:0016020 // membrane // inferred from electronic annotation /// NM_1773	NM_177316 // GO:0004871 // signal transducer activity // inferred from electronic annot	Fpr-rs6	NM_177316	0.0358352	-1.35005
TC1000000817.mm.1	TC1000000817.mm.1	NM_031380 // GO:0001503 // ossification // inferred from electronic annotation /// NM_	NM_031380 // GO:0005576 // extracellular region // inferred from electronic annotation	NM_031380 // GO:0001968 // fibronectin binding // not recorded /// NM_031380 // GO:004	Fstl3	NM_031380	0.0454736	2.69056
TC0800002529.mm.1	TC0800002529.mm.1	NM_021356 // GO:0000187 // activation of MAPK activity // inferred from direct assay /	NM_021356 // GO:0005737 // cytoplasm // inferred from direct assay /// ENSMUST00000034	NM_021356 // GO:0004871 // signal transducer activity // inferred from direct assay //	Gab1	NM_021356	0.0329129	-1.24482
TC1000001210.mm.1	TC1000001210.mm.1	---	---	---	Gad1-ps	ENSMUST00000167243	0.00617958	1.32289
TC0300002936.mm.1	TC0300002936.mm.1	NM_026578 // GO:0001522 // pseudouridine synthesis // inferred from electronic annotati	NM_026578 // GO:0001651 // dense fibrillar component // not recorded /// NM_026578 //	NM_026578 // GO:0003723 // RNA binding // inferred from electronic annotation /// NM_0	Gar1	NM_026578	0.024203	1.20034
TC0100001464.mm.1	TC0100001464.mm.1	NR_002840 // GO:0008150 // biological_process // no biological data available	NR_002840 // GO:0005575 // cellular_component // no biological data available	NR_002840 // GO:0003674 // molecular_function // no biological data available	Gas5	NR_002840	0.0339614	1.28606
TC0200004511.mm.1	TC0200004511.mm.1	NM_025961 // GO:0006601 // creatine biosynthetic process // not recorded /// NM_025961	NM_025961 // GO:0005739 // mitochondrion // inferred from direct assay /// NM_025961 /	NM_025961 // GO:0015067 // amidinotransferase activity // not recorded /// NM_025961 /	Gatm	NM_025961	0.0305408	1.36348
TC0800000930.mm.1	TC0800000930.mm.1	NM_018771 // GO:0006605 // protein targeting // inferred from mutant phenotype /// NM_	NM_018771 // GO:0005737 // cytoplasm // inferred from direct assay /// NM_018771 // GO	NM_018771 // GO:0003779 // actin binding // inferred from physical interaction /// NM_	Gipc1	NM_018771	0.0344667	-1.30028
TC0100002314.mm.1	TC0100002314.mm.1	NM_001081081 // GO:0001967 // suckling behavior // inferred from mutant phenotype ///	NM_001081081 // GO:0005737 // cytoplasm // inferred from electronic annotation /// NM_	NM_001081081 // GO:0004359 // glutaminase activity // inferred from direct assay /// N	Gls	NM_001081081	0.0151906	1.23009
TC1400002323.mm.1	TC1400002323.mm.1	---	---	---	Gm10002	XR_141217.1	0.0297691	-1.20132
TC1700000726.mm.1	TC1700000726.mm.1	---	---	---	Gm10074	ENSMUST00000077584	0.0094171	1.27081
TC1300001918.mm.1	TC1300001918.mm.1	ENSMUST00000072437 // GO:0008150 // biological_process // no biological data available	ENSMUST00000072437 // GO:0005575 // cellular_component // no biological data available	ENSMUST00000072437 // GO:0003674 // molecular_function // no biological data available	Gm10113	XM_001473359.2	0.00708911	-1.34635
TC0500002785.mm.1	TC0500002785.mm.1	ENSMUST00000180232 // GO:0008150 // biological_process // no biological data available	ENSMUST00000180232 // GO:0005575 // cellular_component // no biological data available	ENSMUST00000180232 // GO:0003674 // molecular_function // no biological data available	Gm10424	ENSMUST00000180232	0.0261318	1.28235
TC0900001417.mm.1	TC0900001417.mm.1	---	---	---	Gm10621	ENSMUST00000098384	0.0420043	1.22735
TC0900001137.mm.1	TC0900001137.mm.1	---	---	---	Gm10634	XM_001473239.2	0.0479525	-1.34091
TC1000000077.mm.1	TC1000000077.mm.1	ENSMUST00000105564 // GO:0008150 // biological_process // no biological data available	ENSMUST00000105564 // GO:0005575 // cellular_component // no biological data available	ENSMUST00000105564 // GO:0003674 // molecular_function // no biological data available	Gm10944	ENSMUST00000105564	0.0223688	1.32803
TC0200002006.mm.1	TC0200002006.mm.1	ENSMUST00000110225 // GO:0008150 // biological_process // no biological data available	ENSMUST00000110225 // GO:0005575 // cellular_component // no biological data available	ENSMUST00000110225 // GO:0003674 // molecular_function // no biological data available	Gm11037	ENSMUST00000110225	0.0384815	-1.22906
TC0200001575.mm.1	TC0200001575.mm.1	ENSMUST00000111107 // GO:0008150 // biological_process // no biological data available	ENSMUST00000111107 // GO:0005575 // cellular_component // no biological data available	ENSMUST00000111107 // GO:0003674 // molecular_function // no biological data available	Gm11060	ENSMUST00000111107	0.014886	1.20251
TC0400002914.mm.1	TC0400002914.mm.1	---	---	---	Gm11247	ENSMUST00000120337	0.0443911	1.25107
TC1100003509.mm.1	TC1100003509.mm.1	---	---	---	Gm11496	ENSMUST00000128078	0.0137694	-1.67621
TC1100004201.mm.1	TC1100004201.mm.1	---	---	---	Gm11772	XR_106376.1	0.0338348	-1.21685
TC0400002119.mm.1	TC0400002119.mm.1	---	---	---	Gm11787	XM_984338.3	0.0332064	-1.22036
TC0400002338.mm.1	TC0400002338.mm.1	---	---	---	Gm11914	ENSMUST00000117094	0.0445905	-1.33141
TC0400002453.mm.1	TC0400002453.mm.1	---	---	---	Gm12397	ENSMUST00000105565	0.00171052	-1.20991
TC0400000657.mm.1	TC0400000657.mm.1	---	---	---	Gm12529	ENSMUST00000119529	0.0391353	1.26653
TC1100000128.mm.1	TC1100000128.mm.1	---	---	---	Gm12598	ENSMUST00000117333	0.0277802	1.25515
TC0400003062.mm.1	TC0400003062.mm.1	---	---	---	Gm12651	ENSMUST00000178263	0.0417704	1.35762
TC0400001297.mm.1	TC0400001297.mm.1	---	---	---	Gm12840	ENSMUST00000156081	0.0145572	1.33194
TC0400003427.mm.1	TC0400003427.mm.1	---	---	---	Gm12954	ENSMUST00000118610	0.0311599	-1.20891
TC0200002923.mm.1	TC0200002923.mm.1	---	---	---	Gm13254	ENSMUST00000118295	0.033613	-1.22507
TC0200002948.mm.1	TC0200002948.mm.1	---	---	---	Gm13265	ENSMUST00000118090	0.0246349	1.44713
TC0200000266.mm.1	TC0200000266.mm.1	---	---	---	Gm13366	ENSMUST00000122198	0.0352934	1.2465
TC0200000627.mm.1	TC0200000627.mm.1	---	---	---	Gm13448	ENSMUST00000143469	0.022016	1.21532
TC0200003507.mm.1	TC0200003507.mm.1	---	---	---	Gm13487	ENSMUST00000122240	0.029103	1.28527
TC0200001161.mm.1	TC0200001161.mm.1	---	---	---	Gm13673	ENSMUST00000122056	0.0391923	-1.27508
TC0200004041.mm.1	TC0200004041.mm.1	---	---	---	Gm13765	ENSMUST00000117613	0.0317722	1.22541
TC0200004100.mm.1	TC0200004100.mm.1	---	---	---	Gm13772	ENSMUST00000118431	0.00990034	1.20906
TC0200001864.mm.1	TC0200001864.mm.1	---	---	---	Gm13988	ENSMUST00000119363	0.010295	1.4381
TC0200005035.mm.1	TC0200005035.mm.1	---	---	---	Gm14202	ENSMUST00000120121	0.0164274	1.30687
TC0200005043.mm.1	TC0200005043.mm.1	---	---	---	Gm14219	ENSMUST00000120414	0.0112683	1.47684
TC0200004654.mm.1	TC0200004654.mm.1	---	---	---	Gm14284	ENSMUST00000121967	0.048608	1.26919
TC0200002770.mm.1	TC0200002770.mm.1	---	---	---	Gm14294	ENSMUST00000119749	0.00671689	1.20227
TC0200005490.mm.1	TC0200005490.mm.1	NM_001099327 // GO:0006355 // regulation of transcription, DNA-templated // inferred fr	NM_001099327 // GO:0005622 // intracellular // inferred from electronic annotation ///	NM_001099327 // GO:0003676 // nucleic acid binding // inferred from electronic annotati	Gm14305	NM_001099327	0.0351059	1.23109
TC0200005489.mm.1	TC0200005489.mm.1	ENSMUST00000108985 // GO:0006355 // regulation of transcription, DNA-templated // infer	ENSMUST00000108985 // GO:0005622 // intracellular // inferred from electronic annotatio	ENSMUST00000108985 // GO:0003676 // nucleic acid binding // inferred from electronic an	Gm14306	ENSMUST00000108985	0.00414494	1.28
TC0200005349.mm.1	TC0200005349.mm.1	ENSMUST00000120521 // GO:0006355 // regulation of transcription, DNA-templated // infer	ENSMUST00000120521 // GO:0005622 // intracellular // inferred from electronic annotatio	ENSMUST00000120521 // GO:0003676 // nucleic acid binding // inferred from electronic an	Gm14308	NM_001099349_5	0.0374666	1.20987
TC0X00000018.mm.1	TC0X00000018.mm.1	NM_001085543 // GO:0008150 // biological_process // no biological data available /// E	NM_001085543 // GO:0005575 // cellular_component // no biological data available /// E	NM_001085543 // GO:0003674 // molecular_function // no biological data available /// E	Gm14347	NM_001085543	0.0224785	-1.37769
TC0200001778.mm.1	TC0200001778.mm.1	---	---	---	Gm14383	ENSMUST00000121637	0.0340738	1.20555
TC0200005360.mm.1	TC0200005360.mm.1	ENSMUST00000108964 // GO:0006355 // regulation of transcription, DNA-templated // infer	ENSMUST00000108964 // GO:0005622 // intracellular // inferred from electronic annotatio	ENSMUST00000108964 // GO:0003676 // nucleic acid binding // inferred from electronic an	Gm14411	ENSMUST00000180793	0.00369883	1.2027
TC0200005491.mm.1	TC0200005491.mm.1	ENSMUST00000108975 // GO:0006355 // regulation of transcription, DNA-templated // infer	ENSMUST00000108975 // GO:0005622 // intracellular // inferred from electronic annotatio	ENSMUST00000108975 // GO:0003676 // nucleic acid binding // inferred from electronic an	Gm14419	XM_003688779.1	0.0402291	1.28377
TC0200002738.mm.1	TC0200002738.mm.1	NM_001177406 // GO:0006355 // regulation of transcription, DNA-templated // inferred fr	NM_001177406 // GO:0005622 // intracellular // inferred from electronic annotation ///	NM_001177406 // GO:0003676 // nucleic acid binding // inferred from electronic annotati	Gm14431	NM_001177404_3	0.0488907	1.26512
TC0200005341.mm.1	TC0200005341.mm.1	NM_001177407 // GO:0006355 // regulation of transcription, DNA-templated // inferred fr	NM_001177407 // GO:0005622 // intracellular // inferred from electronic annotation ///	NM_001177407 // GO:0003676 // nucleic acid binding // inferred from electronic annotati	Gm14431	NM_001177404	0.0488907	1.26512
TC0200002721.mm.1	TC0200002721.mm.1	NM_001242943 // GO:0006355 // regulation of transcription, DNA-templated // inferred fr	NM_001242943 // GO:0005622 // intracellular // inferred from electronic annotation ///	NM_001242943 // GO:0003676 // nucleic acid binding // inferred from electronic annotati	Gm14436	NM_001242943	0.0493753	1.27692
TC0X00000419.mm.1	TC0X00000419.mm.1	---	---	---	Gm14654	ENSMUST00000118620	0.0198011	1.32784
TC0X00000590.mm.1	TC0X00000590.mm.1	---	---	---	Gm14668	ENSMUST00000118588	0.0408103	-1.24212
TC0X00000871.mm.1	TC0X00000871.mm.1	NM_001205268 // GO:0008150 // biological_process // no biological data available /// E	NM_001205268 // GO:0005575 // cellular_component // no biological data available /// E	NM_001205268 // GO:0003674 // molecular_function // no biological data available /// E	Gm14781	NM_001205268	0.0258478	-1.26339
TC0X00001915.mm.1	TC0X00001915.mm.1	---	---	---	Gm14885	ENSMUST00000117969	0.0227611	1.24423
TC0X00002908.mm.1	TC0X00002908.mm.1	---	---	---	Gm14929	ENSMUST00000152079	0.0150872	1.21085
TC0X00001479.mm.1	TC0X00001479.mm.1	---	---	---	Gm15094	ENSMUST00000118394	0.0330355	-1.21915
TC0X00003207.mm.1	TC0X00003207.mm.1	---	---	---	Gm15166	ENSMUST00000120790	0.0310041	1.32494
TC1600001110.mm.1	TC1600001110.mm.1	---	---	---	Gm15537	ENSMUST00000126677	0.0208956	-1.2105
TC1000001487.mm.1	TC1000001487.mm.1	---	---	---	Gm15910	NR_038023	0.0183677	1.64579
TC1400000149.mm.1	TC1400000149.mm.1	---	---	---	Gm15916	ENSMUST00000118355	0.026167	-1.38617
TC1600001238.mm.1	TC1600001238.mm.1	---	---	---	Gm15950	ENSMUST00000162902	0.0432535	1.24464
TC1600001012.mm.1	TC1600001012.mm.1	---	---	---	Gm15976	ENSMUST00000129701	0.0365193	1.20144
TC1900001167.mm.1	TC1900001167.mm.1	---	---	---	Gm16274	ENSMUST00000139251	0.0498766	-1.21517
TC0600002885.mm.1	TC0600002885.mm.1	---	---	---	Gm16433	ENSMUST00000062429	0.00441704	1.23583
TC0500000789.mm.1	TC0500000789.mm.1	---	---	---	Gm16579	ENSMUST00000161985	0.0183685	-1.22488
TC1500001922.mm.1	TC1500001922.mm.1	---	---	---	Gm17025	ENSMUST00000133273	0.0126025	-1.38988
TC1700002405.mm.1	TC1700002405.mm.1	---	---	---	Gm17133	ENSMUST00000170636	0.0478413	-1.26037
TC1300002361.mm.1	TC1300002361.mm.1	---	---	---	Gm17259	XR_105564.1	0.0120563	-1.24586
TC0400001584.mm.1	TC0400001584.mm.1	---	---	---	Gm17300	ENSMUST00000172202	0.0148447	1.49087
TC0900001556.mm.1	TC0900001556.mm.1	---	---	---	Gm17399	XR_105327.1	0.0130931	-1.22452
TC1200001698.mm.1	TC1200001698.mm.1	ENSMUST00000169406 // GO:0006355 // regulation of transcription, DNA-templated // infer	ENSMUST00000169406 // GO:0005739 // mitochondrion // inferred from electronic annotatio	ENSMUST00000169406 // GO:0000179 // rRNA (adenine-N6,N6-)-dimethyltransferase activity	Gm1818	XR_001538.3	0.047043	1.29479
TC1500000422.mm.1	TC1500000422.mm.1	---	---	---	Gm19347	XR_105721.1	0.01712	1.50726
TC1800001376.mm.1	TC1800001376.mm.1	---	---	---	Gm19486	XM_003085204.1	0.0082116	1.28084
TC1800001629.mm.1	TC1800001629.mm.1	---	---	---	Gm19578	XR_141487.1	0.031817	1.33671
TC0600002660.mm.1	TC0600002660.mm.1	---	---	---	Gm19618	XM_003084660.1	0.01841	1.30287
TC0200005346.mm.1	TC0200005346.mm.1	ENSMUST00000109049 // GO:0006355 // regulation of transcription, DNA-templated // infer	ENSMUST00000109049 // GO:0005622 // intracellular // inferred from electronic annotatio	ENSMUST00000109049 // GO:0003676 // nucleic acid binding // inferred from electronic an	Gm2004	XR_140554.1	0.0339439	1.2793
TC0600001911.mm.1	TC0600001911.mm.1	---	---	---	Gm20186	XR_104972.1	0.0282852	1.24121
TC1100003387.mm.1	TC1100003387.mm.1	---	---	---	Gm20234	XR_106216.1	0.012378	1.27005
TC0200005086.mm.1	TC0200005086.mm.1	---	---	---	Gm20296	XR_104752.1	0.026548	1.21182
TC0300000931.mm.1	TC0300000931.mm.1	---	---	---	Gm20632	ENSMUST00000176760	0.0281291	1.30065
TC0400003083.mm.1	TC0400003083.mm.1	---	---	---	Gm20651	ENSMUST00000177219	0.0126153	1.21366
TC0Y00000485.mm.1	TC0Y00000485.mm.1	ENSMUST00000180324 // GO:0007276 // gamete generation // inferred from electronic annot	---	---	Gm20806	NM_001160135_2	0.0412389	-1.28834
TC0Y00000495.mm.1	TC0Y00000495.mm.1	---	---	---	Gm20806	NM_001160135_4	0.0412389	-1.28834
TC1400002220.mm.1	TC1400002220.mm.1	---	---	---	Gm21430	ENSMUST00000182998	0.0330903	1.32712
TC0900000456.mm.1	TC0900000456.mm.1	---	---	ENSMUST00000177787 // GO:0003677 // DNA binding // inferred from electronic annotation	Gm21915	ENSMUST00000177787	0.0302449	1.21973
TC0300000927.mm.1	TC0300000927.mm.1	---	---	---	Gm22027	ENSMUST00000122737	0.0258837	1.4737
TC1000002231.mm.1	TC1000002231.mm.1	---	---	---	Gm22117	ENSMUST00000103902	0.0486898	1.28434
TC0800002697.mm.1	TC0800002697.mm.1	---	---	---	Gm22151	ENSMUST00000116963	0.0493746	1.29707
TC0X00002960.mm.1	TC0X00002960.mm.1	---	---	---	Gm22225	ENSMUST00000157358	0.042949	1.22002
TC0900000634.mm.1	TC0900000634.mm.1	---	---	---	Gm22242	ENSMUST00000175224	0.0155799	-1.5081
TC1500000509.mm.1	TC1500000509.mm.1	---	---	---	Gm22519	ENSMUST00000158270	0.0051667	1.45853
TC0900001783.mm.1	TC0900001783.mm.1	---	---	---	Gm22658	ENSMUST00000104196	0.00587182	-1.33327
TC1600000293.mm.1	TC1600000293.mm.1	---	---	---	Gm22741	ENSMUST00000083438	0.00972515	-1.29296
TC1200000143.mm.1	TC1200000143.mm.1	---	---	---	Gm22748	ENSMUST00000082493	0.045732	-1.22391
TC1800000061.mm.1	TC1800000061.mm.1	---	---	---	Gm22765	ENSMUST00000158371	0.0224806	1.71207
TC1200000184.mm.1	TC1200000184.mm.1	---	---	---	Gm22766	ENSMUST00000158372	0.00326207	1.27002
TC0100003126.mm.1	TC0100003126.mm.1	---	---	---	Gm22796	ENSMUST00000157234	0.0348846	-1.28294
TC1100002317.mm.1	TC1100002317.mm.1	---	---	---	Gm22807	ENSMUST00000082737	0.0106113	1.21677
TC0500002505.mm.1	TC0500002505.mm.1	---	---	---	Gm22929	ENSMUST00000175517	0.00714854	1.28227
TC0400003363.mm.1	TC0400003363.mm.1	---	---	---	Gm22980	ENSMUST00000082608	0.0472746	-1.21216
TC1400000535.mm.1	TC1400000535.mm.1	---	---	---	Gm23469	ENSMUST00000157131	0.00568811	-1.21041
TC1300000052.mm.1	TC1300000052.mm.1	---	---	---	Gm23553	ENSMUST00000157817	0.0383792	1.48549
TC0700000022.mm.1	TC0700000022.mm.1	---	---	---	Gm23741	ENSMUST00000097237	0.0107746	-1.31359
TC0400000540.mm.1	TC0400000540.mm.1	---	---	---	Gm23746	ENSMUST00000104229	0.0434313	-1.20095
TC1000002295.mm.1	TC1000002295.mm.1	---	---	---	Gm23854	ENSMUST00000158378	0.0404473	-1.20814
TC0X00001206.mm.1	TC0X00001206.mm.1	---	---	---	Gm2411	XM_001473145.2	0.0426782	-1.25025
TC0X00001595.mm.1	TC0X00001595.mm.1	---	---	---	Gm24281	ENSMUST00000104234	0.0495569	1.37611
TC0800001206.mm.1	TC0800001206.mm.1	---	---	---	Gm24629	ENSMUST00000122762	0.00623469	1.41614
TC1600000569.mm.1	TC1600000569.mm.1	---	---	---	Gm24795	ENSMUST00000116737	0.0139486	1.22444
TC1400001529.mm.1	TC1400001529.mm.1	---	---	---	Gm24912	ENSMUST00000157291	0.00261379	1.21191
TC0800000949.mm.1	TC0800000949.mm.1	---	---	---	Gm25110	ENSMUST00000116684	0.0139486	1.22444
TC0100000111.mm.1	TC0100000111.mm.1	---	---	---	Gm25166	ENSMUST00000158909	0.0175021	1.21116
TC0700003882.mm.1	TC0700003882.mm.1	---	---	---	Gm25171	ENSMUST00000116926	0.0139486	1.22444
TC0300000677.mm.1	TC0300000677.mm.1	---	---	---	Gm25188	ENSMUST00000083913	0.04886	1.20702
TC0700003416.mm.1	TC0700003416.mm.1	---	---	---	Gm25249	ENSMUST00000175471	0.0310073	1.26378
TC1800000150.mm.1	TC1800000150.mm.1	---	---	---	Gm25392	ENSMUST00000157335	0.0169024	-1.2143
TC0300002048.mm.1	TC0300002048.mm.1	---	---	---	Gm25572	ENSMUST00000157527	0.0261527	1.2162
TC0100001318.mm.1	TC0100001318.mm.1	---	---	---	Gm25663	ENSMUST00000157698	0.0181731	1.49394
TC0300002018.mm.1	TC0300002018.mm.1	---	---	---	Gm25727	ENSMUST00000104522	0.0493115	1.26882
TC0500002004.mm.1	TC0500002004.mm.1	---	---	---	Gm25761	ENSMUST00000103983	0.00225029	1.22869
TC0800001606.mm.1	TC0800001606.mm.1	---	---	---	Gm25775	ENSMUST00000116716	0.0139486	1.22444
TC0X00003210.mm.1	TC0X00003210.mm.1	---	---	---	Gm25895	ENSMUST00000083714	0.00163215	-1.44964
TC1700001347.mm.1	TC1700001347.mm.1	---	---	---	Gm25909	ENSMUST00000157619	0.0478795	1.22742
TC0600002434.mm.1	TC0600002434.mm.1	---	---	---	Gm25910	ENSMUST00000157620	0.0239921	1.23444
TC1200000015.mm.1	TC1200000015.mm.1	---	---	---	Gm26050	ENSMUST00000104640	0.0452268	1.23127
TC0300002948.mm.1	TC0300002948.mm.1	---	---	---	Gm26090	ENSMUST00000157897	0.0277661	1.22791
TC0600000898.mm.1	TC0600000898.mm.1	---	---	---	Gm26264	ENSMUST00000083278	0.0262943	-1.3372
TC0800000378.mm.1	TC0800000378.mm.1	---	---	---	Gm26578	ENSMUST00000181702	0.0117588	-1.41339
TC0700000570.mm.1	TC0700000570.mm.1	---	---	---	Gm26610	ENSMUST00000181529	0.0296201	1.20606
TC0X00001913.mm.1	TC0X00001913.mm.1	---	---	---	Gm26652	ENSMUST00000180592	0.00163954	1.47246
TC0800001444.mm.1	TC0800001444.mm.1	---	---	---	Gm26739	ENSMUST00000181041	0.0261462	-1.27608
TC1700000887.mm.1	TC1700000887.mm.1	---	---	---	Gm26785	ENSMUST00000181775	0.0379397	1.38583
TC0300000506.mm.1	TC0300000506.mm.1	---	---	---	Gm26850	ENSMUST00000181653	0.0208128	1.21173
TC0100003398.mm.1	TC0100003398.mm.1	---	---	---	Gm27616	ENSMUST00000184547	0.0350316	1.47369
TC1500001686.mm.1	TC1500001686.mm.1	---	---	---	Gm28020	ENSMUST00000157739	0.0340717	-1.35633
TC1400000415.mm.1	TC1400000415.mm.1	---	---	---	Gm2832	ENSMUST00000172412	0.0131615	-1.27298
TC1400001972.mm.1	TC1400001972.mm.1	---	---	---	Gm3601	XR_105655.1	0.036014	1.2815
TC1900001311.mm.1	TC1900001311.mm.1	---	---	---	Gm3916	XR_106015.1	0.0233167	-1.2347
TC0X00001831.mm.1	TC0X00001831.mm.1	NM_001085517 // GO:0006325 // chromatin organization // not recorded /// NM_001085517	NM_001085517 // GO:0000790 // nuclear chromatin // not recorded /// NM_001085517 // GO	NM_001085517 // GO:0003677 // DNA binding // not recorded /// NM_001085517 // GO:00036	Gm5132	NM_001085517	0.0384408	-1.24423
TC0X00003217.mm.1	TC0X00003217.mm.1	---	---	---	Gm5645	XM_003688982.1	0.0287265	-1.23826
TC1400000433.mm.1	TC1400000433.mm.1	---	---	---	Gm6536	ENSMUST00000171180	0.00442867	-1.26131
TC0900000978.mm.1	TC0900000978.mm.1	---	---	---	Gm7265	BC147147	0.0353252	1.23545
TC0300002021.mm.1	TC0300002021.mm.1	---	---	---	Gm8177	ENSMUST00000181591	0.0410317	1.24003
TC0X00003121.mm.1	TC0X00003121.mm.1	---	---	---	Gm8202	ENSMUST00000117682	0.0443228	-1.2638
TC1400001888.mm.1	TC1400001888.mm.1	NM_001162954 // GO:0008150 // biological_process // no biological data available /// E	NM_001162954 // GO:0005575 // cellular_component // no biological data available /// E	NM_001162954 // GO:0003674 // molecular_function // no biological data available /// E	Gm8267	NM_001162954	0.0493164	-1.24521
TC1400000441.mm.1	TC1400000441.mm.1	ENSMUST00000163912 // GO:0008150 // biological_process // no biological data available	ENSMUST00000163912 // GO:0005575 // cellular_component // no biological data available	ENSMUST00000163912 // GO:0003674 // molecular_function // no biological data available	Gm9732	ENSMUST00000163912	0.0351043	-1.31285
TC0X00002207.mm.1	TC0X00002207.mm.1	---	NM_008150 // GO:0005576 // extracellular region // inferred from electronic annotation	NM_008150 // GO:0043395 // heparan sulfate proteoglycan binding // inferred from electr	Gpc4	NM_008150	0.0346573	1.40871
TC0600000454.mm.1	TC0600000454.mm.1	NM_029555 // GO:0006749 // glutathione metabolic process // inferred from direct assay	NM_029555 // GO:0005622 // intracellular // not recorded /// NM_029555 // GO:0005739 /	NM_029555 // GO:0004364 // glutathione transferase activity // inferred from direct ass	Gstk1	NM_029555	0.0270857	1.41619
TC1900000560.mm.1	TC1900000560.mm.1	NM_008234 // GO:0001655 // urogenital system development // inferred from mutant phenot	NM_008234 // GO:0000775 // chromosome, centromeric region // inferred from direct assay	NM_008234 // GO:0000166 // nucleotide binding // inferred from electronic annotation /	Hells	NM_008234	0.0149225	1.27307
TC0800002525.mm.1	TC0800002525.mm.1	NM_020259 // GO:0005975 // carbohydrate metabolic process // inferred from electronic a	NM_020259 // GO:0005576 // extracellular region // inferred from electronic annotation	NM_020259 // GO:0003824 // catalytic activity // inferred from electronic annotation /	Hhip	NM_020259	0.0246804	1.33836
TC1200001106.mm.1	TC1200001106.mm.1	NM_001044380 // GO:0005975 // carbohydrate metabolic process // inferred from electroni	NM_001044380 // GO:0005576 // extracellular region // inferred from electronic annotati	NM_001044380 // GO:0003824 // catalytic activity // inferred from electronic annotation	Hhipl1	NM_001044380	0.0116463	-1.32522
TC1300000249.mm.1	TC1300000249.mm.1	NM_178196 // GO:0002227 // innate immune response in mucosa // not recorded /// NM_178	NM_178196 // GO:0000788 // nuclear nucleosome // not recorded /// NM_178196 // GO:0005	NM_178196 // GO:0003677 // DNA binding // not recorded /// NM_178196 // GO:0003677 //	Hist1h2bg	NM_178196	0.0470345	1.22696
TC0900001022.mm.1	TC0900001022.mm.1	NM_173731 // GO:0046951 // ketone body biosynthetic process // not recorded /// NM_173	NM_173731 // GO:0005737 // cytoplasm // inferred from electronic annotation /// NM_173	NM_173731 // GO:0003824 // catalytic activity // inferred from electronic annotation /	Hmgcll1	NM_173731	0.000733176	-1.63214
TC0X00002853.mm.1	TC0X00002853.mm.1	NM_016710 // GO:0006351 // transcription, DNA-templated // inferred from electronic ann	NM_016710 // GO:0000785 // chromatin // inferred from electronic annotation /// NM_016	NM_016710 // GO:0003677 // DNA binding // inferred from electronic annotation /// NM_0	Hmgn5	NM_016710	0.0421838	-1.3555
TC0100003645.mm.1	TC0100003645.mm.1	NM_016805 // GO:0001649 // osteoblast differentiation // not recorded /// NM_016805 //	NM_016805 // GO:0005634 // nucleus // inferred from direct assay /// NM_016805 // GO:0	NM_016805 // GO:0000166 // nucleotide binding // inferred from electronic annotation /	Hnrnpu	NM_016805	0.0181644	1.2063
TC1400001001.mm.1	TC1400001001.mm.1	NM_021877 // GO:0006351 // transcription, DNA-templated // inferred from electronic ann	NM_021877 // GO:0000118 // histone deacetylase complex // not recorded /// NM_021877 /	NM_021877 // GO:0000907 // sulfonate dioxygenase activity // inferred from electronic a	Hr	NM_021877	0.00249522	-1.26392
TC1200000755.mm.1	TC1200000755.mm.1	---	---	---	Hspe1-ps2	OTTMUST00000090170	0.000655507	1.23617
TC0500000230.mm.1	TC0500000230.mm.1	---	---	---	Hspe1-ps3	OTTMUST00000095153	0.0174238	1.31341
TC0400000908.mm.1	TC0400000908.mm.1	NM_010504 // GO:0002250 // adaptive immune response // not recorded /// NM_010504 // G	NM_010504 // GO:0005576 // extracellular region // inferred from electronic annotation	NM_010504 // GO:0005125 // cytokine activity // not recorded /// NM_010504 // GO:00051	Ifna4	NM_010504	0.0447328	-1.2638
TC0500002651.mm.1	TC0500002651.mm.1	NM_001159518 // GO:0001558 // regulation of cell growth // inferred from electronic ann	NM_001159518 // GO:0005576 // extracellular region // inferred from electronic annotati	NM_001159518 // GO:0005520 // insulin-like growth factor binding // inferred from elect	Igfbp7	NM_001159518	0.0339922	-1.31868
TC1200002641.mm.1	TC1200002641.mm.1	ENSMUST00000103532 // GO:0006898 // receptor-mediated endocytosis // --- /// ENSMUST000	ENSMUST00000103532 // GO:0009897 // external side of plasma membrane // --- /// ENSMUST	ENSMUST00000103532 // GO:0003823 // antigen binding // inferred from electronic annotat	Ighv1-62-3	NCBI_Gene:668549:presumedTranscript_1	0.0362032	1.26815
TC1200002560.mm.1	TC1200002560.mm.1	---	---	---	Ighv5-9	NCBI_Gene:544896:presumedTranscript_1	0.0407251	-1.45341
TC0600003558.mm.1	TC0600003558.mm.1	BC084683 // GO:0032496 // response to lipopolysaccharide // inferred from direct assay	BC084683 // GO:0009897 // external side of plasma membrane // --- /// BC084683 // GO:00	BC084683 // GO:0003823 // antigen binding // inferred from electronic annotation /// B	Igkv4-72	NCBI_Gene:385109:presumedTranscript_1	0.0173968	-1.29945
TC0100000946.mm.1	TC0100000946.mm.1	NM_025454 // GO:0006260 // DNA replication // not recorded /// NM_025454 // GO:0006351	NM_025454 // GO:0005634 // nucleus // not recorded /// NM_025454 // GO:0070776 // MOZ/	NM_025454 // GO:0003682 // chromatin binding // inferred from direct assay /// NM_0254	Ing5	NM_025454	0.00416491	1.22881
TC1300002463.mm.1	TC1300002463.mm.1	NM_027711 // GO:0007165 // signal transduction // inferred from electronic annotation	NM_027711 // GO:0005737 // cytoplasm // not recorded /// NM_027711 // GO:0005874 // mi	NM_027711 // GO:0005096 // GTPase activator activity // inferred from electronic annota	Iqgap2	NM_027711	0.0181023	-1.22546
TC1100003769.mm.1	TC1100003769.mm.1	NM_010593 // GO:0002159 // desmosome assembly // inferred from mutant phenotype /// NM	NM_010593 // GO:0005634 // nucleus // not recorded /// NM_010593 // GO:0005737 // cyto	NM_010593 // GO:0003713 // transcription coactivator activity // not recorded /// NM_0	Jup	NM_010593	0.027004	-1.2588
TC0500003645.mm.1	TC0500003645.mm.1	NM_153572 // GO:0007283 // spermatogenesis // inferred from mutant phenotype /// NM_15	NM_153572 // GO:0005737 // cytoplasm // inferred from electronic annotation /// NM_153	NM_153572 // GO:0000166 // nucleotide binding // inferred from electronic annotation /	Katnal1	NM_153572	0.0273786	-1.22805
TC0700004580.mm.1	TC0700004580.mm.1	NR_001461 // GO:0006349 // regulation of gene expression by genetic imprinting // infer	---	NR_001461 // GO:0003682 // chromatin binding // inferred from direct assay /// NR_0014	Kcnq1ot1	NR_001461	0.0116104	1.27722
TC0200001012.mm.1	TC0200001012.mm.1	NM_177784 // GO:0016567 // protein ubiquitination // not recorded /// NM_177784 // GO:	NM_177784 // GO:0031463 // Cul3-RING ubiquitin ligase complex // not recorded /// NM_1	NM_177784 // GO:0004842 // ubiquitin-protein transferase activity // not recorded ///	Klhl23	NM_177784	0.0294343	-1.33248
TC0700000773.mm.1	TC0700000773.mm.1	NM_133712 // GO:0006508 // proteolysis // --- /// NM_133712 // GO:0006508 // proteolysi	NM_133712 // GO:0005575 // cellular_component // no biological data available /// NM_1	NM_133712 // GO:0003674 // molecular_function // no biological data available /// NM_1	Klk10	NM_133712	0.00796628	-1.20514
TC1100003763.mm.1	TC1100003763.mm.1	NM_010663 // GO:0002009 // morphogenesis of an epithelium // inferred from genetic inte	NM_010663 // GO:0005737 // cytoplasm // inferred from direct assay /// NM_010663 // GO	NM_010663 // GO:0005198 // structural molecule activity // inferred from electronic ann	Krt17	NM_010663	0.0128015	-1.41968
TC1100003758.mm.1	TC1100003758.mm.1	NM_008471 // GO:0007219 // Notch signaling pathway // inferred from direct assay /// N	NM_008471 // GO:0005882 // intermediate filament // inferred from electronic annotation	NM_008471 // GO:0005198 // structural molecule activity // inferred from electronic ann	Krt19	NM_008471	0.0104978	-1.50473
TC1600002037.mm.1	TC1600002037.mm.1	NM_001113406 // GO:0008150 // biological_process // no biological data available /// E	NM_001113406 // GO:0005575 // cellular_component // no biological data available /// N	NM_001113406 // GO:0003674 // molecular_function // no biological data available /// N	Krtap11-1	NM_001113406	0.0393574	1.20986
TC0200004635.mm.1	TC0200004635.mm.1	---	---	---	LOC100861692	XR_140524.1	0.0233558	1.2922
TC0500002432.mm.1	TC0500002432.mm.1	---	---	---	LOC432823	BC020078_4	0.0192914	1.27913
TC1600000695.mm.1	TC1600000695.mm.1	---	---	---	LOC432823	BC020078_2	0.00263459	1.29223
TC0200001662.mm.1	TC0200001662.mm.1	NM_207206 // GO:0006629 // lipid metabolic process // inferred from electronic annotati	NM_207206 // GO:0005783 // endoplasmic reticulum // not recorded /// NM_207206 // GO:0	NM_207206 // GO:0016740 // transferase activity // inferred from electronic annotation	Lpcat4	NM_207206	0.00554751	1.20625
TC1400000747.mm.1	TC1400000747.mm.1	NM_022993 // GO:0006629 // lipid metabolic process // inferred from direct assay /// N	NM_022993 // GO:0016020 // membrane // not recorded /// NM_022993 // GO:0016021 // int	NM_022993 // GO:0005041 // low-density lipoprotein receptor activity // inferred from d	Lrp10	NM_022993	0.0165473	-1.25278
TC0600000151.mm.1	TC0600000151.mm.1	NM_133939 // GO:0000398 // mRNA splicing, via spliceosome // not recorded /// NM_13393	NM_133939 // GO:0005634 // nucleus // inferred from electronic annotation /// NM_13393	NM_133939 // GO:0003723 // RNA binding // not recorded /// NM_133939 // GO:0044822 //	Lsm8	NM_133939	0.0081909	1.20977
TC0200004446.mm.1	TC0200004446.mm.1	NM_008523 // GO:0006468 // protein phosphorylation // not recorded /// NM_008523 // GO	NM_008523 // GO:0005622 // intracellular // not recorded /// NM_008523 // GO:0005783 /	NM_008523 // GO:0000166 // nucleotide binding // inferred from electronic annotation /	Ltk	NM_008523	0.0214491	-1.22032
TC0100003549.mm.1	TC0100003549.mm.1	NM_001277968 // GO:0007155 // cell adhesion // inferred from electronic annotation ///	NM_001277968 // GO:0009986 // cell surface // inferred from direct assay /// NM_001277	NM_001277968 // GO:0004872 // receptor activity // inferred from electronic annotation	Ly9	NM_001277968	0.020006	1.26875
TC0X00002648.mm.1	TC0X00002648.mm.1	NM_019791 // GO:0006357 // regulation of transcription from RNA polymerase II promoter	NM_019791 // GO:0000785 // chromatin // inferred from direct assay /// NM_019791 // GO	NM_019791 // GO:0003713 // transcription coactivator activity // inferred from direct a	Maged1	NM_019791	0.00673009	-1.38928
TC0200004564.mm.1	TC0200004564.mm.1	NM_145532 // GO:0008150 // biological_process // no biological data available /// ENSM	NM_145532 // GO:0000139 // Golgi membrane // not recorded /// NM_145532 // GO:0005886	NM_145532 // GO:0003674 // molecular_function // no biological data available /// ENSM	Mall	NM_145532	0.00420469	1.57634
TC1400002113.mm.1	TC1400002113.mm.1	NM_008572 // GO:0006508 // proteolysis // inferred from electronic annotation /// NM_0	NM_008572 // GO:0005576 // extracellular region // inferred from electronic annotation	NM_008572 // GO:0004252 // serine-type endopeptidase activity // not recorded /// NM_0	Mcpt8	NM_008572	0.0375819	1.21418
TC0500003496.mm.1	TC0500003496.mm.1	NM_174850 // GO:0030041 // actin filament polymerization // inferred from mutant phenot	NM_174850 // GO:0001725 // stress fiber // inferred from direct assay /// NM_174850 //	NM_174850 // GO:0005515 // protein binding // inferred from physical interaction /// N	Micall2	NM_174850	0.0159301	-1.31629
TC0700000829.mm.1	TC0700000829.mm.1	NR_029560 // GO:0002377 // immunoglobulin production // inferred from mutant phenotype	---	---	Mir150	NR_029560	0.0172775	1.2142
TC1000001125.mm.1	TC1000001125.mm.1	---	---	---	Mir1931	NR_035452	0.0281232	1.39142
TC0600002140.mm.1	TC0600002140.mm.1	---	---	---	Mir1950	NR_035473	0.0442029	1.22999
TC1000003087.mm.1	TC1000003087.mm.1	---	---	---	Mir378d	ENSMUST00000184232	0.0391053	1.32239
TSUnmapped00000116.mm.1	TSUnmapped00000116.mm.1	---	---	---	Mir378d	NR_105841	0.0391053	1.32239
TSUnmapped00000117.mm.1	TSUnmapped00000117.mm.1	---	---	---	Mir3961	NR_039537	0.0306323	1.26701
TC0200000178.mm.1	TC0200000178.mm.1	---	---	---	Mir466p	ENSMUST00000103925	0.022169	1.21334
TC0200000173.mm.1	TC0200000173.mm.1	---	---	---	Mir467a-10	NR_037267.1	0.0105891	1.32941
TC0200000125.mm.1	TC0200000125.mm.1	---	---	---	Mir467a-3	NR_037252.1	0.0105891	1.32941
TC0200000143.mm.1	TC0200000143.mm.1	---	---	---	Mir467a-6	NR_037258.1	0.0105891	1.32941
TC0500002404.mm.1	TC0500002404.mm.1	---	---	---	Mir6417	NR_105845	0.0265767	1.25088
TC0200000288.mm.1	TC0200000288.mm.1	---	---	---	Mir6419	NR_105847	0.0276429	1.31215
TC0200003841.mm.1	TC0200003841.mm.1	---	---	---	Mir684-1	NR_030454_6	0.0281881	1.25013
TC0500000210.mm.1	TC0500000210.mm.1	---	---	---	Mir684-1	NR_030454_4	0.0290191	1.26942
TC0700001845.mm.1	TC0700001845.mm.1	---	---	---	Mir684-1	NR_030454_3	0.0290191	1.26942
TC0X00000067.mm.1	TC0X00000067.mm.1	---	---	---	Mir684-1	NR_030454_2	0.0290191	1.26942
TC1000001650.mm.1	TC1000001650.mm.1	---	---	---	Mir684-1	NR_030454_9	0.0290191	1.26942
TC1100003211.mm.1	TC1100003211.mm.1	---	---	---	Mir684-1	NR_030454_7	0.0290191	1.26942
TC0400000082.mm.1	TC0400000082.mm.1	---	---	---	Mir684-2	NR_030455	0.0399087	1.25764
TC0500001693.mm.1	TC0500001693.mm.1	---	---	---	Mir7038	NR_106005	0.0414424	1.28232
TC0100003551.mm.1	TC0100003551.mm.1	---	---	---	Mir7683	ENSMUST00000183842	0.0167668	-1.33944
TSUnmapped00000098.mm.1	TSUnmapped00000098.mm.1	---	---	---	Mir7683	NR_106151	0.0167668	-1.33944
TC0500001621.mm.1	TC0500001621.mm.1	---	---	---	Mir8116	NR_106196	0.0481968	1.27596
TC0800002516.mm.1	TC0800002516.mm.1	NM_133823 // GO:0008150 // biological_process // no biological data available /// NM_1	NM_133823 // GO:0005739 // mitochondrion // inferred from electronic annotation /// NM	NM_133823 // GO:0000166 // nucleotide binding // inferred from electronic annotation /	Mmaa	NM_133823	0.0286824	-1.20557
TC1800001500.mm.1	TC1800001500.mm.1	NM_172630 // GO:0006506 // GPI anchor biosynthetic process // inferred from electronic	NM_172630 // GO:0005654 // nucleoplasm // not recorded /// NM_172630 // GO:0005794 //	NM_172630 // GO:0004518 // nuclease activity // inferred from electronic annotation //	Mppe1	NM_172630	0.0279052	-1.22924
TC1500001542.mm.1	TC1500001542.mm.1	NM_026759 // GO:0006412 // translation // not recorded /// NM_026759 // GO:0006412 //	NM_026759 // GO:0005739 // mitochondrion // inferred from direct assay /// NM_026759 /	NM_026759 // GO:0003735 // structural constituent of ribosome // not recorded /// NM_0	Mrpl13	NM_026759	0.028972	1.22744
TC1700001671.mm.1	TC1700001671.mm.1	NM_018857 // GO:0007155 // cell adhesion // inferred from electronic annotation /// NM	NM_018857 // GO:0005576 // extracellular region // inferred from electronic annotation	NM_018857 // GO:0005515 // protein binding // inferred from physical interaction /// E	Msln	NM_018857	0.0156766	-1.23439
TC0800001095.mm.1	TC0800001095.mm.1	NM_013602 // GO:0006875 // cellular metal ion homeostasis // inferred from direct assay	NM_013602 // GO:0005764 // lysosome // inferred from direct assay /// NM_013602 // GO:	NM_013602 // GO:0005507 // copper ion binding // inferred from direct assay /// NM_013	Mt1	NM_013602	0.0173774	1.25246
TC0700002972.mm.1	TC0700002972.mm.1	NM_001271538 // GO:0003009 // skeletal muscle contraction // not recorded /// NM_00127	NM_001271538 // GO:0001725 // stress fiber // inferred from direct assay /// NM_001271	NM_001271538 // GO:0000146 // microfilament motor activity // inferred from direct assa	Myh14	NM_001271538	0.026937	-1.20649
TC1900000103.mm.1	TC1900000103.mm.1	---	---	---	n-R5s19	ENSMUST00000122793	0.0428547	-1.24152
TC0100000256.mm.1	TC0100000256.mm.1	---	---	---	n-R5s210	ENSMUST00000177688	0.0495152	-1.39695
TC1700000925.mm.1	TC1700000925.mm.1	---	---	---	n-R5s28	ENSMUST00000082814	0.00144953	-1.27562
TC1700001189.mm.1	TC1700001189.mm.1	---	---	---	n-R5s29	ENSMUST00000082836	0.033079	-1.27554
TC0X00001866.mm.1	TC0X00001866.mm.1	---	---	---	n-R5s3	ENSMUST00000083879	0.0437448	-1.28052
TC1500000680.mm.1	TC1500000680.mm.1	---	---	---	n-R5s40	ENSMUST00000082475	0.0157185	1.23759
TC1200001855.mm.1	TC1200001855.mm.1	---	---	---	n-R5s60	ENSMUST00000083299	0.0190847	-1.24841
TC0900002884.mm.1	TC0900002884.mm.1	---	---	---	n-R5s87	ENSMUST00000122752	0.0239694	1.25401
TC0100001373.mm.1	TC0100001373.mm.1	NM_175460 // GO:0006767 // water-soluble vitamin metabolic process // not recorded ///	NM_175460 // GO:0005737 // cytoplasm // inferred from electronic annotation /// NM_175	NM_175460 // GO:0000166 // nucleotide binding // inferred from electronic annotation /	Nmnat2	NM_175460	0.0288508	-1.50237
TC1900001472.mm.1	TC1900001472.mm.1	NM_021315 // GO:0045444 // fat cell differentiation // inferred from mutant phenotype	NM_021315 // GO:0005634 // nucleus // not recorded /// NM_021315 // GO:0005730 // nucl	NM_021315 // GO:0003682 // chromatin binding // not recorded /// NM_021315 // GO:00448	Noc3l	NM_021315	0.0266769	1.29915
TC0800001037.mm.1	TC0800001037.mm.1	NM_145857 // GO:0002227 // innate immune response in mucosa // inferred from mutant phe	NM_145857 // GO:0005737 // cytoplasm // not recorded /// NM_145857 // GO:0005737 // cy	NM_145857 // GO:0000166 // nucleotide binding // inferred from electronic annotation /	Nod2	NM_145857	0.011067	-1.22176
TC1500001067.mm.1	TC1500001067.mm.1	NM_010444 // GO:0001938 // positive regulation of endothelial cell proliferation // not	NM_010444 // GO:0005634 // nucleus // inferred from direct assay /// NM_010444 // GO:0	NM_010444 // GO:0001077 // transcriptional activator activity, RNA polymerase II core p	Nr4a1	NM_010444	0.0162364	1.21588
TC0200001352.mm.1	TC0200001352.mm.1	NM_021512 // GO:0006406 // mRNA export from nucleus // inferred from direct assay ///	NM_021512 // GO:0000776 // kinetochore // not recorded /// NM_021512 // GO:0005634 //	NM_021512 // GO:0005487 // nucleocytoplasmic transporter activity // inferred from dire	Nup160	NM_021512	0.0414475	1.21538
TC0100003682.mm.1	TC0100003682.mm.1	NM_026171 // GO:0042254 // ribosome biogenesis // not recorded /// NM_026171 // GO:005	NM_026171 // GO:0005634 // nucleus // not recorded /// NM_026171 // GO:0005654 // nucl	NM_026171 // GO:0000166 // nucleotide binding // inferred from electronic annotation /	Nvl	NM_026171	0.0187477	1.2257
TC1700002077.mm.1	TC1700002077.mm.1	NM_146632 // GO:0007186 // G-protein coupled receptor signaling pathway // not recorded	NM_146632 // GO:0005887 // integral component of plasma membrane // not recorded /// N	NM_146632 // GO:0004930 // G-protein coupled receptor activity // not recorded /// NM_	Olfr116	NM_146632	0.0303542	-1.22093
TC0200001317.mm.1	TC0200001317.mm.1	NM_146771 // GO:0007186 // G-protein coupled receptor signaling pathway // not recorded	NM_146771 // GO:0005887 // integral component of plasma membrane // not recorded /// N	NM_146771 // GO:0004930 // G-protein coupled receptor activity // not recorded /// NM_	Olfr1176	NM_146771	0.0279691	-1.25196
TC0200004044.mm.1	TC0200004044.mm.1	NM_146892 // GO:0007186 // G-protein coupled receptor signaling pathway // not recorded	NM_146892 // GO:0016021 // integral component of membrane // not recorded /// NM_14689	NM_146892 // GO:0004888 // transmembrane signaling receptor activity // not recorded /	Olfr1223	NM_146892	0.0229534	-1.29201
TC1100002712.mm.1	TC1100002712.mm.1	NM_207227 // GO:0007186 // G-protein coupled receptor signaling pathway // not recorded	NM_207227 // GO:0016021 // integral component of membrane // not recorded /// NM_20722	NM_207227 // GO:0004984 // olfactory receptor activity // not recorded /// NM_207227 /	Olfr1373	NM_207227	0.0193428	1.46483
TC0700003690.mm.1	TC0700003690.mm.1	NM_146621 // GO:0007186 // G-protein coupled receptor signaling pathway // not recorded	NM_146621 // GO:0016021 // integral component of membrane // not recorded /// NM_14662	NM_146621 // GO:0004984 // olfactory receptor activity // not recorded /// NM_146621 /	Olfr308	NM_146621	0.00312467	-1.31773
TC1400001977.mm.1	TC1400001977.mm.1	NM_146493 // GO:0007186 // G-protein coupled receptor signaling pathway // not recorded	NM_146493 // GO:0016021 // integral component of membrane // not recorded /// NM_14649	NM_146493 // GO:0004888 // transmembrane signaling receptor activity // not recorded /	Olfr730	NM_146493	0.0112441	1.26797
TC1000001656.mm.1	TC1000001656.mm.1	NM_207147 // GO:0007186 // G-protein coupled receptor signaling pathway // not recorded	NM_207147 // GO:0016021 // integral component of membrane // not recorded /// NM_20714	NM_207147 // GO:0004984 // olfactory receptor activity // not recorded /// NM_207147 /	Olfr813	NM_207147	0.0412993	-1.23465
TC0900000379.mm.1	TC0900000379.mm.1	NM_146798 // GO:0007186 // G-protein coupled receptor signaling pathway // not recorded	NM_146798 // GO:0005887 // integral component of plasma membrane // not recorded /// N	NM_146798 // GO:0004930 // G-protein coupled receptor activity // not recorded /// NM_	Olfr878	NM_146798	0.0198142	-1.20323
TC0900000403.mm.1	TC0900000403.mm.1	NM_146803 // GO:0007186 // G-protein coupled receptor signaling pathway // not recorded	NM_146803 // GO:0005887 // integral component of plasma membrane // not recorded /// N	NM_146803 // GO:0004930 // G-protein coupled receptor activity // not recorded /// NM_	Olfr906	NM_146803	0.0416732	-1.27441
TC0900002062.mm.1	TC0900002062.mm.1	NM_001011864 // GO:0007186 // G-protein coupled receptor signaling pathway // not recor	NM_001011864 // GO:0005887 // integral component of plasma membrane // not recorded //	NM_001011864 // GO:0004930 // G-protein coupled receptor activity // not recorded ///	Olfr917	NM_001011864	0.0384513	-1.33835
TC0900000433.mm.1	TC0900000433.mm.1	NM_001011827 // GO:0007186 // G-protein coupled receptor signaling pathway // not recor	NM_001011827 // GO:0016021 // integral component of membrane // not recorded /// NM_00	NM_001011827 // GO:0004984 // olfactory receptor activity // not recorded /// NM_00101	Olfr963	NM_001011827	0.0257164	1.3228
TC0900000436.mm.1	TC0900000436.mm.1	NM_001011826 // GO:0007186 // G-protein coupled receptor signaling pathway // not recor	NM_001011826 // GO:0005887 // integral component of plasma membrane // not recorded //	NM_001011826 // GO:0004930 // G-protein coupled receptor activity // not recorded ///	Olfr967	NM_001011826	0.0210935	1.21153
TC0100002383.mm.1	TC0100002383.mm.1	NM_001025378 // GO:0006260 // DNA replication // inferred from electronic annotation /	NM_001025378 // GO:0000784 // nuclear chromosome, telomeric region // not recorded ///	NM_001025378 // GO:0003688 // DNA replication origin binding // inferred from direct as	Orc2	NM_001025378	0.0226602	1.2069
TC1100003770.mm.1	TC1100003770.mm.1	NM_176830 // GO:0008150 // biological_process // no biological data available /// ENSM	NM_176830 // GO:0000795 // synaptonemal complex // not recorded /// NM_176830 // GO:00	NM_176830 // GO:0003674 // molecular_function // no biological data available /// ENSM	P3h4	NM_176830	0.0385835	-1.23588
TC0800002300.mm.1	TC0800002300.mm.1	NM_001081390 // GO:0003334 // keratinocyte development // inferred from mutant phenotyp	NM_001081390 // GO:0001725 // stress fiber // not recorded /// NM_001081390 // GO:0001	NM_001081390 // GO:0003779 // actin binding // inferred from electronic annotation ///	Palld	NM_001081390	0.00758207	-1.33036
TC0900003011.mm.1	TC0900003011.mm.1	NM_145619 // GO:0000723 // telomere maintenance // not recorded /// NM_145619 // GO:00	NM_145619 // GO:0035861 // site of double-strand break // inferred from direct assay /	NM_145619 // GO:0003950 // NAD+ ADP-ribosyltransferase activity // not recorded /// NM	Parp3	NM_145619	0.0435726	-1.24841
TC0X00000888.mm.1	TC0X00000888.mm.1	NM_177546 // GO:0001541 // ovarian follicle development // inferred from mutant phenoty	NM_177546 // GO:0005783 // endoplasmic reticulum // inferred from electronic annotation	NM_177546 // GO:0003824 // catalytic activity // inferred from electronic annotation /	Pcyt1b	NM_177546	0.00422309	-1.28325
TC0X00002637.mm.1	TC0X00002637.mm.1	NM_145630 // GO:0005975 // carbohydrate metabolic process // inferred from electronic a	NM_145630 // GO:0005739 // mitochondrion // inferred from direct assay /// NM_145630 /	NM_145630 // GO:0000166 // nucleotide binding // inferred from electronic annotation /	Pdk3	NM_145630	0.0267447	-1.21836
TC0200000354.mm.1	TC0200000354.mm.1	NM_019501 // GO:0006744 // ubiquinone biosynthetic process // inferred from direct assa	NM_019501 // GO:0005739 // mitochondrion // inferred from direct assay /// NM_019501 /	NM_019501 // GO:0000010 // trans-hexaprenyltranstransferase activity // inferred from d	Pdss1	NM_019501	0.0417584	1.26071
TC0900002347.mm.1	TC0900002347.mm.1	NM_172924 // GO:0006468 // protein phosphorylation // not recorded /// NM_172924 // GO	NM_172924 // GO:0005654 // nucleoplasm // not recorded /// NM_172924 // GO:0005737 //	NM_172924 // GO:0000166 // nucleotide binding // inferred from electronic annotation /	Peak1	NM_172924	0.00727241	1.22268
TC1500001932.mm.1	TC1500001932.mm.1	NM_026737 // GO:0000398 // mRNA splicing, via spliceosome // not recorded /// NM_02673	NM_026737 // GO:0005634 // nucleus // inferred from electronic annotation /// NM_02673	NM_026737 // GO:0003677 // DNA binding // inferred from electronic annotation /// NM_0	Phf5a	NM_026737	0.0476658	1.25568
TC0700004586.mm.1	TC0700004586.mm.1	NM_009434 // GO:0001890 // placenta development // inferred from direct assay /// NM_0	NM_009434 // GO:0005737 // cytoplasm // traceable author statement /// NM_009434 // GO	---	Phlda2	NM_009434	0.0459508	1.37725
TC0X00002872.mm.1	TC0X00002872.mm.1	---	NM_181579 // GO:0005923 // bicellular tight junction // inferred from electronic annota	NM_181579 // GO:0003779 // actin binding // inferred from electronic annotation /// EN	Pof1b	NM_181579	0.0291507	-1.21153
TC0100002864.mm.1	TC0100002864.mm.1	NM_173760 // GO:0016310 // phosphorylation // inferred from electronic annotation ///	NM_173760 // GO:0005737 // cytoplasm // inferred from electronic annotation /// NM_173	NM_173760 // GO:0000166 // nucleotide binding // inferred from electronic annotation /	Ppip5k2	NM_173760	0.0303719	1.20684
TC1800001251.mm.1	TC1800001251.mm.1	NM_029942 // GO:0015914 // phospholipid transport // not recorded /// NM_029942 // GO:	NM_029942 // GO:0005739 // mitochondrion // inferred from direct assay /// NM_029942 /	NM_029942 // GO:1990050 // phosphatidic acid transporter activity // not recorded ///	Prelid2	NM_029942	0.014767	1.90181
TC1500002191.mm.1	TC1500002191.mm.1	NM_016781 // GO:0006468 // protein phosphorylation // not recorded /// NM_016781 // GO	NM_016781 // GO:0005634 // nucleus // inferred from direct assay /// NM_016781 // GO:0	NM_016781 // GO:0000166 // nucleotide binding // inferred from electronic annotation /	Prkag1	NM_016781	0.0366246	1.22297
TC1100004291.mm.1	TC1100004291.mm.1	---	NM_001281472 // GO:0000502 // proteasome complex // inferred from electronic annotation	---	Psme2b	NM_001281472	0.00115117	-1.57595
TC1000001744.mm.1	TC1000001744.mm.1	NM_026405 // GO:0006886 // intracellular protein transport // not recorded /// NM_0264	NM_026405 // GO:0005739 // mitochondrion // inferred from direct assay /// NM_026405 /	NM_026405 // GO:0000166 // nucleotide binding // inferred from electronic annotation /	Rab32	NM_026405	0.00281609	-1.20435
TC0900001299.mm.1	TC0900001299.mm.1	NM_173781 // GO:0006810 // transport // inferred from electronic annotation /// NM_173	NM_173781 // GO:0005622 // intracellular // not recorded /// NM_173781 // GO:0005623 /	NM_173781 // GO:0000166 // nucleotide binding // inferred from electronic annotation /	Rab6b	NM_173781	0.044316	-1.24012
TC0500001597.mm.1	TC0500001597.mm.1	NM_001039103 // GO:0007165 // signal transduction // inferred from electronic annotatio	NM_001039103 // GO:0005737 // cytoplasm // not recorded /// NM_001039103 // GO:0005829	NM_001039103 // GO:0005096 // GTPase activator activity // not recorded /// NM_0010391	Rasa4	NM_001039103	0.0298461	-1.41224
TC0200003398.mm.1	TC0200003398.mm.1	NM_001100591 // GO:0000209 // protein polyubiquitination // not recorded /// NM_001100	NM_001100591 // GO:0005654 // nucleoplasm // not recorded /// NM_001100591 // GO:00057	NM_001100591 // GO:0003677 // DNA binding // not recorded /// NM_001100591 // GO:00037	Rc3h2	NM_001100591	0.0158923	1.20603
TC0X00000340.mm.1	TC0X00000340.mm.1	---	NM_001039688 // GO:0005634 // nucleus // inferred from electronic annotation /// ENSMU	NM_001039688 // GO:0003677 // DNA binding // inferred from electronic annotation /// E	Rhox4a	NM_001039688	0.00246383	-1.20757
TC1100001348.mm.1	TC1100001348.mm.1	NM_172448 // GO:0016055 // Wnt signaling pathway // inferred from electronic annotation	NM_172448 // GO:0005634 // nucleus // inferred from electronic annotation /// NM_17244	NM_172448 // GO:0004842 // ubiquitin-protein transferase activity // not recorded ///	Rnf43	NM_172448	0.021358	1.2394
TC0300000864.mm.1	TC0300000864.mm.1	NM_011281 // GO:0006351 // transcription, DNA-templated // inferred from electronic ann	NM_011281 // GO:0005634 // nucleus // inferred from direct assay /// NM_011281 // GO:0	NM_011281 // GO:0001223 // transcription coactivator binding // inferred from physical	Rorc	NM_011281	0.020166	1.2143
TC1000002041.mm.1	TC1000002041.mm.1	NM_001042556 // GO:0000027 // ribosomal large subunit assembly // not recorded /// NM_	NM_001042556 // GO:0005634 // nucleus // not recorded /// NM_001042556 // GO:0005730 /	NM_001042556 // GO:0019843 // rRNA binding // not recorded /// NM_001042556 // GO:0044	Rpf2	NM_001042556	0.0150426	1.20053
TC1500001345.mm.1	TC1500001345.mm.1	NM_001163485 // GO:0006412 // translation // inferred from electronic annotation /// N	NM_001163485 // GO:0005622 // intracellular // inferred from electronic annotation ///	NM_001163485 // GO:0003735 // structural constituent of ribosome // inferred from elect	Rpl30	NM_001163485	0.0189773	1.30972
TC0X00002865.mm.1	TC0X00002865.mm.1	NM_025949 // GO:0006417 // regulation of translation // not recorded /// NM_025949 //	NM_025949 // GO:0005634 // nucleus // not recorded /// NM_025949 // GO:0005654 // nucl	NM_025949 // GO:0000166 // nucleotide binding // inferred from electronic annotation /	Rps6ka6	NM_025949	0.0442143	2.32025
TC0500001932.mm.1	TC0500001932.mm.1	NM_198620 // GO:0008150 // biological_process // no biological data available /// ENSM	NM_198620 // GO:0005575 // cellular_component // no biological data available /// ENSM	NM_198620 // GO:0003674 // molecular_function // no biological data available /// ENSM	Rundc3b	NM_198620	0.00659575	-1.32267
TC1900001562.mm.1	TC1900001562.mm.1	NM_009127 // GO:0006629 // lipid metabolic process // inferred from electronic annotati	NM_009127 // GO:0005783 // endoplasmic reticulum // not recorded /// NM_009127 // GO:0	NM_009127 // GO:0004768 // stearoyl-CoA 9-desaturase activity // inferred from direct a	Scd1	NM_009127	0.010231	1.60247
TC1200000069.mm.1	TC1200000069.mm.1	NM_011519 // GO:0006954 // inflammatory response // not recorded /// NM_011519 // GO:0	NM_011519 // GO:0005576 // extracellular region // inferred from electronic annotation	NM_011519 // GO:0001948 // glycoprotein binding // inferred from physical interaction	Sdc1	NM_011519	0.0311039	-1.21736
TC1200002526.mm.1	TC1200002526.mm.1	---	NR_033450 // GO:0005615 // extracellular space // inferred from electronic annotation	---	Serpina3h	NR_033450	0.015775	-1.55017
TC1200001041.mm.1	TC1200001041.mm.1	NM_001199940 // GO:0010951 // negative regulation of endopeptidase activity // not reco	NM_001199940 // GO:0005615 // extracellular space // not recorded /// NM_001199940 //	NM_001199940 // GO:0004867 // serine-type endopeptidase inhibitor activity // not recor	Serpina3i	NM_001199940	0.0415599	-1.35357
TC1100000605.mm.1	TC1100000605.mm.1	NM_027917 // GO:0000902 // cell morphogenesis // inferred from direct assay /// NM_027	NM_027917 // GO:0005737 // cytoplasm // inferred from electronic annotation /// NM_027	NM_027917 // GO:0003779 // actin binding // inferred from electronic annotation /// NM	Shroom1	NM_027917	0.0392715	-1.20382
TC1500001424.mm.1	TC1500001424.mm.1	NM_172402 // GO:0006544 // glycine metabolic process // not recorded /// NM_172402 //	NM_172402 // GO:0005739 // mitochondrion // inferred from direct assay /// NM_172402 /	NM_172402 // GO:0003674 // molecular_function // no biological data available /// ENSM	Slc25a32	NM_172402	0.0372735	1.28296
TC1700001158.mm.1	TC1700001158.mm.1	NM_001252478 // GO:0006810 // transport // inferred from electronic annotation /// NM_	NM_001252478 // GO:0000139 // Golgi membrane // not recorded /// NM_001252478 // GO:00	NM_001252478 // GO:0005385 // zinc ion transmembrane transporter activity // inferred f	Slc30a6	NM_001252478	0.0294371	1.2194
TC1400002054.mm.1	TC1400002054.mm.1	NM_001253679 // GO:0000821 // regulation of arginine metabolic process // inferred from	NM_001253679 // GO:0005886 // plasma membrane // inferred from electronic annotation /	NM_001253679 // GO:0015171 // amino acid transmembrane transporter activity // inferred	Slc7a7	NM_001253679	0.0248282	1.23741
TC0200005112.mm.1	TC0200005112.mm.1	NM_011414 // GO:0002376 // immune system process // inferred from electronic annotation	NM_011414 // GO:0005576 // extracellular region // inferred from electronic annotation	NM_011414 // GO:0004867 // serine-type endopeptidase inhibitor activity // not recorded	Slpi	NM_011414	0.0374896	1.28357
TC0900000816.mm.1	TC0900000816.mm.1	NM_183316 // GO:0006351 // transcription, DNA-templated // inferred from electronic ann	NM_183316 // GO:0005634 // nucleus // not recorded /// NM_183316 // GO:0005654 // nucl	NM_183316 // GO:0003700 // transcription factor activity, sequence-specific DNA binding	Snapc5	NM_183316	0.00470863	1.26579
TC0200003197.mm.1	TC0200003197.mm.1	---	---	---	Snhg7	NR_024068	0.0298886	1.28016
TC1900001290.mm.1	TC1900001290.mm.1	---	---	---	Snora19	NR_034047	0.0248838	1.75548
TC1900001750.mm.1	TC1900001750.mm.1	---	---	---	Snora19	NR_034047_2	0.0248838	1.75548
TC1800000310.mm.1	TC1800000310.mm.1	---	---	---	Snora74a	NR_002905	0.0469986	1.26741
TC1700001641.mm.1	TC1700001641.mm.1	---	---	---	Snora78	NR_028515	0.00789094	1.23711
TC0700003273.mm.1	TC0700003273.mm.1	---	---	---	Snord116l1	NR_033778_10	0.0486281	-1.21742
TC0700003275.mm.1	TC0700003275.mm.1	---	---	---	Snord116l1	NR_033778_4	0.0486281	-1.21742
TC0700003277.mm.1	TC0700003277.mm.1	---	---	---	Snord116l1	NR_033778_5	0.0486281	-1.21742
TC0700003279.mm.1	TC0700003279.mm.1	---	---	---	Snord116l1	NR_033778_6	0.0486281	-1.21742
TC0700003280.mm.1	TC0700003280.mm.1	---	---	---	Snord116l1	NR_033778_7	0.0486281	-1.21742
TC0700003283.mm.1	TC0700003283.mm.1	---	---	---	Snord116l1	NR_033778_8	0.0486281	-1.21742
TC0700003285.mm.1	TC0700003285.mm.1	---	---	---	Snord116l1	NR_033778_9	0.0486281	-1.21742
TC0700003289.mm.1	TC0700003289.mm.1	---	---	---	Snord116l1	NR_033778	0.0486281	-1.21742
TC0700003299.mm.1	TC0700003299.mm.1	---	---	---	Snord116l1	NR_033778_2	0.0486281	-1.21742
TC0700003337.mm.1	TC0700003337.mm.1	---	---	---	Snord116l1	NR_033778.1	0.0486281	-1.21742
TC0700003329.mm.1	TC0700003329.mm.1	---	---	---	Snord116l2	NR_033779.1	0.0486281	-1.21742
TSUnmapped00000175.mm.1	TSUnmapped00000175.mm.1	---	---	---	Snord13	NR_028522	0.00436367	-1.34871
TC1000001585.mm.1	TC1000001585.mm.1	---	---	---	Snord59a	ENSMUST00000082844	0.0450144	-1.20744
TC1400001666.mm.1	TC1400001666.mm.1	---	---	---	Snord69	NR_028531	0.0129045	-1.31332
TC1100001246.mm.1	TC1100001246.mm.1	NR_028364 // GO:0006513 // protein monoubiquitination // --- /// NR_028364 // GO:000662	NR_028364 // GO:0005777 // peroxisome // inferred from electronic annotation /// NR_02	NR_028364 // GO:0004842 // ubiquitin-protein transferase activity // --- /// NR_028364	Snord7	NR_028362	0.0416312	1.20277
TC0700004652.mm.1	TC0700004652.mm.1	NM_001082961 // GO:0000398 // mRNA splicing, via spliceosome // not recorded /// NM_00	NM_001082961 // GO:0005634 // nucleus // traceable author statement /// NM_001082961 /	NM_001082961 // GO:0003723 // RNA binding // inferred from electronic annotation /// N	Snrpn	NM_001082961	0.0227828	-1.2808
TC0300000830.mm.1	TC0300000830.mm.1	NR_003185 // GO:0018149 // peptide cross-linking // --- /// NR_003185 // GO:0030216 //	NR_003185 // GO:0001533 // cornified envelope // --- /// NR_003185 // GO:0005737 // cyt	NR_003185 // GO:0005198 // structural molecule activity // --- /// ENSMUST00000029533 /	Sprr2j-ps	NR_003185	0.0186358	-1.23329
TC1800000404.mm.1	TC1800000404.mm.1	---	---	---	SPRY4-IT1_1	ENSMUST00000185182	0.00292511	1.59838
TC1500000742.mm.1	TC1500000742.mm.1	NM_033218 // GO:0000122 // negative regulation of transcription from RNA polymerase II	NM_033218 // GO:0005634 // nucleus // inferred from direct assay /// NM_033218 // GO:0	NM_033218 // GO:0000978 // RNA polymerase II core promoter proximal region sequence-spe	Srebf2	NM_033218	0.000911949	1.22456
TC0X00003386.mm.1	TC0X00003386.mm.1	NM_199063 // GO:1903507 // negative regulation of nucleic acid-templated transcription	NM_199063 // GO:0005634 // nucleus // not recorded /// NM_199063 // GO:0005622 // intr	NM_199063 // GO:0003714 // transcription corepressor activity // not recorded /// NM_1	Ssx9	NM_199063	0.0186632	-1.20583
TC1600000335.mm.1	TC1600000335.mm.1	NM_001252505 // GO:0006054 // N-acetylneuraminate metabolic process // not recorded //	NM_001252505 // GO:0000138 // Golgi trans cisterna // not recorded /// NM_001252505 //	NM_001252505 // GO:0003835 // beta-galactoside alpha-2,6-sialyltransferase activity //	St6gal1	NM_001252505	0.0307339	-1.42765
TC0800000017.mm.1	TC0800000017.mm.1	NM_011503 // GO:0001909 // leukocyte mediated cytotoxicity // not recorded /// NM_0115	NM_011503 // GO:0005737 // cytoplasm // not recorded /// NM_011503 // GO:0005829 // cy	NM_011503 // GO:0017075 // syntaxin-1 binding // inferred from physical interaction //	Stxbp2	NM_011503	0.0261358	-1.28149
TC1000001679.mm.1	TC1000001679.mm.1	NM_001079686 // GO:0007030 // Golgi organization // not recorded /// NM_001079686 // G	NM_001079686 // GO:0005623 // cell // not recorded /// NM_001079686 // GO:0005634 // n	NM_001079686 // GO:0003779 // actin binding // not recorded /// NM_001079686 // GO:000	Syne1	NM_001079686	0.0282368	-1.23711
TC0900000117.mm.1	TC0900000117.mm.1	NM_027261 // GO:0006351 // transcription, DNA-templated // inferred from electronic ann	NM_027261 // GO:0005634 // nucleus // inferred from electronic annotation /// NM_02726	NM_027261 // GO:0003677 // DNA binding // inferred from electronic annotation /// NM_0	Taf1d	NM_027261	0.00514914	1.42202
TC0100002008.mm.1	TC0100002008.mm.1	NM_026456 // GO:0006351 // transcription, DNA-templated // inferred from electronic ann	NM_026456 // GO:0005634 // nucleus // inferred from electronic annotation /// NM_02645	NM_026456 // GO:0004842 // ubiquitin-protein transferase activity // not recorded ///	Tceb1	NM_026456	0.0199128	1.20426
TC0100003876.mm.1	TC0100003876.mm.1	NM_029368 // GO:0008150 // biological_process // no biological data available /// NM_0	NM_029368 // GO:0005575 // cellular_component // no biological data available /// NM_0	NM_029368 // GO:0003674 // molecular_function // no biological data available /// NM_0	Tex30	NM_029368	0.00738182	1.25524
TC0100003657.mm.1	TC0100003657.mm.1	NM_008249 // GO:0006351 // transcription, DNA-templated // inferred from electronic ann	NM_008249 // GO:0005739 // mitochondrion // inferred from direct assay /// NM_008249 /	NM_008249 // GO:0000179 // rRNA (adenine-N6,N6-)-dimethyltransferase activity // inferr	Tfb2m	NM_008249	0.0297814	1.29026
TC1200002103.mm.1	TC1200002103.mm.1	NM_009368 // GO:0000187 // activation of MAPK activity // not recorded /// NM_009368 /	NM_009368 // GO:0005576 // extracellular region // inferred from electronic annotation	NM_009368 // GO:0005114 // type II transforming growth factor beta receptor binding //	Tgfb3	NM_009368	0.0356628	-1.23351
TC0200001729.mm.1	TC0200001729.mm.1	NM_011580 // GO:0000187 // activation of MAPK activity // not recorded /// NM_011580 /	NM_011580 // GO:0005576 // extracellular region // inferred from electronic annotation	NM_011580 // GO:0001786 // phosphatidylserine binding // not recorded /// NM_011580 //	Thbs1	NM_011580	0.0198805	1.33766
TC1500000177.mm.1	TC1500000177.mm.1	---	---	---	Tiaf2	XR_105668.1	0.00726108	1.30094
TC0500002956.mm.1	TC0500002956.mm.1	NM_026109 // GO:0006810 // transport // inferred from electronic annotation /// NM_026	NM_026109 // GO:0005783 // endoplasmic reticulum // inferred from electronic annotation	NM_026109 // GO:0003674 // molecular_function // no biological data available /// ENSM	Tmed11	NM_026109	0.00944187	-1.34124
TC1900001115.mm.1	TC1900001115.mm.1	NM_133804 // GO:0043069 // negative regulation of programmed cell death // not recorded	NM_133804 // GO:0005783 // endoplasmic reticulum // not recorded /// NM_133804 // GO:0	NM_133804 // GO:0003674 // molecular_function // no biological data available /// ENSM	Tmem132a	NM_133804	0.0423728	-1.20227
TC0300002838.mm.1	TC0300002838.mm.1	NM_178936 // GO:0008150 // biological_process // no biological data available /// ENSM	NM_178936 // GO:0016020 // membrane // inferred from electronic annotation /// NM_1789	NM_178936 // GO:0003674 // molecular_function // no biological data available /// ENSM	Tmem56	NM_178936	0.0182825	-1.32956
TC1100001209.mm.1	TC1100001209.mm.1	NM_029537 // GO:0008150 // biological_process // no biological data available /// ENSM	NM_029537 // GO:0005783 // endoplasmic reticulum // not recorded /// NM_029537 // GO:0	NM_029537 // GO:0003674 // molecular_function // no biological data available /// ENSM	Tmem98	NM_029537	0.0455515	1.64358
TC0300000172.mm.1	TC0300000172.mm.1	NM_001163007 // GO:0000165 // MAPK cascade // not recorded /// NM_001163007 // GO:0001	NM_001163007 // GO:0005634 // nucleus // not recorded /// NM_001163007 // GO:0005654 /	NM_001163007 // GO:0000166 // nucleotide binding // inferred from electronic annotation	Tnik	NM_001163007	0.00615069	-1.35712
TC0600000764.mm.1	TC0600000764.mm.1	NM_001001495 // GO:0002756 // MyD88-independent toll-like receptor signaling pathway //	NM_001001495 // GO:0005575 // cellular_component // no biological data available /// E	NM_001001495 // GO:0031593 // polyubiquitin binding // not recorded /// NM_001001495 /	Tnip3	NM_001001495	0.0155707	1.46179
TC1500001742.mm.1	TC1500001742.mm.1	NM_028404 // GO:0006260 // DNA replication // not recorded /// NM_028404 // GO:0006265	NM_028404 // GO:0005634 // nucleus // not recorded /// NM_028404 // GO:0005694 // chro	NM_028404 // GO:0003677 // DNA binding // inferred from electronic annotation /// NM_0	Top1mt	NM_028404	0.0367939	1.2551
TC0200000545.mm.1	TC0200000545.mm.1	NM_133673 // GO:0007029 // endoplasmic reticulum organization // not recorded /// NM_1	NM_133673 // GO:0005634 // nucleus // inferred from electronic annotation /// NM_13367	NM_133673 // GO:0000166 // nucleotide binding // inferred from electronic annotation /	Tor1b	NM_133673	0.00477229	1.22671
TC1900000124.mm.1	TC1900000124.mm.1	NM_001166370 // GO:0018364 // peptidyl-glutamine methylation // not recorded /// NM_00	NM_001166370 // GO:0043234 // protein complex // not recorded /// NM_001166370 // GO:0	NM_001166370 // GO:0008276 // protein methyltransferase activity // not recorded /// N	Trmt112	NM_001166370	0.0182842	1.2222
TC0400001947.mm.1	TC0400001947.mm.1	---	---	---	Trmt112-ps2	ENSMUST00000177777	0.0389064	1.21774
TC1900000327.mm.1	TC1900000327.mm.1	NM_153417 // GO:0006468 // protein phosphorylation // inferred from electronic annotati	NM_153417 // GO:0005886 // plasma membrane // inferred from electronic annotation ///	NM_153417 // GO:0000166 // nucleotide binding // inferred from electronic annotation /	Trpm6	NM_153417	0.00319349	1.4648
TC1200000978.mm.1	TC1200000978.mm.1	NM_029553 // GO:0006810 // transport // inferred from electronic annotation /// NM_029	NM_029553 // GO:0005737 // cytoplasm // inferred from electronic annotation /// NM_029	NM_029553 // GO:0001103 // RNA polymerase II repressing transcription factor binding //	Ttc8	NM_029553	0.0332483	-1.22955
TC1100001875.mm.1	TC1100001875.mm.1	NM_053273 // GO:0006810 // transport // inferred from electronic annotation /// NM_053	NM_053273 // GO:0005886 // plasma membrane // inferred from electronic annotation ///	NM_053273 // GO:0005254 // chloride channel activity // inferred from electronic annota	Ttyh2	NM_053273	0.0284643	1.22997
TC0500003513.mm.1	TC0500003513.mm.1	NM_175274 // GO:0006810 // transport // inferred from electronic annotation /// NM_175	NM_175274 // GO:0005886 // plasma membrane // not recorded /// NM_175274 // GO:0016020	NM_175274 // GO:0005229 // intracellular calcium activated chloride channel activity //	Ttyh3	NM_175274	0.0455067	-1.24536
TC1300001779.mm.1	TC1300001779.mm.1	NM_009450 // GO:0007017 // microtubule-based process // inferred from electronic annota	NM_009450 // GO:0005634 // nucleus // not recorded /// NM_009450 // GO:0005737 // cyto	NM_009450 // GO:0000166 // nucleotide binding // inferred from electronic annotation /	Tubb2a	NM_009450	0.0279994	-1.43033
TC1500000371.mm.1	TC1500000371.mm.1	NM_030132 // GO:0006364 // rRNA processing // not recorded /// NM_030132 // GO:0042254	NM_030132 // GO:0005634 // nucleus // inferred from electronic annotation /// NM_03013	NM_030132 // GO:0044822 // poly(A) RNA binding // not recorded /// NM_030132 // GO:007	Utp23	NM_030132	0.0136046	1.24022
TC1300000231.mm.1	TC1300000231.mm.1	NM_134238 // GO:0019236 // response to pheromone // inferred from sequence or structura	NM_134238 // GO:0005887 // integral component of plasma membrane // inferred from seque	NM_134238 // GO:0005550 // pheromone binding // inferred from sequence or structural si	Vmn1r219	NM_134238	0.0106026	1.2016
TC0700000131.mm.1	TC0700000131.mm.1	NM_001166835 // GO:0007186 // G-protein coupled receptor signaling pathway // inferred	NM_001166835 // GO:0005575 // cellular_component // no biological data available /// N	NM_001166835 // GO:0016503 // pheromone receptor activity // inferred from electronic a	Vmn1r79	NM_001166835	0.0244027	1.31739
TC1700000242.mm.1	TC1700000242.mm.1	---	---	---	Vmn2r-ps124	OTTMUST00000103387	0.0250821	-1.32344
TC0X00000426.mm.1	TC0X00000426.mm.1	NM_001289729 // GO:0006508 // proteolysis // inferred from electronic annotation /// N	NM_001289729 // GO:0070062 // extracellular exosome // not recorded /// NM_001289729 /	NM_001289729 // GO:0003674 // molecular_function // no biological data available /// N	Xpnpep2	NM_001289729	0.0344398	-1.28928
TC0900001578.mm.1	TC0900001578.mm.1	NM_001033209 // GO:0005975 // carbohydrate metabolic process // inferred from electroni	NM_001033209 // GO:0005737 // cytoplasm // not recorded /// NM_001033209 // GO:0070062	NM_001033209 // GO:0000166 // nucleotide binding // inferred from electronic annotation	Xylb	NM_001033209	0.0327593	1.3154
TC1700001145.mm.1	TC1700001145.mm.1	NM_027166 // GO:0008150 // biological_process // no biological data available /// ENSM	NM_027166 // GO:0005575 // cellular_component // no biological data available /// ENSM	NM_027166 // GO:0003674 // molecular_function // no biological data available /// ENSM	Ypel5	NM_027166	0.0331451	-1.20031
TC0300001626.mm.1	TC0300001626.mm.1	---	---	NM_133218 // GO:0046872 // metal ion binding // inferred from electronic annotation //	Zfp704	NM_133218	0.0325818	-1.24599
TC0200004373.mm.1	TC0200004373.mm.1	NM_175466 // GO:0006351 // transcription, DNA-templated // inferred from electronic ann	NM_175466 // GO:0005634 // nucleus // not recorded /// NM_175466 // GO:0005634 // nucl	NM_175466 // GO:0000981 // RNA polymerase II transcription factor activity, sequence-sp	Zfp770	NM_175466	0.0328704	1.27094
TC1_GL456211_random00000009.mm.1	TC1_GL456211_random00000009.mm.1	---	---	---		---	0.0413008	-3.26459
20837576	MG-1-neg-10343960_st	---	---	---		---	0.0475131	-3.03073
	MG-2-neg-17201787_st						0.00397511	-2.44063
20835475	MG-1-neg-10341331_st	---	---	---		---	0.0415215	-2.32075
20836292	MG-1-neg-10342344_st	---	---	---		---	0.0447315	-2.21925
	MG-2-neg-17205637_st						0.00828935	-2.20496
20834632	MG-1-neg-10340262_st	---	---	---		---	0.0451767	-2.06931
	MG-2-neg-17203943_st						0.0233368	-1.9952
	MG-2-neg-17208277_st						0.0102119	-1.99406
	MG-2-neg-17201137_st						0.0167163	-1.9809
	MG-2-neg-17200963_st						0.0435693	-1.97264
	MG-2-neg-17206271_st						0.00669352	-1.95973
	MG-2-neg-17204629_st						0.0326253	-1.87114
20834843	MG-1-neg-10340520_st	---	---	---		---	0.0491111	-1.83886
20838117	MG-1-neg-10344611_st	---	---	---		---	0.0493075	-1.80024
20837832	MG-1-neg-10344268_st	---	---	---		---	0.0315743	-1.79909
	MG-2-neg-17202923_st						0.00458285	-1.79155
	MG-2-neg-17202893_st						0.0323761	-1.78971
	MG-2-neg-17209413_st						0.0109681	-1.78671
	MG-2-neg-17200485_st						0.0290365	-1.77271
	MG-2-neg-17202115_st						0.00634652	-1.74842
20837730	MG-1-neg-10344152_st	---	---	---		---	0.033609	-1.74606
20833612	MG-1-neg-10338975_st	---	---	---		---	0.00218586	-1.74134
	MG-2-neg-17200683_st						0.0142963	-1.74129
	MG-2-neg-17200393_st						0.039535	-1.7365
20833634	MG-1-neg-10339002_st	---	---	---		---	0.0419915	-1.70399
20834445	MG-1-neg-10340024_st	---	---	---		---	0.0258833	-1.70293
	MG-2-neg-17208149_st						0.00788682	-1.69515
	MG-2-neg-17206081_st						0.00540771	-1.69128
20833664	MG-1-neg-10339035_st	---	---	---		---	0.0390644	-1.69095
	MG-2-neg-17205081_st						0.0131953	-1.6879
20832979	MG-1-neg-10338175_st	---	---	---		---	0.0175134	-1.6841
	MG-2-neg-17207167_st						0.0479589	-1.67978
	MG-2-neg-17207285_st						0.0422648	-1.67627
20835539	MG-1-neg-10341412_st	---	---	---		---	0.00477346	-1.67285
	MG-2-neg-17207531_st						0.0350713	-1.64672
	MG-2-neg-17210099_st						0.0408179	-1.62739
	MG-2-neg-17208391_st						0.0164308	-1.62688
	MG-2-pos-17453135_st						0.00541579	-1.61589
	MG-2-neg-17208799_st						0.0160418	-1.61522
20838314	MG-1-pos-10338985_st	---	---	---		---	0.000669074	-1.61275
	MG-2-neg-17201473_st						0.0237355	-1.61264
	MG-2-neg-17201535_st						0.0168678	-1.60502
	MG-2-neg-17201747_st						0.0416452	-1.60396
	MG-2-neg-17206727_st						0.038588	-1.60093
	MG-2-neg-17207201_st						0.0476341	-1.6003
	MG-2-pos-17306861_st						0.0449876	-1.59068
	MG-2-neg-17209107_st						0.0490227	-1.58868
	MG-2-neg-17201003_st						0.0469374	-1.58633
	MG-2-pos-17428873_st						0.0342217	-1.58414
TC0100000750.mm.1	TC0100000750.mm.1	---	---	---		---	0.0206269	-1.56513
TC1_GL456211_random00000016.mm.1	TC1_GL456211_random00000016.mm.1	---	---	---		---	0.0206269	-1.56513
TC1_GL456212_random00000003.mm.1	TC1_GL456212_random00000003.mm.1	---	---	---		---	0.0206269	-1.56513
TC1_GL456212_random00000010.mm.1	TC1_GL456212_random00000010.mm.1	---	---	---		---	0.0206269	-1.56513
TC1_GL456221_random00000021.mm.1	TC1_GL456221_random00000021.mm.1	---	---	---		---	0.0206269	-1.56513
20834798	MG-1-neg-10340462_st	---	---	---		---	0.00937151	-1.56269
	MG-2-neg-17204515_st						0.0385955	-1.56119
	MG-2-neg-17204275_st						0.0438357	-1.55413
20833913	MG-1-neg-10339353_st	---	---	---		---	0.0338461	-1.55255
TC1200000164.mm.1	TC1200000164.mm.1	---	---	---		---	0.0455427	-1.54778
20838109	MG-1-neg-10344599_st	---	---	---		---	0.0222131	-1.54719
20834754	MG-1-neg-10340405_st	---	---	---		---	0.0175685	-1.54571
20837241	MG-1-neg-10343534_st	---	---	---		---	0.0238525	-1.5408
	MG-2-pos-17512461_st						0.03518	-1.53836
20836989	MG-1-neg-10343226_st	---	---	---		---	0.00282416	-1.53538
20836045	MG-1-neg-10342040_st	---	---	---		---	0.00747086	-1.52609
	MG-2-neg-17206123_st						0.0366773	-1.52398
	MG-2-neg-17203745_st						0.000529777	-1.51174
20836738	MG-1-neg-10342908_st	---	---	---		---	0.0125123	-1.50881
20835153	MG-1-neg-10340914_st	---	---	---		---	0.020961	-1.50556
20836613	MG-1-neg-10342753_st	---	---	---		---	0.0175125	-1.50507
20834835	MG-1-neg-10340508_st	---	---	---		---	0.000222352	-1.49535
TC1200000350.mm.1	TC1200000350.mm.1	---	---	---		---	0.0203605	-1.487
20836936	MG-1-neg-10343160_st	---	---	---		---	0.0123628	-1.47701
	MG-2-neg-17203355_st						0.00657762	-1.47463
	MG-2-neg-17205149_st						0.0124382	-1.46647
TC0300002947.mm.1	TC0300002947.mm.1	---	---	---		---	0.0137077	-1.46521
	MG-2-pos-17221232_st						0.00439337	-1.46475
20834358	MG-1-neg-10339916_st	---	---	---		---	0.0143743	-1.4617
20833562	MG-1-neg-10338914_st	---	---	---		---	0.00516436	-1.45841
20833816	MG-1-neg-10339229_st	---	---	---		---	0.0381316	-1.45355
	MG-2-neg-17206669_st						0.0340625	-1.45193
TC1800000684.mm.1	TC1800000684.mm.1	---	---	---		---	0.0152041	-1.45157
	MG-2-pos-17341701_st						0.0489296	-1.45062
20837298	MG-1-neg-10343606_st	---	---	---		---	0.0121349	-1.44971
20833465	MG-1-neg-10338788_st	---	---	---		---	0.0239355	-1.44965
TC0800001648.mm.1	TC0800001648.mm.1	---	---	---		---	0.0219209	-1.44955
TC1000000995.mm.1	TC1000000995.mm.1	---	---	---		---	0.0157925	-1.44114
TC1400002373.mm.1	TC1400002373.mm.1	---	---	---		---	0.0282345	-1.44102
20836039	MG-1-neg-10342034_st	---	---	---		---	0.0365066	-1.43429
20835312	MG-1-neg-10341131_st	---	---	---		---	0.0355297	-1.43276
	MG-2-pos-17384446_st						0.0111056	-1.42761
20838751	MG-1-pos-10341061_st	---	---	---		---	0.00951198	-1.42383
TC0600001073.mm.1	TC0600001073.mm.1	---	---	---		---	0.045032	-1.42337
	MG-2-neg-17201763_st						0.0383327	-1.41791
20835817	MG-1-neg-10341760_st	---	---	---		---	0.0465679	-1.41516
20833322	MG-1-neg-10338609_st	---	---	---		---	0.0129712	-1.41293
20832944	MG-1-neg-10338130_st	---	---	---		---	0.00547765	-1.4128
	MG-2-neg-17203701_st						0.0380692	-1.40773
20834243	MG-1-neg-10339776_st	---	---	---		---	0.0223001	-1.40638
TC0100002567.mm.1	TC0100002567.mm.1	---	---	---		---	0.039631	-1.40519
TC1100004169.mm.1	TC1100004169.mm.1	---	---	---		---	0.00690869	-1.4045
20837892	MG-1-neg-10344345_st	---	---	---		---	0.00436591	-1.40371
TC0500000514.mm.1	TC0500000514.mm.1	---	---	---		---	0.0342828	-1.40233
	MG-2-neg-17205163_st						0.0138982	-1.39792
TC1300000080.mm.1	TC1300000080.mm.1	---	---	---		---	0.0471287	-1.39408
TC1500001970.mm.1	TC1500001970.mm.1	---	---	---		---	0.0196785	-1.39107
	MG-2-neg-17203045_st						0.0139507	-1.3878
	MG-2-neg-17210183_st						0.0308874	-1.38745
TC1000002833.mm.1	TC1000002833.mm.1	---	---	---		---	0.0389001	-1.38423
	MG-2-pos-17239463_st						0.0447812	-1.38139
	MG-2-neg-17203159_st						0.0302275	-1.37766
	MG-2-neg-17207955_st						0.0480114	-1.37695
TC0900001928.mm.1	TC0900001928.mm.1	---	---	---		---	0.0138215	-1.37601
	MG-2-neg-17206165_st						0.0152811	-1.3742
TC0800002880.mm.1	TC0800002880.mm.1	---	---	---		---	0.00292112	-1.3697
TC0700001100.mm.1	TC0700001100.mm.1	---	---	---		---	0.0194237	-1.36779
TC0500000771.mm.1	TC0500000771.mm.1	---	---	---		---	0.0182869	-1.36734
	MG-2-neg-17201073_st						0.0111135	-1.3611
	MG-2-neg-17210005_st						0.0487088	-1.36005
TC1600000672.mm.1	TC1600000672.mm.1	---	---	---		---	0.00568818	-1.36003
	MG-2-neg-17209979_st						0.0275841	-1.35961
TC0600000747.mm.1	TC0600000747.mm.1	---	---	---		---	0.0498683	-1.35956
	MG-2-neg-17202223_st						0.0158984	-1.35932
TC1500000150.mm.1	TC1500000150.mm.1	---	---	---		---	0.0117745	-1.3591
	MG-2-neg-17202529_st						0.0299075	-1.35656
TC0900001510.mm.1	TC0900001510.mm.1	---	---	---		---	0.0435529	-1.35447
20835172	MG-1-neg-10340945_st	---	---	---		---	0.0369008	-1.35121
	MG-2-neg-17202347_st						0.0459107	-1.34546
	MG-2-neg-17201817_st						0.0451433	-1.34537
TC1300000918.mm.1	TC1300000918.mm.1	---	---	---		---	0.0141344	-1.345
	MG-2-neg-17200729_st						0.0272324	-1.34366
	MG-2-neg-17209451_st						0.0203648	-1.34346
TC1600001723.mm.1	TC1600001723.mm.1	---	---	---		---	0.000135316	-1.34294
20839292	MG-1-pos-10343769_st	---	---	---		---	0.0288381	-1.34241
	MG-2-neg-17208245_st						0.0276289	-1.34097
TC0100001936.mm.1	TC0100001936.mm.1	---	---	---		---	0.0484841	-1.33591
TC1900000494.mm.1	TC1900000494.mm.1	---	---	---		---	0.0089748	-1.3355
	MG-2-pos-17290930_st						0.0431087	-1.33462
	MG-2-neg-17206241_st						0.00537146	-1.33403
TC0200000748.mm.1	TC0200000748.mm.1	---	---	---		---	0.0311792	-1.33383
	MG-2-neg-17201261_st						0.0385163	-1.333
TC1800000697.mm.1	TC1800000697.mm.1	---	---	---		---	0.0375072	-1.33056
TC1000002842.mm.1	TC1000002842.mm.1	---	---	---		---	0.0252644	-1.32929
	MG-2-neg-17206091_st						0.017123	-1.32799
20839140	MG-1-pos-10342986_st	---	---	---		---	0.0330665	-1.32781
TC0X00002711.mm.1	TC0X00002711.mm.1	---	---	---		---	0.0398482	-1.32681
TC0600001947.mm.1	TC0600001947.mm.1	---	---	---		---	0.00044012	-1.32373
TC0600002761.mm.1	TC0600002761.mm.1	---	---	---		---	0.00951353	-1.32245
20838329	MG-1-pos-10339070_st	---	---	---		---	0.038562	-1.3195
TC0500002296.mm.1	TC0500002296.mm.1	---	---	---		---	0.0487101	-1.31883
20833479	MG-1-neg-10338806_st	---	---	---		---	0.00198934	-1.31874
20836864	MG-1-neg-10343077_st	---	---	---		---	0.0358162	-1.31779
TC1800000991.mm.1	TC1800000991.mm.1	---	---	---		---	0.0165263	-1.31759
	MG-2-neg-17210097_st						0.0310939	-1.31385
TC1700000180.mm.1	TC1700000180.mm.1	---	---	---		---	0.00446902	-1.31357
TC0100001514.mm.1	TC0100001514.mm.1	---	---	---		---	0.032902	-1.3128
	MG-2-pos-17428878_st						0.0362902	-1.31026
20837731	MG-1-neg-10344153_st	---	---	---		---	0.0414413	-1.30909
20835238	MG-1-neg-10341033_st	---	---	---		---	0.0250571	-1.30676
TC0400000121.mm.1	TC0400000121.mm.1	---	---	---		---	0.0363884	-1.30633
TC0800002916.mm.1	TC0800002916.mm.1	---	---	---		---	0.00961845	-1.30525
TC0300000535.mm.1	TC0300000535.mm.1	---	---	---		---	0.0392677	-1.30402
TC1600001118.mm.1	TC1600001118.mm.1	---	---	---		---	0.0186189	-1.29965
TC0800002360.mm.1	TC0800002360.mm.1	---	---	---		---	0.0469676	-1.29384
TC0200001933.mm.1	TC0200001933.mm.1	---	---	---		---	0.00191954	-1.29359
20834185	MG-1-neg-10339693_st	---	---	---		---	0.0380795	-1.29355
20838920	MG-1-pos-10341901_st	---	---	---		---	0.00749038	-1.29246
TC1800000687.mm.1	TC1800000687.mm.1	---	---	---		---	0.00973141	-1.29203
	MG-2-neg-17207135_st						0.0407923	-1.2919
20836549	MG-1-neg-10342669_st	---	---	---		---	0.0324891	-1.29178
TC1300002379.mm.1	TC1300002379.mm.1	---	---	---		---	0.0425653	-1.28901
TC0600000065.mm.1	TC0600000065.mm.1	---	---	---		---	0.0471878	-1.28729
TC0400003400.mm.1	TC0400003400.mm.1	---	---	---		---	0.0160118	-1.28579
TC0800002299.mm.1	TC0800002299.mm.1	---	---	---		---	0.028481	-1.28562
TC1000001803.mm.1	TC1000001803.mm.1	---	---	---		---	0.0485804	-1.2854
	MG-2-pos-17512466_st						0.0190927	-1.28211
TC1600001997.mm.1	TC1600001997.mm.1	---	---	---		---	0.00766233	-1.28189
20836594	MG-1-neg-10342725_st	---	---	---		---	0.0311659	-1.28123
20838070	MG-1-neg-10344553_st	---	---	---		---	0.047694	-1.27853
TC0400001118.mm.1	TC0400001118.mm.1	---	---	---		---	0.015428	-1.27833
TC1300000945.mm.1	TC1300000945.mm.1	---	---	---		---	0.0333002	-1.27813
	MG-2-neg-17206043_st						0.0414609	-1.27812
TC0300002896.mm.1	TC0300002896.mm.1	---	---	---		---	0.0359064	-1.2768
20838807	MG-1-pos-10341334_st	---	---	---		---	0.0275905	-1.274
TC0200002897.mm.1	TC0200002897.mm.1	---	---	---		---	0.0080602	-1.27352
TC1200002075.mm.1	TC1200002075.mm.1	---	---	---		---	0.0470266	-1.2733
TC0400002349.mm.1	TC0400002349.mm.1	---	---	---		---	0.0442562	-1.27246
TC1000001942.mm.1	TC1000001942.mm.1	---	---	---		---	0.0179921	-1.27163
TC0500000518.mm.1	TC0500000518.mm.1	---	---	---		---	0.0462497	-1.27141
TC1100000424.mm.1	TC1100000424.mm.1	---	---	---		---	0.0440511	-1.27064
20837145	MG-1-neg-10343420_st	---	---	---		---	0.0306696	-1.27061
TC0800000665.mm.1	TC0800000665.mm.1	---	---	---		---	0.0242126	-1.27024
20837236	MG-1-neg-10343528_st	---	---	---		---	0.0444514	-1.26883
20836191	MG-1-neg-10342220_st	---	---	---		---	0.0218445	-1.26814
20833638	MG-1-neg-10339006_st	---	---	---		---	0.00204362	-1.26812
TC0400002692.mm.1	TC0400002692.mm.1	---	---	---		---	0.0103931	-1.26621
20835263	MG-1-neg-10341067_st	---	---	---		---	0.0338073	-1.26481
TC0600001210.mm.1	TC0600001210.mm.1	---	---	---		---	0.0157114	-1.26425
	MG-2-neg-17208049_st						0.00180023	-1.26246
TC1100001064.mm.1	TC1100001064.mm.1	---	---	---		---	0.0131089	-1.25835
TC1200000921.mm.1	TC1200000921.mm.1	---	---	---		---	0.038628	-1.25834
TC1900000822.mm.1	TC1900000822.mm.1	---	---	---		---	0.0106139	-1.25691
20834077	MG-1-neg-10339560_st	---	---	---		---	0.0477295	-1.25581
TC1500000904.mm.1	TC1500000904.mm.1	---	---	---		---	0.0138749	-1.25565
TC1400001016.mm.1	TC1400001016.mm.1	---	---	---		---	0.0496747	-1.25508
	MG-2-neg-17206013_st						0.00726851	-1.25484
TC0400000933.mm.1	TC0400000933.mm.1	---	---	---		---	0.00570716	-1.25026
TC0X00001834.mm.1	TC0X00001834.mm.1	---	---	---		---	0.0109519	-1.2468
	MG-2-neg-17208547_st						2.39315e-07	-1.24584
TC1300001241.mm.1	TC1300001241.mm.1	---	---	---		---	0.03692	-1.24493
	MG-2-neg-17200447_st						0.0305967	-1.24359
	MG-2-neg-17205039_st						0.0254746	-1.24162
TC1300001323.mm.1	TC1300001323.mm.1	---	---	---		---	0.0419449	-1.24134
TC1100000533.mm.1	TC1100000533.mm.1	---	---	---		---	0.0284317	-1.24047
TC1300000988.mm.1	TC1300000988.mm.1	---	---	---		---	0.0479048	-1.24042
TC0200003578.mm.1	TC0200003578.mm.1	---	---	---		---	0.0151266	-1.23981
TC0300000019.mm.1	TC0300000019.mm.1	---	---	---		---	0.0462762	-1.23964
TC1100000219.mm.1	TC1100000219.mm.1	---	---	---		---	0.0402148	-1.23885
	MG-2-neg-17209469_st						0.00472495	-1.23877
	MG-2-neg-17201855_st						9.85621e-07	-1.23798
TC1800000285.mm.1	TC1800000285.mm.1	---	---	---		---	0.00512348	-1.2378
TC1600000875.mm.1	TC1600000875.mm.1	---	---	---		---	0.0370479	-1.23666
TC0800000839.mm.1	TC0800000839.mm.1	---	---	---		---	0.00106874	-1.23632
	MG-2-neg-17209055_st						0.0031268	-1.23615
TC1200000047.mm.1	TC1200000047.mm.1	---	---	---		---	0.0058566	-1.23278
TC1200001878.mm.1	TC1200001878.mm.1	---	---	---		---	0.0432088	-1.23262
TC1200000912.mm.1	TC1200000912.mm.1	---	---	---		---	0.00626278	-1.23139
20836041	MG-1-neg-10342036_st	---	---	---		---	0	-1.23087
TC0900001449.mm.1	TC0900001449.mm.1	---	---	---		---	0.0156982	-1.23083
TC0500001286.mm.1	TC0500001286.mm.1	---	---	---		---	0.0499796	-1.22999
20836675	MG-1-neg-10342831_st	---	---	---		---	0.0187458	-1.22905
	MG-2-neg-17204939_st						0.02967	-1.22865
TC1100003444.mm.1	TC1100003444.mm.1	---	---	---		---	0.0184649	-1.22837
	MG-2-neg-17200217_st						0.00561552	-1.22828
	MG-2-pos-17306859_st						0.0133916	-1.22785
TC1100004019.mm.1	TC1100004019.mm.1	---	---	---		---	0.0286246	-1.22656
TC1100002443.mm.1	TC1100002443.mm.1	---	---	---		---	0.0301109	-1.22499
TC0100002559.mm.1	TC0100002559.mm.1	---	---	---		---	0.045591	-1.22445
TC0800001793.mm.1	TC0800001793.mm.1	---	---	---		---	0.0180835	-1.2242
	MG-2-neg-17206337_st						0.0290457	-1.2232
TC0700004033.mm.1	TC0700004033.mm.1	---	---	---		---	0.0443844	-1.22307
	MG-2-neg-17210295_st						0.00815032	-1.22251
TC1800000131.mm.1	TC1800000131.mm.1	---	---	---		---	0.014252	-1.22216
	MG-2-neg-17205683_st						0.00109178	-1.22211
	MG-2-neg-17204779_st						0.00157393	-1.22164
TC0200003006.mm.1	TC0200003006.mm.1	---	---	---		---	0.00472426	-1.22146
TC0500000335.mm.1	TC0500000335.mm.1	---	---	---		---	0.0299809	-1.22088
TC1400002510.mm.1	TC1400002510.mm.1	---	---	---		---	0.0421841	-1.21958
TC1000001363.mm.1	TC1000001363.mm.1	---	---	---		---	0.0327924	-1.21915
TC1900000956.mm.1	TC1900000956.mm.1	---	---	---		---	0.0173546	-1.21887
TC0900000294.mm.1	TC0900000294.mm.1	---	---	---		---	0.0276998	-1.21817
20839376	MG-1-pos-10344194_st	---	---	---		---	0.0162871	-1.21814
TC1200000695.mm.1	TC1200000695.mm.1	---	---	---		---	0.0300697	-1.2173
TC0100003802.mm.1	TC0100003802.mm.1	---	---	---		---	0.0435706	-1.21649
TC0100000823.mm.1	TC0100000823.mm.1	---	---	---		---	0.0497529	-1.2164
TC1700001527.mm.1	TC1700001527.mm.1	---	---	---		---	0.000274696	-1.21524
TC0200001000.mm.1	TC0200001000.mm.1	---	---	---		---	0.00528317	-1.21514
TC0700003353.mm.1	TC0700003353.mm.1	---	---	---		---	0.00524668	-1.21438
TC1400002745.mm.1	TC1400002745.mm.1	---	---	---		---	0.00548547	-1.21405
	MG-2-pos-17448799_st						0.00232633	-1.21296
	MG-2-neg-17208819_st						0.0160921	-1.21248
	MG-2-neg-17209345_st						0.0245051	-1.21214
	MG-2-pos-17420441_st						0.00658048	-1.21195
TC1400000098.mm.1	TC1400000098.mm.1	---	---	---		---	0.00668606	-1.21169
20835218	MG-1-neg-10341008_st	---	---	---		---	0.00776961	-1.21137
TC1300001791.mm.1	TC1300001791.mm.1	---	---	---		---	0.0373918	-1.2113
TC1300001166.mm.1	TC1300001166.mm.1	---	---	---		---	0.00787779	-1.2099
TC0100002116.mm.1	TC0100002116.mm.1	---	---	---		---	0.0413223	-1.2077
20837232	MG-1-neg-10343524_st	---	---	---		---	0.0244987	-1.20745
TC1600000871.mm.1	TC1600000871.mm.1	---	---	---		---	0.0476209	-1.20709
20838550	MG-1-pos-10340116_st	---	---	---		---	0.0104817	-1.20664
TC1200002202.mm.1	TC1200002202.mm.1	---	---	---		---	0.0452495	-1.20603
TC1000001870.mm.1	TC1000001870.mm.1	---	---	---		---	0.0308636	-1.20436
20838276	MG-1-pos-10338802_st	---	---	---		---	0.0277876	-1.20378
TC1200001821.mm.1	TC1200001821.mm.1	---	---	---		---	0.0290018	-1.20294
TC0600001870.mm.1	TC0600001870.mm.1	---	---	---		---	0.0265368	-1.20276
TC1800000766.mm.1	TC1800000766.mm.1	---	---	---		---	0.0359124	-1.20248
	MG-2-neg-17209075_st						0.00960854	-1.20173
TC1700000072.mm.1	TC1700000072.mm.1	---	---	---		---	0.0433977	-1.20035
TC1600001063.mm.1	TC1600001063.mm.1	---	---	---		---	0.0191719	-1.20004
	MG-2-neg-17202877_st						0.0265674	1.20024
	MG-2-neg-17210789_st						0.0392589	1.20029
TC0900001466.mm.1	TC0900001466.mm.1	---	---	---		---	0.0116614	1.20049
	MG-2-pos-17290923_st						0.0450692	1.20067
TC0400000814.mm.1	TC0400000814.mm.1	---	---	---		---	0.0260488	1.20122
TC0100002219.mm.1	TC0100002219.mm.1	---	---	---		---	0.0273996	1.20131
TC1200002357.mm.1	TC1200002357.mm.1	---	---	---		---	0.00984093	1.20164
20835309	MG-1-neg-10341128_st	---	---	---		---	0.0221813	1.20203
TC0700003611.mm.1	TC0700003611.mm.1	---	---	---		---	0.0396517	1.20203
TC0100002632.mm.1	TC0100002632.mm.1	---	---	---		---	0.00340464	1.20294
TC0700001041.mm.1	TC0700001041.mm.1	---	---	---		---	0.0136115	1.20316
TC0900001524.mm.1	TC0900001524.mm.1	---	---	---		---	0.0203484	1.20332
TC1400002571.mm.1	TC1400002571.mm.1	---	---	---		---	0.0496385	1.20361
	MG-2-neg-17206367_st						0.039476	1.20387
TC1400002533.mm.1	TC1400002533.mm.1	---	---	---		---	0.0181751	1.20408
TC0200000844.mm.1	TC0200000844.mm.1	---	---	---		---	0.0273593	1.20483
TC0400002234.mm.1	TC0400002234.mm.1	---	---	---		---	0.0489042	1.20512
TC1100003501.mm.1	TC1100003501.mm.1	---	---	---		---	0.0377669	1.20513
TC1300002575.mm.1	TC1300002575.mm.1	---	---	---		---	0.0336453	1.2053
20838102	MG-1-neg-10344590_st	---	---	---		---	0.0158285	1.20543
20833849	MG-1-neg-10339269_st	---	---	---		---	0.0263289	1.20603
TC0900001390.mm.1	TC0900001390.mm.1	---	---	---		---	0.0125147	1.20645
20838582	MG-1-pos-10340279_st	---	---	---		---	0.0462674	1.20673
TC1000002309.mm.1	TC1000002309.mm.1	---	---	---		---	0.032582	1.20675
	MG-2-neg-17203979_st						0.0371906	1.20782
TC1900000779.mm.1	TC1900000779.mm.1	---	---	---		---	0.0118232	1.20842
TC1300000577.mm.1	TC1300000577.mm.1	---	---	---		---	0.042053	1.20847
20834413	MG-1-neg-10339985_st	---	---	---		---	0.0307175	1.20874
TC1200001226.mm.1	TC1200001226.mm.1	---	---	---		---	0.0011841	1.20883
TC1900001292.mm.1	TC1900001292.mm.1	---	---	---		---	0.0356949	1.20952
20834753	MG-1-neg-10340404_st	---	---	---		---	0.0152815	1.2101
TC1700000322.mm.1	TC1700000322.mm.1	---	---	---		---	0.00680906	1.21055
	MG-2-pos-17391472_st						0.0162028	1.21065
20836950	MG-1-neg-10343177_st	---	---	---		---	0.00122085	1.21073
TC0300001106.mm.1	TC0300001106.mm.1	---	---	---		---	0.0116262	1.21122
TC0200002934.mm.1	TC0200002934.mm.1	---	---	---		---	0.0190966	1.21188
	MG-2-neg-17210583_st						0	1.21194
	MG-2-neg-17201615_st						0.00937701	1.21247
	MG-2-pos-17369866_st						0.0178885	1.2125
TC0100001596.mm.1	TC0100001596.mm.1	---	---	---		---	0.010322	1.21251
TC0700001577.mm.1	TC0700001577.mm.1	---	---	---		---	0.0173393	1.2126
TC1900000638.mm.1	TC1900000638.mm.1	---	---	---		---	0.0154448	1.21313
TC1100000154.mm.1	TC1100000154.mm.1	---	---	---		---	0.0192731	1.2133
TC0900003315.mm.1	TC0900003315.mm.1	---	---	---		---	0.00678583	1.21331
TC1800001268.mm.1	TC1800001268.mm.1	---	---	---		---	0.0379369	1.21389
TC1300001849.mm.1	TC1300001849.mm.1	---	---	---		---	0.0131115	1.21399
TC0100002137.mm.1	TC0100002137.mm.1	---	---	---		---	0.00816376	1.21406
TC1700002403.mm.1	TC1700002403.mm.1	---	---	---		---	0.0299548	1.21499
20834554	MG-1-neg-10340161_st	---	---	---		---	0.00956833	1.21578
TC0900002176.mm.1	TC0900002176.mm.1	---	---	---		---	0.010381	1.21584
	MG-2-pos-17495300_st						0.0275669	1.2159
	MG-2-pos-17342010_st						0.0355226	1.21596
TC0900002475.mm.1	TC0900002475.mm.1	---	---	---		---	0.0195422	1.21617
TC1800000842.mm.1	TC1800000842.mm.1	---	---	---		---	0.0313498	1.21639
TC0500001906.mm.1	TC0500001906.mm.1	---	---	---		---	0.0366225	1.21666
TC0900002621.mm.1	TC0900002621.mm.1	---	---	---		---	0.0139818	1.21696
TC1100000969.mm.1	TC1100000969.mm.1	---	---	---		---	0.00915244	1.21733
TC0900000574.mm.1	TC0900000574.mm.1	---	---	---		---	0.0164991	1.21799
TC0700004437.mm.1	TC0700004437.mm.1	---	---	---		---	0.0198572	1.21804
TC0200002503.mm.1	TC0200002503.mm.1	---	---	---		---	0.0139995	1.21813
TC1700001508.mm.1	TC1700001508.mm.1	---	---	---		---	0.017419	1.21854
TC0200001671.mm.1	TC0200001671.mm.1	---	---	---		---	0.00939348	1.21896
	MG-2-pos-17357510_st						0.0389815	1.21897
TC1100002771.mm.1	TC1100002771.mm.1	---	---	---		---	0.0432549	1.21934
TC0300002941.mm.1	TC0300002941.mm.1	---	---	---		---	0.0266207	1.21987
	MG-2-pos-17400807_st						0.0157485	1.21989
TC0X00000300.mm.1	TC0X00000300.mm.1	---	---	---		---	0.0442396	1.22065
TC1200000289.mm.1	TC1200000289.mm.1	---	---	---		---	0.00913609	1.22077
TC1100000346.mm.1	TC1100000346.mm.1	---	---	---		---	0.00120245	1.22259
	MG-2-neg-17203915_st						0.00675454	1.22268
TC1100000114.mm.1	TC1100000114.mm.1	---	---	---		---	0.0370059	1.22309
20834467	MG-1-neg-10340054_st	---	---	---		---	0.00999299	1.22627
	MG-2-neg-17203867_st						0.0107387	1.22627
TC1100003552.mm.1	TC1100003552.mm.1	---	---	---		---	0.00311254	1.22655
	MG-2-neg-17203097_st						0.0477034	1.22662
TC0200005141.mm.1	TC0200005141.mm.1	---	---	---		---	0.00697658	1.22702
TC0300001764.mm.1	TC0300001764.mm.1	---	---	---		---	0.0447733	1.22708
TC1500000426.mm.1	TC1500000426.mm.1	---	---	---		---	0.0304201	1.22735
TC1300001832.mm.1	TC1300001832.mm.1	---	---	---		---	0.0384646	1.22799
TC1700001177.mm.1	TC1700001177.mm.1	---	---	---		---	0.0203433	1.22834
	MG-2-neg-17203823_st						0.0202639	1.22856
	MG-2-neg-17208851_st						0.0313384	1.22863
	MG-2-neg-17201149_st						0.00238816	1.2307
20836624	MG-1-neg-10342769_st	---	---	---		---	0.000328305	1.23089
TC1300001992.mm.1	TC1300001992.mm.1	---	---	---		---	0.0372562	1.23098
TC0900000516.mm.1	TC0900000516.mm.1	---	---	---		---	0.0280683	1.23115
TC0200003220.mm.1	TC0200003220.mm.1	---	---	---		---	0.0192378	1.23231
TC1300001026.mm.1	TC1300001026.mm.1	---	---	---		---	0.0386595	1.23272
	MG-2-neg-17200157_st						0.0160379	1.23314
20838641	MG-1-pos-10340581_st	---	---	---		---	0.0197377	1.23316
TC1100004238.mm.1	TC1100004238.mm.1	---	---	---		---	0.0298878	1.23319
TC0500000009.mm.1	TC0500000009.mm.1	---	---	---		---	0.00430135	1.23327
TC0500000929.mm.1	TC0500000929.mm.1	---	---	---		---	0.0371874	1.23389
20835963	MG-1-neg-10341937_st	---	---	---		---	0.0119036	1.23599
TC1000000032.mm.1	TC1000000032.mm.1	---	---	---		---	0.0413349	1.23635
20837584	MG-1-neg-10343969_st	---	---	---		---	0.0178134	1.23652
TC0X00000205.mm.1	TC0X00000205.mm.1	---	---	---		---	0.0443221	1.23752
TC1400001492.mm.1	TC1400001492.mm.1	---	---	---		---	0.0309616	1.23787
TC1800000024.mm.1	TC1800000024.mm.1	---	---	---		---	0.0170111	1.23828
TC0300001535.mm.1	TC0300001535.mm.1	---	---	---		---	0.0286399	1.23843
	MG-2-pos-17378326_st						0.0169956	1.2386
TC1800000027.mm.1	TC1800000027.mm.1	---	---	---		---	0.0221942	1.23875
TC0900000355.mm.1	TC0900000355.mm.1	---	---	---		---	0.0172075	1.23926
	MG-2-neg-17203889_st						0.0333664	1.2393
20834248	MG-1-neg-10339783_st	---	---	---		---	0.0305029	1.2396
TC0100001061.mm.1	TC0100001061.mm.1	---	---	---		---	0.0399977	1.23962
	human-RPTR-AY189981-1_st						0.000650267	1.23989
TC0600001946.mm.1	TC0600001946.mm.1	---	---	---		---	0.0339252	1.2409
TC0900002409.mm.1	TC0900002409.mm.1	---	---	---		---	0.000170234	1.2411
TC0900000843.mm.1	TC0900000843.mm.1	---	---	---		---	0.0165593	1.24117
TC0500002495.mm.1	TC0500002495.mm.1	---	---	---		---	0.0148767	1.24151
20834057	MG-1-neg-10339537_st	---	---	---		---	6.59103e-05	1.24171
	MG-2-neg-17200685_st						0.0218161	1.2419
TC0200001017.mm.1	TC0200001017.mm.1	---	---	---		---	0.0384451	1.24508
TC1900001456.mm.1	TC1900001456.mm.1	---	---	---		---	0.0184734	1.24509
TC1700001376.mm.1	TC1700001376.mm.1	---	---	---		---	0.028304	1.24513
20834732	MG-1-neg-10340377_st	---	---	---		---	0.0442734	1.24677
TC1400002235.mm.1	TC1400002235.mm.1	---	---	---		---	0.0209687	1.24814
TC0200004197.mm.1	TC0200004197.mm.1	---	---	---		---	0.0108804	1.24839
TC0200000998.mm.1	TC0200000998.mm.1	---	---	---		---	0.0143817	1.25108
20833924	MG-1-neg-10339367_st	---	---	---		---	0.014843	1.25115
20838215	MG-1-pos-10338498_st	---	---	---		---	0.0159947	1.25124
TC0700001928.mm.1	TC0700001928.mm.1	---	---	---		---	0.00978946	1.25164
TC0500001381.mm.1	TC0500001381.mm.1	---	---	---		---	0.024714	1.25273
TC1800001250.mm.1	TC1800001250.mm.1	---	---	---		---	0.0151453	1.25298
	MG-2-neg-17208699_st						0.0166713	1.25415
TC0300001809.mm.1	TC0300001809.mm.1	---	---	---		---	0.0264038	1.25539
	MG-2-pos-17378323_st						0.026281	1.25593
TC0700000373.mm.1	TC0700000373.mm.1	---	---	---		---	0.0401949	1.25648
20838760	MG-1-pos-10341097_st	---	---	---		---	0.00886265	1.25649
20836550	MG-1-neg-10342670_st	---	---	---		---	0.0252709	1.25734
TC1000001380.mm.1	TC1000001380.mm.1	---	---	---		---	0.00795448	1.25836
TC1000002978.mm.1	TC1000002978.mm.1	---	---	---		---	0.00795448	1.25836
TC0400000812.mm.1	TC0400000812.mm.1	---	---	---		---	0.0496044	1.25871
TC0100001704.mm.1	TC0100001704.mm.1	---	---	---		---	0.0297646	1.25875
TC0600000239.mm.1	TC0600000239.mm.1	---	---	---		---	0.0360711	1.25887
TC1700001242.mm.1	TC1700001242.mm.1	---	---	---		---	0.0308282	1.26013
TC0300000563.mm.1	TC0300000563.mm.1	---	---	---		---	0.031463	1.26086
TC0400003332.mm.1	TC0400003332.mm.1	---	---	---		---	0.00278559	1.26163
TC0200001796.mm.1	TC0200001796.mm.1	---	---	---		---	0.00650836	1.26167
TC0900000332.mm.1	TC0900000332.mm.1	---	---	---		---	0.0229436	1.26224
TC1900000346.mm.1	TC1900000346.mm.1	---	---	---		---	0.0485392	1.263
TC1700002374.mm.1	TC1700002374.mm.1	---	---	---		---	0.0042359	1.26319
20838187	MG-1-pos-10338374_st	---	---	---		---	0.0281019	1.26341
	MG-2-neg-17201451_st						0.00625714	1.26352
20834946	MG-1-neg-10340657_st	---	---	---		---	0.0299959	1.26606
20836901	MG-1-neg-10343119_st	---	---	---		---	0.0025268	1.26716
TC1100001152.mm.1	TC1100001152.mm.1	---	---	---		---	0.0111989	1.26788
TC0200003598.mm.1	TC0200003598.mm.1	---	---	---		---	0.036555	1.26841
TC0600000973.mm.1	TC0600000973.mm.1	---	---	---		---	0.0192262	1.26873
	MG-2-neg-17202195_st						0.0209638	1.26911
TC0100001820.mm.1	TC0100001820.mm.1	---	---	---		---	0.00226331	1.26938
TC1500001280.mm.1	TC1500001280.mm.1	---	---	---		---	0.0461227	1.26941
	MG-2-neg-17209437_st						0.0100753	1.26973
TC0300001454.mm.1	TC0300001454.mm.1	---	---	---		---	0.00241958	1.27008
TC1200000571.mm.1	TC1200000571.mm.1	---	---	---		---	0.0156292	1.27016
TC0900002496.mm.1	TC0900002496.mm.1	---	---	---		---	0.0355198	1.27084
TC1100003454.mm.1	TC1100003454.mm.1	---	---	---		---	0.00571991	1.27234
TC1500001877.mm.1	TC1500001877.mm.1	---	---	---		---	0.0362277	1.27306
TC0200004254.mm.1	TC0200004254.mm.1	---	---	---		---	0.0392579	1.27353
TC1800001350.mm.1	TC1800001350.mm.1	---	---	---		---	0.0199979	1.2739
TC0800002317.mm.1	TC0800002317.mm.1	---	---	---		---	0.0271736	1.27401
	MG-2-neg-17201869_st						0.00203555	1.2745
TC1500002138.mm.1	TC1500002138.mm.1	---	---	---		---	0.00881152	1.2745
TC1500001404.mm.1	TC1500001404.mm.1	---	---	---		---	0.0215613	1.27466
TC0600002014.mm.1	TC0600002014.mm.1	---	---	---		---	0.02021	1.27542
TC1500000100.mm.1	TC1500000100.mm.1	---	---	---		---	0.0281478	1.27574
TC1000000439.mm.1	TC1000000439.mm.1	---	---	---		---	0.0231652	1.27576
	MG-2-neg-17208061_st						0.00018371	1.27593
20834725	MG-1-neg-10340368_st	---	---	---		---	0.0453925	1.27625
20835143	MG-1-neg-10340902_st	---	---	---		---	0.0159336	1.27654
20838003	MG-1-neg-10344473_st	---	---	---		---	0.0250355	1.27668
	MG-2-neg-17207725_st						0.012424	1.27682
TC1800000986.mm.1	TC1800000986.mm.1	---	---	---		---	0.0273881	1.27707
TC0100003423.mm.1	TC0100003423.mm.1	---	---	---		---	0.0462781	1.2773
20833221	MG-1-neg-10338482_st	---	---	---		---	0.0153809	1.27848
TC0300002148.mm.1	TC0300002148.mm.1	---	---	---		---	0.00770218	1.27859
TC1600001356.mm.1	TC1600001356.mm.1	---	---	---		---	0.0151913	1.27923
	MG-2-neg-17210259_st						0.0473104	1.27932
TC0200005416.mm.1	TC0200005416.mm.1	---	---	---		---	0.0169776	1.27992
20836058	MG-1-neg-10342057_st	---	---	---		---	0.0136529	1.28066
TC0300000035.mm.1	TC0300000035.mm.1	---	---	---		---	0.0218166	1.28175
20836560	MG-1-neg-10342683_st	---	---	---		---	0.00341925	1.28185
20837235	MG-1-neg-10343527_st	---	---	---		---	0.032854	1.28205
20835968	MG-1-neg-10341943_st	---	---	---		---	0.0412052	1.28287
TC1000001976.mm.1	TC1000001976.mm.1	---	---	---		---	0.0414176	1.28323
TC1000002946.mm.1	TC1000002946.mm.1	---	---	---		---	0.0340445	1.28377
	MG-2-neg-17204999_st						0.0415863	1.28466
TC0300002032.mm.1	TC0300002032.mm.1	---	---	---		---	0.0431608	1.28593
TC1400000811.mm.1	TC1400000811.mm.1	---	---	---		---	0.0438097	1.28728
20836261	MG-1-neg-10342306_st	---	---	---		---	0.0452757	1.28824
TC0900000056.mm.1	TC0900000056.mm.1	---	---	---		---	0.032685	1.28839
TC0400000729.mm.1	TC0400000729.mm.1	---	---	---		---	0.0456823	1.28868
TC1500001741.mm.1	TC1500001741.mm.1	---	---	---		---	0.00122834	1.28883
TC1100000303.mm.1	TC1100000303.mm.1	---	---	---		---	0.00601074	1.29144
	MG-2-neg-17203759_st						0.0331906	1.29151
TC1700001803.mm.1	TC1700001803.mm.1	---	---	---		---	0.00549339	1.29249
TC0900002627.mm.1	TC0900002627.mm.1	---	---	---		---	0.0198643	1.29381
20837815	MG-1-neg-10344251_st	---	---	---		---	0.0219179	1.29386
TC1500000067.mm.1	TC1500000067.mm.1	---	---	---		---	0.00519784	1.29403
TC0300001419.mm.1	TC0300001419.mm.1	---	---	---		---	0.0246592	1.29411
TC1300002749.mm.1	TC1300002749.mm.1	---	---	---		---	0.0278516	1.2954
TC1100002336.mm.1	TC1100002336.mm.1	---	---	---		---	0.00981044	1.29571
TC0400000813.mm.1	TC0400000813.mm.1	---	---	---		---	0.0216939	1.29667
	MG-2-neg-17203111_st						0.00533303	1.29808
20834109	MG-1-neg-10339599_st	---	---	---		---	0.0256456	1.29867
TC0700003495.mm.1	TC0700003495.mm.1	---	---	---		---	0.00822198	1.29918
TC0200002754.mm.1	TC0200002754.mm.1	---	---	---		---	0.0220986	1.29993
20836700	MG-1-neg-10342861_st	---	---	---		---	0.0415066	1.30105
TC1900001001.mm.1	TC1900001001.mm.1	---	---	---		---	0.0287777	1.30152
TC0100003060.mm.1	TC0100003060.mm.1	---	---	---		---	0.00126922	1.30181
TC1200001718.mm.1	TC1200001718.mm.1	---	---	---		---	0.00414832	1.30212
20839433	MG-1-pos-10344560_st	---	---	---		---	0.0400079	1.30467
TC0300001036.mm.1	TC0300001036.mm.1	---	---	---		---	0.0412337	1.30477
TC1600001000.mm.1	TC1600001000.mm.1	---	---	---		---	0.00522375	1.30503
TC1400000338.mm.1	TC1400000338.mm.1	---	---	---		---	0.0466213	1.30558
	B2_SINE_RNA-35_34-59_st						0.00106138	1.30609
	MG-2-neg-17204543_st						0.0405969	1.30648
TC0300000540.mm.1	TC0300000540.mm.1	---	---	---		---	0.0231149	1.30717
TC1200002132.mm.1	TC1200002132.mm.1	---	---	---		---	0.0089807	1.30732
	MG-2-neg-17206497_st						0.0492824	1.30737
20837323	MG-1-neg-10343641_st	---	---	---		---	0.020152	1.30859
20833730	MG-1-neg-10339119_st	---	---	---		---	0.01399	1.30871
TC0900000220.mm.1	TC0900000220.mm.1	---	---	---		---	0.0383621	1.30957
TC0700001929.mm.1	TC0700001929.mm.1	---	---	---		---	0.0209752	1.31139
TC1900001321.mm.1	TC1900001321.mm.1	---	---	---		---	0.00607455	1.31285
20837859	MG-1-neg-10344300_st	---	---	---		---	0.0182181	1.31297
TC0500002990.mm.1	TC0500002990.mm.1	---	---	---		---	0.00332273	1.31404
TC1500001515.mm.1	TC1500001515.mm.1	---	---	---		---	0.023274	1.31591
20833944	MG-1-neg-10339395_st	---	---	---		---	0.0192626	1.31747
	MG-2-neg-17209295_st						0.0138524	1.31791
	MG-2-neg-17204989_st						0.0325906	1.31929
	MG-2-neg-17202979_st						0.044172	1.32004
	rat-RPTR-AF292560-1_st						0.0328284	1.32096
TC0800000279.mm.1	TC0800000279.mm.1	---	---	---		---	0.040374	1.32252
TC0100000152.mm.1	TC0100000152.mm.1	---	---	---		---	0.0236065	1.3266
20835305	MG-1-neg-10341121_st	---	---	---		---	0.00855589	1.32715
TC0100000265.mm.1	TC0100000265.mm.1	---	---	---		---	0.044254	1.32805
	MG-2-neg-17204901_st						0.0201766	1.32902
TC1300000895.mm.1	TC1300000895.mm.1	---	---	---		---	0.0115365	1.32937
TC0400001704.mm.1	TC0400001704.mm.1	---	---	---		---	0.0428141	1.33008
	MG-2-neg-17205863_st						0.0300133	1.33038
20837131	MG-1-neg-10343397_st	---	---	---		---	0.0288383	1.3306
	mouse-RPTR-AB076373-2_st						0.00926965	1.33067
	mouse-RPTR-U43284-1_st						0.00926965	1.33067
	mouse-RPTR-U57609-1_st						0.00926965	1.33067
TC1100003015.mm.1	TC1100003015.mm.1	---	---	---		---	0.0143655	1.33242
20833427	MG-1-neg-10338740_st	---	---	---		---	0.0145084	1.33305
20836293	MG-1-neg-10342345_st	---	---	---		---	0.0432995	1.33443
20833222	MG-1-neg-10338483_st	---	---	---		---	0.0107145	1.33526
	MG-2-neg-17208941_st						0.0377739	1.33626
TC0500000696.mm.1	TC0500000696.mm.1	---	---	---		---	0.0401189	1.33983
	MG-2-neg-17201785_st						0.0240014	1.34008
20833584	MG-1-neg-10338941_st	---	---	---		---	0.0385022	1.34238
TC1600001759.mm.1	TC1600001759.mm.1	---	---	---		---	0.00505877	1.34375
	B1_MM#SINE_Alu-122-rc_121-146_st						0.0261014	1.34404
	MG-2-neg-17210563_st						0.0395674	1.34518
TC1100004087.mm.1	TC1100004087.mm.1	---	---	---		---	0.00358421	1.34618
TC0200004372.mm.1	TC0200004372.mm.1	---	---	---		---	0.0450942	1.34651
TC1700001617.mm.1	TC1700001617.mm.1	---	---	---		---	0.0104323	1.34657
TC0900000762.mm.1	TC0900000762.mm.1	---	---	---		---	0.0368224	1.34706
	MG-2-pos-17538776_st						0.0111827	1.35004
TC0100000982.mm.1	TC0100000982.mm.1	---	---	---		---	0.00456498	1.351
TC0600003035.mm.1	TC0600003035.mm.1	---	---	---		---	0.0199425	1.35133
	MG-2-neg-17204155_st						0.012551	1.3514
20836661	MG-1-neg-10342814_st	---	---	---		---	0.0279802	1.35185
TC1700001305.mm.1	TC1700001305.mm.1	---	---	---		---	0.0230992	1.35231
	MG-2-neg-17200537_st						0.029679	1.35304
	MG-2-neg-17206967_st						0.0496034	1.35433
	MG-2-neg-17206249_st						0.00370477	1.3568
TC1500002104.mm.1	TC1500002104.mm.1	---	---	---		---	0.00266777	1.35681
TC0200004977.mm.1	TC0200004977.mm.1	---	---	---		---	0.00941454	1.35857
	MG-2-neg-17208411_st						0.0294373	1.35886
20835442	MG-1-neg-10341293_st	---	---	---		---	0.0463884	1.36057
TC1700000712.mm.1	TC1700000712.mm.1	---	---	---		---	0.00939924	1.36192
TC0600000031.mm.1	TC0600000031.mm.1	---	---	---		---	0.00357016	1.36195
TC0700003140.mm.1	TC0700003140.mm.1	---	---	---		---	0.0289336	1.3623
20837985	MG-1-neg-10344454_st	---	---	---		---	0.0231754	1.36333
TC1900001515.mm.1	TC1900001515.mm.1	---	---	---		---	0.0327128	1.36342
TC1300002522.mm.1	TC1300002522.mm.1	---	---	---		---	0.00785616	1.36357
TC0600000529.mm.1	TC0600000529.mm.1	---	---	---		---	0.0409288	1.36445
20836576	MG-1-neg-10342704_st	---	---	---		---	0.00109455	1.36537
20837670	MG-1-neg-10344082_st	---	---	---		---	0.00399089	1.36935
	MG-2-pos-17428872_st						0.0417962	1.36958
20834930	MG-1-neg-10340635_st	---	---	---		---	0.0289708	1.37078
	MG-2-neg-17205901_st						0.012949	1.37079
	MG-2-neg-17205673_st						0.0186638	1.37196
TC0300000145.mm.1	TC0300000145.mm.1	---	---	---		---	0.0230075	1.37313
TC0100002315.mm.1	TC0100002315.mm.1	---	---	---		---	0.036327	1.37323
TC0900000932.mm.1	TC0900000932.mm.1	---	---	---		---	0.0252933	1.37464
	MG-2-neg-17209905_st						0.0123063	1.37524
	MG-2-neg-17203605_st						0.0215315	1.37612
20836582	MG-1-neg-10342710_st	---	---	---		---	0.0254679	1.37674
TC0600003118.mm.1	TC0600003118.mm.1	---	---	---		---	0.00319943	1.37751
	MG-2-neg-17204377_st						0.0325454	1.37918
	MG-2-neg-17203987_st						0.00553559	1.38023
TC0100000539.mm.1	TC0100000539.mm.1	---	---	---		---	0.0308026	1.38197
	MG-2-neg-17210607_st						0.0419943	1.3825
20837717	MG-1-neg-10344138_st	---	---	---		---	0.0178377	1.38488
TC1500000161.mm.1	TC1500000161.mm.1	---	---	---		---	0.0196962	1.38514
20835155	MG-1-neg-10340916_st	---	---	---		---	0.00382757	1.38567
20836727	MG-1-neg-10342894_st	---	---	---		---	0.0421764	1.38598
	MG-2-neg-17201659_st						0.0477633	1.38643
TC0600002011.mm.1	TC0600002011.mm.1	---	---	---		---	0.00423002	1.38854
	MG-2-neg-17200107_st						0.0443661	1.38885
	MG-2-neg-17203535_st						0.0255067	1.39079
	MG-2-neg-17202833_st						0.0499209	1.39504
	MG-2-neg-17203181_st						0.0356584	1.39566
TC0700003856.mm.1	TC0700003856.mm.1	---	---	---		---	0.0247092	1.39658
20837537	MG-1-neg-10343909_st	---	---	---		---	0.00537498	1.39692
TC0200004170.mm.1	TC0200004170.mm.1	---	---	---		---	0.0204064	1.39735
TC0X00001704.mm.1	TC0X00001704.mm.1	---	---	---		---	0.0260952	1.40032
	MG-2-neg-17207263_st						0.0202637	1.40246
	MG-2-neg-17210257_st						0.0355011	1.40282
TC0600000946.mm.1	TC0600000946.mm.1	---	---	---		---	0.00767378	1.40346
TC0700003421.mm.1	TC0700003421.mm.1	---	---	---		---	0.00755723	1.40365
TC1300001559.mm.1	TC1300001559.mm.1	---	---	---		---	0.0233703	1.40633
	MG-2-neg-17210743_st						0.0245412	1.40643
TC0100002408.mm.1	TC0100002408.mm.1	---	---	---		---	0.0476282	1.40723
TC1400001132.mm.1	TC1400001132.mm.1	---	---	---		---	0.0327762	1.40748
TC0X00001623.mm.1	TC0X00001623.mm.1	---	---	---		---	0.023334	1.40954
20838939	MG-1-pos-10341998_st	---	---	---		---	0.0047073	1.41374
TC0700001276.mm.1	TC0700001276.mm.1	---	---	---		---	0.0473484	1.41514
	B2_SINE_RNA-20-rc_19-44_st						0.0192373	1.41529
	MG-2-neg-17210679_st						0.0168081	1.41865
TC1800000963.mm.1	TC1800000963.mm.1	---	---	---		---	0.0279328	1.41974
	MG-2-neg-17205209_st						0.0416208	1.41981
20835755	MG-1-neg-10341683_st	---	---	---		---	0.0135789	1.4207
20834143	MG-1-neg-10339636_st	---	---	---		---	0	1.42158
20834175	MG-1-neg-10339681_st	---	---	---		---	0.0492758	1.42225
TC1900000802.mm.1	TC1900000802.mm.1	---	---	---		---	0.00149377	1.42253
TC1800000335.mm.1	TC1800000335.mm.1	---	---	---		---	0.0134569	1.42341
20833474	MG-1-neg-10338800_st	---	---	---		---	0.00880776	1.42375
TC0200005382.mm.1	TC0200005382.mm.1	---	---	---		---	0.0134403	1.42434
TC1600000363.mm.1	TC1600000363.mm.1	---	---	---		---	0.0233244	1.42442
TC0400000970.mm.1	TC0400000970.mm.1	---	---	---		---	0.0147684	1.42829
	MG-2-neg-17208515_st						0.0474197	1.43066
TC1600001468.mm.1	TC1600001468.mm.1	---	---	---		---	0.0117058	1.43222
TC0100001956.mm.1	TC0100001956.mm.1	---	---	---		---	0.0496851	1.43223
	MG-2-neg-17207079_st						0.00831658	1.43324
TC1900001049.mm.1	TC1900001049.mm.1	---	---	---		---	0.0376368	1.43671
	MG-2-neg-17203077_st						0.0259278	1.43771
	MG-2-neg-17209799_st						0.00113107	1.43829
TC1400002682.mm.1	TC1400002682.mm.1	---	---	---		---	0.0175132	1.43836
TC0600002241.mm.1	TC0600002241.mm.1	---	---	---		---	0.0141329	1.43932
TC0100003624.mm.1	TC0100003624.mm.1	---	---	---		---	0.005198	1.43986
TC0600000679.mm.1	TC0600000679.mm.1	---	---	---		---	0.0225291	1.44045
TC1800000313.mm.1	TC1800000313.mm.1	---	---	---		---	0.000944351	1.44047
TC0600003458.mm.1	TC0600003458.mm.1	---	---	---		---	0.013565	1.44163
20834475	MG-1-neg-10340064_st	---	---	---		---	0.0456004	1.44271
	MG-2-neg-17202057_st						0.0482058	1.44398
TC1000000959.mm.1	TC1000000959.mm.1	---	---	---		---	0.0277017	1.44742
20834602	MG-1-neg-10340223_st	---	---	---		---	0.0352601	1.44776
20836020	MG-1-neg-10342013_st	---	---	---		---	0.0491003	1.44866
	MG-2-neg-17209229_st						0.0275298	1.44922
20836342	MG-1-neg-10342410_st	---	---	---		---	0.034692	1.44977
	MG-2-neg-17208785_st						0.0157883	1.45247
TC0600002778.mm.1	TC0600002778.mm.1	---	---	---		---	0.0147863	1.45302
TC0400000053.mm.1	TC0400000053.mm.1	---	---	---		---	0.00390214	1.45389
	MG-2-neg-17206843_st						0.00561	1.45492
TC0100000128.mm.1	TC0100000128.mm.1	---	---	---		---	0.0111343	1.45631
	MG-2-neg-17208457_st						0.0380122	1.45841
	MG-2-neg-17207701_st						0.0233758	1.45858
20838332	MG-1-pos-10339096_st	---	---	---		---	0.0185026	1.45882
20834364	MG-1-neg-10339922_st	---	---	---		---	0.0454684	1.45899
20836813	MG-1-neg-10343007_st	---	---	---		---	0.00826859	1.45974
	MG-2-neg-17205525_st						0.036857	1.46265
	MG-2-neg-17206225_st						0.007158	1.46379
20835661	MG-1-neg-10341564_st	---	---	---		---	0.0355603	1.46492
	MG-2-neg-17208129_st						0.0293357	1.46611
TC1700001172.mm.1	TC1700001172.mm.1	---	---	---		---	0.0409336	1.46703
	MG-2-neg-17201973_st						0.0260653	1.46794
	MG-2-neg-17210485_st						0.0171535	1.46861
20834699	MG-1-neg-10340339_st	---	---	---		---	0.00358219	1.47141
	MG-2-neg-17204365_st						0.0281617	1.47202
20834984	MG-1-neg-10340702_st	---	---	---		---	0.0184674	1.47224
	MG-2-neg-17205993_st						0.0319419	1.47564
	MG-2-neg-17205881_st						0.0262028	1.47584
	MG-2-neg-17207659_st						0.0474155	1.47631
TC1100002143.mm.1	TC1100002143.mm.1	---	---	---		---	0.037634	1.47653
20837583	MG-1-neg-10343967_st	---	---	---		---	0.0065998	1.47726
	MG-2-neg-17203583_st						0.0226242	1.48018
TC1200001717.mm.1	TC1200001717.mm.1	---	---	---		---	0.0176929	1.48023
TC1900000202.mm.1	TC1900000202.mm.1	---	---	---		---	0.0144755	1.48348
	MG-2-neg-17202333_st						0.0327441	1.48352
TC0100002749.mm.1	TC0100002749.mm.1	---	---	---		---	0.019408	1.48888
	MG-2-neg-17208999_st						0.0166159	1.48992
TC0600000944.mm.1	TC0600000944.mm.1	---	---	---		---	0.0499602	1.4922
	MG-2-neg-17207953_st						0.0465124	1.49224
20836903	MG-1-neg-10343121_st	---	---	---		---	0.0366785	1.49415
	MG-2-neg-17207571_st						0.0373009	1.49483
	MG-2-neg-17201289_st						0.0123167	1.4957
20835425	MG-1-neg-10341270_st	---	---	---		---	0.0369693	1.49578
20838816	MG-1-pos-10341383_st	---	---	---		---	0.0136532	1.49818
TC0300001387.mm.1	TC0300001387.mm.1	---	---	---		---	0.00304957	1.50874
20833069	MG-1-neg-10338288_st	---	---	---		---	0.0230303	1.51093
	MG-2-neg-17207851_st						0.044417	1.51109
	MG-2-neg-17205555_st						0.0480147	1.51254
	MG-2-neg-17205843_st						0.0390035	1.51311
	MG-2-neg-17205939_st						0.0473996	1.51341
	MG-2-pos-17293240_st						0.0111306	1.51589
20835400	MG-1-neg-10341238_st	---	---	---		---	0.0285149	1.52065
	MG-2-neg-17202503_st						0.0417842	1.52076
20837100	MG-1-neg-10343361_st	---	---	---		---	0.0394823	1.52078
20837789	MG-1-neg-10344220_st	---	---	---		---	0.00645135	1.52391
	MG-2-neg-17203669_st						0.0270942	1.52729
20835681	MG-1-neg-10341588_st	---	---	---		---	0.0059617	1.52768
TC0600000295.mm.1	TC0600000295.mm.1	---	---	---		---	0.0365868	1.53087
	MG-2-neg-17203411_st						0.0204616	1.53097
TC0300002829.mm.1	TC0300002829.mm.1	---	---	---		---	0.0296337	1.53226
20835222	MG-1-neg-10341013_st	---	---	---		---	0.0154506	1.5351
	MG-2-neg-17210745_st						0.0106143	1.53532
	MG-2-neg-17208927_st						0.0304493	1.54134
	MG-2-neg-17205787_st						0.0302401	1.54287
	MG-2-neg-17209811_st						0.0493507	1.54675
TC1500001636.mm.1	TC1500001636.mm.1	---	---	---		---	0.0275728	1.54817
20835679	MG-1-neg-10341586_st	---	---	---		---	0.042149	1.54888
20834992	MG-1-neg-10340712_st	---	---	---		---	0.0137211	1.55049
TC0X00002112.mm.1	TC0X00002112.mm.1	---	---	---		---	0.00164886	1.5541
TC1200002163.mm.1	TC1200002163.mm.1	---	---	---		---	0.0369972	1.55723
	MG-2-neg-17203209_st						0.0329666	1.55771
20833334	MG-1-neg-10338624_st	---	---	---		---	0.0376066	1.56013
20834569	MG-1-neg-10340180_st	---	---	---		---	0.0259912	1.56213
20837318	MG-1-neg-10343632_st	---	---	---		---	0.0256147	1.56318
20836668	MG-1-neg-10342821_st	---	---	---		---	0.0323662	1.56406
TC1500001627.mm.1	TC1500001627.mm.1	---	---	---		---	0.0388711	1.56522
20837605	MG-1-neg-10343993_st	---	---	---		---	0.0119224	1.57238
TC0200003838.mm.1	TC0200003838.mm.1	---	---	---		---	0.0313792	1.5742
TC1_GL456210_random00000005.mm.1	TC1_GL456210_random00000005.mm.1	---	---	---		---	0.0248033	1.57647
TC1_GL456211_random00000005.mm.1	TC1_GL456211_random00000005.mm.1	---	---	---		---	0.0248033	1.57647
TC1_GL456211_random00000026.mm.1	TC1_GL456211_random00000026.mm.1	---	---	---		---	0.0248033	1.57647
TC1_GL456221_random00000004.mm.1	TC1_GL456221_random00000004.mm.1	---	---	---		---	0.0248033	1.57647
20834948	MG-1-neg-10340660_st	---	---	---		---	0.0172904	1.57673
20836324	MG-1-neg-10342388_st	---	---	---		---	0.0351186	1.57784
20836491	MG-1-neg-10342597_st	---	---	---		---	0.0130933	1.57792
20834884	MG-1-neg-10340574_st	---	---	---		---	0.0305042	1.57825
	MG-2-neg-17203063_st						0.00894536	1.58029
20836985	MG-1-neg-10343219_st	---	---	---		---	0.0298676	1.58665
20833158	MG-1-neg-10338405_st	---	---	---		---	0.0214542	1.58768
	MG-2-neg-17203101_st						0.00465091	1.59098
	MG-2-neg-17210515_st						0.00234121	1.5917
TC0300000744.mm.1	TC0300000744.mm.1	---	---	---		---	0.0307759	1.59505
	MG-2-neg-17207831_st						0.04327	1.59745
	MG-2-neg-17200793_st						0.0341613	1.59987
	MG-2-neg-17210425_st						0.0485654	1.59991
20837926	MG-1-neg-10344385_st	---	---	---		---	0.0486484	1.60299
	MG-2-neg-17209601_st						0.042588	1.60506
	MG-2-neg-17203677_st						0.0144554	1.60587
	MG-2-neg-17204711_st						0.039645	1.6129
20833694	MG-1-neg-10339075_st	---	---	---		---	0.0405656	1.61667
	MG-2-neg-17204007_st						0.0297091	1.62196
20836068	MG-1-neg-10342069_st	---	---	---		---	0.00199768	1.62202
	MG-2-neg-17202417_st						0.0307755	1.62296
20835803	MG-1-neg-10341742_st	---	---	---		---	0.0284303	1.62526
	MG-2-neg-17207367_st						0.00899724	1.63367
20835567	MG-1-neg-10341447_st	---	---	---		---	0.0145619	1.64593
20835786	MG-1-neg-10341722_st	---	---	---		---	0.0471392	1.65107
20833827	MG-1-neg-10339242_st	---	---	---		---	0.0378987	1.65133
20834158	MG-1-neg-10339658_st	---	---	---		---	0.0111896	1.65464
	MG-2-neg-17201641_st						0.00281602	1.65531
20837674	MG-1-neg-10344087_st	---	---	---		---	0.0167757	1.65719
	MG-2-neg-17210475_st						0.0396278	1.66211
	MG-2-pos-17293247_st						0.0209767	1.66241
TC0100001179.mm.1	TC0100001179.mm.1	---	---	---		---	0.000686144	1.66334
20834962	MG-1-neg-10340675_st	---	---	---		---	0.0307928	1.66393
	MG-2-neg-17206073_st						0.0435243	1.6693
	MG-2-neg-17202721_st						0.017204	1.66947
20834157	MG-1-neg-10339655_st	---	---	---		---	0.0304432	1.67312
	MG-2-neg-17210093_st						0.032188	1.67547
	MG-2-neg-17205255_st						0.0042485	1.67712
20833327	MG-1-neg-10338616_st	---	---	---		---	0.0195452	1.68211
20835366	MG-1-neg-10341199_st	---	---	---		---	0.0306551	1.68358
20833164	MG-1-neg-10338412_st	---	---	---		---	0.0375401	1.68643
	MG-2-neg-17202795_st						0.0111259	1.68647
	MG-2-neg-17206971_st						0.038715	1.69288
	MG-2-neg-17201231_st						0.00236452	1.70304
	MG-2-neg-17202749_st						0.0296245	1.70856
20835008	MG-1-neg-10340734_st	---	---	---		---	0.0363294	1.72765
	MG-2-neg-17205719_st						0.0115576	1.73089
	MG-2-neg-17210645_st						0.0403819	1.74586
20835738	MG-1-neg-10341661_st	---	---	---		---	0.00642233	1.74828
	MG-2-neg-17202937_st						0.0376149	1.75249
20835047	MG-1-neg-10340783_st	---	---	---		---	0.008689	1.75532
20835020	MG-1-neg-10340747_st	---	---	---		---	0.00657112	1.76174
	MG-2-neg-17202259_st						0.0345893	1.76483
20833657	MG-1-neg-10339026_st	---	---	---		---	0.0363419	1.77037
20835777	MG-1-neg-10341711_st	---	---	---		---	0.0465583	1.78465
	MG-2-neg-17200693_st						0.0381555	1.78768
20834001	MG-1-neg-10339465_st	---	---	---		---	0.0153198	1.78817
20834074	MG-1-neg-10339556_st	---	---	---		---	0.0470094	1.79284
20832985	MG-1-neg-10338184_st	---	---	---		---	0.0475062	1.79321
TC1500001208.mm.1	TC1500001208.mm.1	---	---	---		---	0.0226219	1.79566
	MG-2-neg-17206773_st						0.030157	1.80456
TC0200003494.mm.1	TC0200003494.mm.1	---	---	---		---	0.0408479	1.80961
	MG-2-neg-17207999_st						0.0184971	1.8147
	MG-2-neg-17209425_st						0.00535334	1.81479
20833671	MG-1-neg-10339046_st	---	---	---		---	0.0432963	1.81635
	MG-2-neg-17204749_st						0.0249297	1.8183
20834811	MG-1-neg-10340477_st	---	---	---		---	0.0197264	1.8216
	MG-2-neg-17209375_st						0.0122462	1.82335
20835396	MG-1-neg-10341234_st	---	---	---		---	0.00476276	1.82717
	MG-2-neg-17203125_st						0.0359507	1.8317
	MG-2-neg-17202695_st						0.000812203	1.83657
	MG-2-neg-17203555_st						0.0112139	1.83677
20837415	MG-1-neg-10343756_st	---	---	---		---	0.00571389	1.83683
	MG-2-pos-17268637_st						0.0234112	1.84347
20835188	MG-1-neg-10340967_st	---	---	---		---	0.0371483	1.86341
20836286	MG-1-neg-10342336_st	---	---	---		---	0.00998403	1.86477
	MG-2-neg-17203557_st						0.0430759	1.86822
20837193	MG-1-neg-10343478_st	---	---	---		---	0.00712663	1.87024
20835103	MG-1-neg-10340854_st	---	---	---		---	0.0382547	1.87125
20836052	MG-1-neg-10342048_st	---	---	---		---	0.0361544	1.87928
	MG-2-neg-17209255_st						0.0496969	1.88158
	MG-2-neg-17204951_st						0.0490789	1.89272
20833750	MG-1-neg-10339146_st	---	---	---		---	0.00360334	1.89462
20834442	MG-1-neg-10340020_st	---	---	---		---	0.00761305	1.89589
20837585	MG-1-neg-10343971_st	---	---	---		---	0.00494787	1.89984
20837844	MG-1-neg-10344283_st	---	---	---		---	0.0239313	1.90093
	MG-2-neg-17202729_st						0.0353062	1.90869
20835548	MG-1-neg-10341425_st	---	---	---		---	0.0260433	1.91676
	MG-2-neg-17208885_st						0.0256588	1.91792
20834795	MG-1-neg-10340457_st	---	---	---		---	0.0198383	1.93068
20833949	MG-1-neg-10339401_st	---	---	---		---	0.03906	1.93243
20834526	MG-1-neg-10340130_st	---	---	---		---	0.0382853	1.9331
20834329	MG-1-neg-10339884_st	---	---	---		---	0.00771088	1.93487
20837991	MG-1-neg-10344460_st	---	---	---		---	0.039329	1.93972
20833783	MG-1-neg-10339188_st	---	---	---		---	0.0249298	1.94491
	MG-2-neg-17203833_st						0.0114366	1.94786
20834638	MG-1-neg-10340268_st	---	---	---		---	0.00136414	1.95139
	MG-2-neg-17207215_st						0.0448691	1.95307
20834615	MG-1-neg-10340240_st	---	---	---		---	0.00167508	1.95847
	MG-2-neg-17200247_st						0.0129281	1.96865
	MG-2-neg-17206437_st						0.0307162	1.97026
20833072	MG-1-neg-10338291_st	---	---	---		---	0.0385775	1.98482
	MG-2-neg-17206415_st						0.0175995	1.99476
	MG-2-neg-17206237_st						0.0439401	2.00937
20837149	MG-1-neg-10343426_st	---	---	---		---	0.00973017	2.01174
20838290	MG-1-pos-10338854_st	---	---	---		---	0.00450256	2.01425
20835979	MG-1-neg-10341958_st	---	---	---		---	0.0435853	2.01607
20837297	MG-1-neg-10343604_st	---	---	---		---	0.0397391	2.02153
20834258	MG-1-neg-10339797_st	---	---	---		---	0.0492596	2.03866
	MG-2-neg-17200475_st						0.0452225	2.04533
20834087	MG-1-neg-10339571_st	---	---	---		---	0.0363253	2.04652
20834321	MG-1-neg-10339871_st	---	---	---		---	0.0301349	2.06915
	MG-2-neg-17205657_st						0.00796378	2.07205
	B2_SINE_RNA-143_142-167_st						0.0236646	2.07876
20837509	MG-1-neg-10343873_st	---	---	---		---	0.0197206	2.10879
20835440	MG-1-neg-10341291_st	---	---	---		---	0.0467076	2.10929
20837986	MG-1-neg-10344455_st	---	---	---		---	0.0310749	2.12784
	MG-2-neg-17209139_st						0.000186942	2.16316
	MG-2-neg-17203261_st						0.0148749	2.16614
TC0300002845.mm.1	TC0300002845.mm.1	---	---	---		---	0.0143208	2.18356
	MG-2-neg-17202855_st						0.0161288	2.19029
	MG-2-neg-17200893_st						0.0478142	2.19866
20833975	MG-1-neg-10339432_st	---	---	---		---	0.0298699	2.20021
	MG-2-neg-17200915_st						0.00334327	2.21272
20835375	MG-1-neg-10341211_st	---	---	---		---	0.0146838	2.22798
	MG-2-neg-17200047_st						0.0170028	2.26086
20834671	MG-1-neg-10340309_st	---	---	---		---	0.0194419	2.27701
20834265	MG-1-neg-10339805_st	---	---	---		---	0.0455514	2.31418
	MG-2-neg-17207353_st						0.01277	2.31656
20837642	MG-1-neg-10344043_st	---	---	---		---	0.0205867	2.32118
	MG-2-neg-17201049_st						0.0399261	2.33745
	MG-2-neg-17202605_st						0.00159582	2.34194
20837254	MG-1-neg-10343549_st	---	---	---		---	0.0292248	2.3624
20834012	MG-1-neg-10339481_st	---	---	---		---	0.0146574	2.38709
20836663	MG-1-neg-10342816_st	---	---	---		---	0.0233611	2.39441
20837741	MG-1-neg-10344165_st	---	---	---		---	0.0374473	2.39601
	MG-2-neg-17201115_st						0.0073064	2.41703
20835426	MG-1-neg-10341272_st	---	---	---		---	0.00974834	2.43301
	MG-2-neg-17209665_st						0.0279593	2.48263
20838317	MG-1-pos-10338995_st	---	---	---		---	0.0199993	2.50538
20834672	MG-1-neg-10340310_st	---	---	---		---	0.0485169	2.5084
	MG-2-pos-17367902_st						0.0302159	2.54074
20834986	MG-1-neg-10340704_st	---	---	---		---	0.0126609	2.55628
20836559	MG-1-neg-10342682_st	---	---	---		---	0.0181048	2.57869
	MG-2-pos-17468523_st						0.00165596	2.62411
20837184	MG-1-neg-10343464_st	---	---	---		---	0.017429	2.62613
	MG-2-neg-17208275_st						0.0361236	2.7759
20838115	MG-1-neg-10344608_st	---	---	---		---	0.0129678	2.809
	MG-2-neg-17201215_st						3.94659e-05	2.81507
20835882	MG-1-neg-10341842_st	---	---	---		---	0.0478449	2.83377
20835732	MG-1-neg-10341654_st	---	---	---		---	0.0160085	2.97044
	MG-2-neg-17200591_st						0.0205702	3.08748
	MG-2-neg-17207685_st						0.0296781	3.12058
	MG-2-neg-17203027_st						0.0211431	3.25222
20833459	MG-1-neg-10338782_st	---	---	---		---	0.0128661	3.72402
20836467	MG-1-neg-10342570_st	---	---	---		---	0.0304945	6.39694
