# Supplementary material for: Immunotherapeutic IL-6R and targeting the MCT-1/IL-6/CXCL7/PD-L1 circuit prevent relapse and metastasis of triple-negative breast cancer
Source: Theranostics. 2024 Mar 3;14(5):2167–89. doi: 10.7150/thno.92922 (PMC10945351; doi:10.7150/thno.92922)
Supplement: Supplementary file 1 — Supplementary methods, figures and tables. [file thnov14p2167s1.zip › Table S2.xlsx]

## Sheet: Table S2
Table S2. GSEA MSigDB Hallmark (H) gene set: shMCT-1 vs. scramble. GSEA of shMCT-1 vs. scramble using the Hallmark (H) Molecular Signatures Database (MSigDB). Gene sets with the statistical threshold at p< 0.05 (nominal (NOM) p-val) and false discovery rate (FDR) q< 25% (FDR q-val) were shown. Size refers to the number of genes in the gene set after filtering out those genes not in the expression…
NAME	Size	NES	NOM p-val	FDR q-val	Number of genes in the leading edge (%)	Leading edge subsets
INTERFERON_ALPHA_RESPONSE	89	-2.82	0	0	47 (53)	IFITM3, CD47, UBA7, TRIM14, TRIM5, PSME2, TAP1, EIF2AK2, UBE2L6, TRIM25, PSME1, CCRL2, IFI35, NMI, RNF31, MOV10, TRIM21, TRAFD1, TMEM140, NUB1, SAMD9L, IFIT2, LY6E, TDRD7, HERC6, IFIH1, DHX58, IL15, LGALS3BP, IRF9, STAT2, IRF1, ISG15, PARP12, RTP4, PARP9, PARP14, OASL, OAS1, DDX60, IFIT3, IRF7, CMPK2, BST2, RSAD2, IFI44, USP18
INTERFERON_GAMMA_RESPONSE	185	-2.66	0	0	61 (30)	METTL7B, CASP4, HIF1A, ISOC1, SSPN, SRI, IFITM3, CASP3, TRIM14, CCL2, PSME2, PFKP, TAP1, MVP, CASP7, EIF2AK2, UBE2L6, TRIM25, PSME1, NFKBIA, IFI35, NMI, RNF31, TRIM21, TAPBP, TNFAIP2, PIM1, TRAFD1, FAS, PSMB10, SAMD9L, IFIT2, LY6E, TDRD7, HERC6, IFIH1, DHX58, IL15, LGALS3BP, STAT1, IRF9, IRF1, STAT2, DDX58, ISG15, CCL5, PARP12, ZBP1, RTP4, PARP14, OASL, DDX60, IFIT3, OAS3, IRF7, CMPK2, BST2, OAS2…
IL6_JAK_STAT3_SIGNALING	83	-1.79	0	0.005	20 (24)	MAP3K8, PTPN11, IL6ST, IL17RA, TNFRSF1A, IFNAR1, TLR2, IL1B, IFNGR1, OSMR, HMOX1, CNTFR, IL13RA1, PIM1, TNFRSF1B, FAS, STAT1, IRF9, IRF1, STAT2
ESTROGEN_RESPONSE_LATE	193	-1.73	0	0.007	58 (30)	SULT2B1, LTF, AFF1, ST14, SNX10, NBL1, SLC7A5, FOS, JAK2, DLG5, FARP1, ISG20, JAK1, DHCR7, ADD3, DYNLT3, IL6ST, ALDH3B1, ITPK1, MOCS2, IGFBP4, IMPA2, CDH1, TFAP2C, SLC1A4, SLC22A5, CAV1, PRKAR2B, RNASEH2A, XBP1, PKP3, ABCA3, HSPB8, CELSR2, SORD, FRK, LAMC2, MEST, CHPT1, ST6GALNAC2, PERP, HR, FLNB, KLK10, PLAC1, EMP2, CA2, ALDH3A2, ID2, ABHD2, AMFR, IDH2, AREG, CPE, ACOX2, SERPINA3, KRT19, PDCD4
HEME_METABOLISM	185	-1.67	0	0.009	64 (35)	NCOA4, OPTN, RNF123, NR3C1, KHNYN, PICALM, FOXO3, LPIN2, NARF, GCLC, MFHAS1, NUDT4, CA1, MARK3, CCDC28A, SLC6A8, DCAF11, SDCBP, ARL2BP, BNIP3L, RAP1GAP, ELL2, DMTN, KAT2B, MGST3, ADD1, LAMP2, SMOX, PRDX2, CAST, CAT, BTRC, RIOK3, TFDP2, MOCOS, HTATIP2, NNT, ACSL6, RAD23A, PGLS, FECH, BACH1, KDM7A, CTSB, SLC6A9, TMEM9B, DAAM1, SLC25A37, AQP3, YPEL5, BMP2K, ABCG2, EZH1, FOXJ2, ATP6V0A1, MPP1, CA2, S…
P53_PATHWAY	192	-1.66	0	0.009	63 (33)	IP6K2, SAT1, PLXNB2, CGRRF1, XPC, KIF13B, FOXO3, SLC3A2, ABCC5, IRAK1, GM2A, RALGDS, ST14, ITGB4, PDGFA, CCNG1, FOS, RHBDF2, EI24, HDAC3, ZFP36L1, APP, PPP1R15A, MAPKAPK3, SESN1, NDRG1, PLK3, MKNK2, STOM, ATF3, RCHY1, RAD51C, CDKN2AIP, TM7SF3, CD81, ANKRA2, EPS8L2, RNF19B, MXD4, ABHD4, TAP1, S100A4, RB1, RETSAT, PERP, OSGIN1, F2R, GADD45A, SDC1, TRIB3, HMOX1, DGKA, TRAFD1, EPHX1, JAG2, FAS, KRT17…
COMPLEMENT	184	-1.65	0	0.008	37 (20)	STX4, LTF, PSEN1, IRF2, GATA3, JAK2, LGMN, LGALS3, DOCK9, DYRK2, SIRT6, GNB2, SH2B3, CASP4, LAMP2, TIMP2, MMP15, GNAI2, LYN, CTSH, SERPINB2, CASP3, CTSB, CTSO, PRKCD, CASP7, PLAT, CA2, CLU, MMP14, COL4A2, PIM1, LIPA, IRF1, CCL5, SERPINE1, IRF7
APOPTOSIS	156	-1.63	0	0.01	47 (30)	TNFSF10, GSR, SLC20A1, ERBB2, DAP, CTNNB1, PSEN1, DNM1L, BID, ISG20, LMNA, LGALS3, APP, BNIP3L, CYLD, CASP8, ERBB3, LEF1, ATF3, ADD1, CASP4, TIMP2, CAV1, IL1B, GADD45B, RHOB, TSPO, IFITM3, CASP3, IFNGR1, DNAJC3, TAP1, CASP7, RETSAT, RNASEL, F2R, GADD45A, PAK1, PLAT, SQSTM1, CLU, IGF2R, HMOX1, FAS, IRF1, PDCD4, DDIT3
INFLAMMATORY_RESPONSE	196	-1.62	0	0.009	42 (19)	TNFSF10, C3AR1, FZD5, PSEN1, CX3CL1, BDKRB1, KCNJ2, TNFSF15, P2RX4, KIF1B, KLF6, ITGA5, HIF1A, IFNAR1, TLR2, IL1B, INHBA, P2RY2, LYN, SRI, IRAK2, NOD2, OSMR, CCL2, SLC31A2, EIF2AK2, CCRL2, NFKBIA, NMI, MMP14, TAPBP, CSF3, TNFRSF1B, TLR3, LY6E, IL15, IRF1, CCL5, RTP4, SERPINE1, IRF7, BST2
APICAL_SURFACE	42	-1.6	0.011	0.012	11 (26)	CX3CL1, GATA3, APP, EPHB4, FLOT2, LYN, ADAM10, AFAP1L2, B4GALT1, AKAP7, SULF2
ALLOGRAFT_REJECTION	186	-1.6	0	0.011	27 (15)	CD1D, APBB1, IKBKB, HIF1A, TLR2, IL1B, INHBA, LYN, CD47, IFNGR1, CCL2, TAP1, EGFR, F2R, CXCR3, MMP9, TAPBP, TLR3, FAS, PSMB10, TLR6, IL15, ITGB2, STAT1, CCL5, IRF7, NOS2
HYPOXIA	193	-1.56	0.001	0.014	44 (23)	FOS, VLDLR, ISG20, NDST2, PPP1R15A, PFKFB3, BNIP3L, NDRG1, UGP2, ATF3, NAGK, KLF6, PGM1, EFNA1, CAV1, PGM2, SDC2, EFNA3, ERO1A, ILVBL, IDS, IRS2, CCNG2, PLIN2, S100A4, EGFR, PFKP, HK1, HS3ST1, PDK3, GLRX, TGFB3, HMOX1, PIM1, PGF, STBD1, TGM2, AMPD3, DDIT4, KLHL24, ANGPTL4, HEXA, SERPINE1, DDIT3
KRAS_SIGNALING_UP	194	-1.55	0	0.014	33 (17)	FBXO4, ERO1A, IL1B, INHBA, TNNT2, PIGR, CBR4, CCSER2, PLAU, ADAM8, GADD45G, GLRX, PLAT, CA2, MMP9, TSPAN1, ID2, ANO1, JUP, TNFRSF1B, IL33, CROT, CPE, FUCA1, ST6GAL1, MMP11, GNG11, BTC, TFPI, ITGB2, SERPINA3, VWA5A, ANGPTL4
PROTEIN_SECRETION	94	-1.54	0.004	0.015	52 (55)	VAMP3, TSPAN8, AP2S1, CLTA, STX16, ARFGAP3, AP1G1, ATP6V1H, ARFGEF2, TPD52, VPS45, NAPG, RAB9A, COPB2, YKT6, CLCN3, TMX1, CD63, SEC24D, SH3GL2, LMAN1, MAPK1, STAM, RAB2A, GOSR2, COPB1, TSG101, NAPA, GALC, DNM1L, OCRL, AP3S1, USO1, MON2, GOLGA4, COG2, KIF1B, LAMP2, AP2M1, AP2B1, TMED10, AP3B1, SSPN, ADAM10, COPE, CLN5, EGFR, SNX2, IGF2R, SCRN1, STX7, SCAMP1
COAGULATION	132	-1.41	0.026	0.056	22 (17)	WDR1, SIRT2, GNB2, LAMP2, MMP15, BMP1, CTSH, SERPINB2, CTSB, CTSO, PLAU, PLAT, MMP9, CLU, CRIP2, MMP14, USP11, CAPN5, SPARC, ACOX2, MMP11, SERPINE1
XENOBIOTIC_METABOLISM	189	-1.41	0.008	0.056	45 (22)	GABARAPL1, HES6, PROS1, COMT, ARG1, LPIN2, FAH, ALDH3A1, GCLC, GSR, ENTPD5, LEAP2, TKFC, SPINT2, ETS2, DHPS, AOX1, RAP1GAP, ADH7, IGFBP4, TNFRSF1A, SMOX, PINK1, CAT, CNDP2, ETFDH, BCAR1, ACOX3, ESR1, NPC1, RETSAT, DHRS7, DHRS1, CA2, ID2, HMOX1, ECH1, JUP, BPHL, EPHX1, FAS, PSMB10, CROT, ACOX2, SERPINE1
TNFA_SIGNALING_VIA_NFKB	193	-1.37	0.016	0.071	51 (26)	PANX1, KLF10, F2RL1, PTGS2, JUNB, FOS, MAP3K8, PER1, ETS2, ZBTB10, PPP1R15A, IL6ST, PFKFB3, BCL2A1, ZC3H12A, ATF3, JAG1, KLF6, EFNA1, RCAN1, TLR2, TNIP1, DUSP4, IL1B, INHBA, GADD45B, RHOB, IRS2, SERPINB2, RNF19B, LAMB3, CCL2, TAP1, PLAU, B4GALT1, GADD45A, CCRL2, SQSTM1, NFKBIA, SERPINB8, ID2, MARCKS, TNFAIP2, AREG, IFIT2, IFIH1, IRF1, DDX58, TUBB2A, CCL5, SERPINE1
ESTROGEN_RESPONSE_EARLY	195	-1.35	0.021	0.085	53 (27)	SVIL, ELF1, INPP5F, WFS1, SNX24, KLF10, SULT2B1, MUC1, TBC1D30, ASB13, AFF1, NBL1, SLC7A5, FOS, JAK2, GJA1, FARP1, DHCR7, ADD3, DYNLT3, IL6ST, ALDH3B1, ITPK1, IGFBP4, NADSYN1, TTC39A, FHL2, TFAP2C, SLC1A4, ADCY9, SLC22A5, XBP1, ABCA3, HSPB8, CELSR2, P2RY2, FRK, SLC37A1, CHPT1, AQP3, HR, B4GALT1, FLNB, KLK10, GAB2, TUBB2B, ABHD2, SH3BP5, AMFR, ENDOD1, AREG, TGM2, KRT19
ADIPOGENESIS	192	-1.34	0.023	0.084	40 (21)	NDUFB7, HADH, BAZ2A, COQ9, DHCR7, PFKFB3, STOM, MGST3, GPAT4, CMPK1, PGM1, CAT, RIOK3, SCP2, HSPB8, SSPN, DECR1, REEP5, UBQLN1, IFNGR1, TKT, GHITM, CCNG2, PLIN2, ACADS, FZD4, DNAJB9, RETSAT, CD151, COL4A1, GADD45A, DHRS7, ACADL, ECH1, ESYT1, ACAA2, SLC27A1, CPT2, PDCD4, ANGPTL4
APICAL_JUNCTION	193	-1.32	0.036	0.094	54 (28)	SKAP2, CAP1, ITGA2, ACTN1, TAOK2, ACTN4, TGFBI, CD34, LIMA1, SIRPA, FSCN1, GAMT, PARVA, ITGB1, PKD1, ZYX, RASA1, ADAM9, NLGN2, PLCG1, PCDH1, CD274, SYMPK, EXOC4, CDH11, STX4, CX3CL1, MYH10, ITGB4, HADH, INPPL1, LDLRAP1, RSU1, GRB7, RRAS, CDH1, LAMA3, CTNNA1, CDH3, GNAI2, CLDN4, IKBKG, VCL, CNN2, BMP1, LAMC2, CLDN6, LAMB3, MSN, EGFR, B4GALT1, MMP9, JUP, NEXN
GLYCOLYSIS	196	1.29	0.029	0.092	39 (20)	CLDN3, DSC2, CTH, GPC4, NSDHL, IER3, ALDH7A1, STC1, VEGFA, EXT1, BPNT1, P4HA2, SLC25A13, NANP, PMM2, KDELR3, GOT1, HOMER1, PLOD2, DEPDC1, GLCE, NASP, GPR87, ADORA2B, TGFA, HAX1, AK4, RPE, POLR3K, CHPF, SAP30, TPI1, MET, G6PD, SDHC, ME1, CLDN9, MPI, TPBG
DNA_REPAIR	147	1.46	0.004	0.027	55 (37)	SNAPC5, POLR2F, DUT, SNAPC4, POLR2A, SRSF6, POLR2K, PCNA, NME3, RPA3, POLR1C, SUPT4H1, POLR2D, ITPA, CSTF3, NCBP2, ERCC1, NME1, RBX1, UPF3B, SAC3D1, FEN1, ALYREF, ZNF707, DGCR8, HPRT1, AAAS, TAF12, RAE1, RAD51, POLR2H, GTF2H5, UMPS, NELFE, GTF3C5, TARBP2, PRIM1, TAF1C, TAF13, RPA2, COX17, DAD1, NT5C, POM121, ADRM1, GTF2B, RFC4, SSRP1, AK1, CCNO, POLE4, GTF2A2, ERCC2, TYMS, EDF1
MTORC1_SIGNALING	194	1.78	0	0.002	62 (32)	IDI1, SQLE, ELOVL6, CTH, HMGCS1, CYP51A1, INSIG1, DHCR24, TOMM40, STARD4, LDLR, FADS2, TMEM97, HSPE1, SCD, STC1, PNO1, RRP9, HMGCR, TFRC, FADS1, RDH11, BTG2, ADIPOR2, SC5D, CCNF, GOT1, SLC1A5, CDC25A, PLOD2, CTSC, POLR3G, PPA1, CACYBP, HPRT1, NFYC, MCM2, COPS5, UCHL5, AK4, NUP205, IFRD1, TUBA4A, UFM1, PSAT1, PSMD14, TPI1, PSMA4, EIF2S2, G6PD, ME1, MCM4, DHFR, UBE2D3, M6PR, PSMD12, HSPD1, RRM2, AS…
G2M_CHECKPOINT	187	2.02	0	0	71 (38)	SQLE, SFPQ, MCM3, SRSF2, MT2A, HUS1, SLC38A1, LBR, TROAP, CCND1, HNRNPU, CDC6, SRSF1, NUP50, ESPL1, DTYMK, KIF23, BCL3, CCNF, EXO1, SRSF10, CCNT1, CDC25A, HMGA1, UCK2, CUL5, DKC1, CASP8AP2, UBE2S, NASP, NOLC1, MTF2, HMGN2, EWSR1, MAPK14, MAD2L1, PLK4, KIF20B, STAG1, MYBL2, E2F4, MCM2, TOP1, CKS1B, CHAF1A, KPNA2, NOTCH2, SAP30, CENPF, BIRC5, TGFB1, CDKN2C, RPA2, NEK2, NCL, POLQ, CUL1, CENPE, CUL3,…
CHOLESTEROL_HOMEOSTASIS	71	2.23	0	0	27 (38)	IDI1, HSD17B7, LSS, SQLE, ACAT2, ALDOC, FDPS, HMGCS1, CYP51A1, SREBF2, NSDHL, STARD4, LDLR, FADS2, TMEM97, SCD, HMGCR, PMVK, FABP5, FASN, ERRFI1, PCYT2, MVD, MVK, SC5D, FDFT1, TNFRSF12A
E2F_TARGETS	195	2.36	0	0	84 (43)	PHF5A, NOP56, MCM3, HELLS, DUT, SRSF2, GINS1, DCK, HUS1, ATAD2, TFRC, ORC2, LBR, CENPM, CBX5, SRSF1, ESPL1, EXOSC8, TIPIN, DSCC1, LYAR, PCNA, DCTPP1, RPA3, HMGA1, SPC25, CDC25A, E2F8, DEPDC1, UBE2S, XRCC6, NME1, NASP, NOLC1, MAD2L1, PLK4, EED, AK2, LUC7L3, STAG1, MYBL2, SMC3, TBRG4, SLBP, CCP110, MCM2, ASF1A, SNRPB, ANP32E, UBE2T, RAD1, NUP205, CKS1B, KPNA2, RANBP1, BIRC5, CSE1L, TK1, MSH2, MCM4,…
MYC_TARGETS_V1	193	2.45	0	0	90 (47)	NOP56, DDX18, SSBP1, DUT, HSPE1, SRSF2, SNRPD2, RRP9, PRDX3, ORC2, PRPF31, HNRNPU, SRSF1, PCNA, SNRPG, EIF3J, SNRPB2, CBX3, EXOSC7, SRSF7, NCBP2, MRPS18B, XRCC6, NME1, NOLC1, CAD, CNBP, MAD2L1, TARDBP, PSMA7, SRM, U2AF1, SSB, HPRT1, SERBP1, CYC1, SRPK1, NHP2, PHB, MCM2, COPS5, NOP16, SRSF3, C1QBP, ERH, LSM2, EIF4E, IFRD1, DDX21, KPNA2, RPL34, PSMD14, RANBP1, PSMA4, EIF2S2, TCP1, CSTF2, SET, MCM4,…
MYC_TARGETS_V2	58	2.49	0	0	38 (66)	SLC29A2, NOP56, TFB2M, DDX18, NOP2, GRWD1, TMEM97, WDR74, HSPE1, RRP9, RCL1, IMP4, PPAN, RRP12, BYSL, DCTPP1, PPRC1, CBX3, UTP20, NDUFAF4, WDR43, NOLC1, NIP7, PLK4, MPHOSPH10, SRM, TBRG4, MYBBP1A, TCOF1, PHB, NOP16, MRTO4, SLC19A1, MCM4, HSPD1, PUS1, DUSP2, EXOSC5
