# Supplementary material for: Immunotherapeutic IL-6R and targeting the MCT-1/IL-6/CXCL7/PD-L1 circuit prevent relapse and metastasis of triple-negative breast cancer
Source: Theranostics. 2024 Mar 3;14(5):2167–89. doi: 10.7150/thno.92922 (PMC10945351; doi:10.7150/thno.92922)
Supplement: Supplementary file 1 — Supplementary methods, figures and tables. [file thnov14p2167s1.zip › Table S3.xlsx]

## Sheet: title page
Immunotherapeutic IL-6R and targeting the MCT-1/IL-6/CXCL7/PD-L1 circuit prevent relapse and metastasis of triple-negative breast cancer
Aushia Tanzih Al Haq1§, Pao-Pao Yang1§, Christopher Jin2, Jou-Ho Shih2, Hong-Yu Tseng1,
Li-Mei Chen1, Yen-An Chen1, Yueh-Shan Weng1, Lu-Hai Wang3, Michael P. Snyder2,
Hsin-Ling Hsu1*
This file includes:
Table S3. Annotated transcripts and pairwise DEGs resulted of shMCT-1 vs. scramble (anti-IL-6R vs. IgG)
Worksheet	Content
Table S3A	Sample annotation, processed, and normalized data
Table S3B	Pairwise DEGs of scramble + anti-IL-6 vs. scramble + IgG
Tsble S3C	Pairwise DEGs of shMCT-1 + anti-IL-6 vs. shMCT-1 + IgG
Table S3D	Pairwise DEGs of shMCT-1 + anti-IL-6 vs. scramble + anti-IL-6R

## Sheet: Table S3A
Table S3A. Normalized and annotated transcripts after low-expressed counts filtering
Ensembl_Gene_ID_with_version	Ensembl_Gene_ID_without_version	TMM_scramble_IgG_rep1	TMM_scramble_IgG_rep2	TMM_scramble_anti-IL-6R_rep1	TMM_scramble_anti-IL-6R_rep2	TMM_shMCTS1_IgG_rep1	TMM_shMCTS1_IgG_rep2	TMM_shMCTS1_anti-IL-6R_rep1	TMM_shMCTS1_anti-IL-6R_rep2	human_ENSEMBL	human_gene_symbol
ENSMUSG00000000001.4	ENSMUSG00000000001	194.56	175.697	195.312	189.667	194.804	192.333	196	218.1	ENSG00000065135	GNAI3
ENSMUSG00000000028.15	ENSMUSG00000000028	40.6244	42.5429	42.7836	38.1754	54.2576	52.9	52.1534	53.2822	ENSG00000093009	CDC45
ENSMUSG00000000056.7	ENSMUSG00000000056	10.9577	10.428	10.7038	11.2402	15.5489	14.1521	14.467	13.6489	ENSG00000141562	NARF
ENSMUSG00000000058.6	ENSMUSG00000000058	53.1324	56.3361	54.117	48.9141	60.6546	63.0878	52.2564	59.8017	ENSG00000105971	CAV2
ENSMUSG00000000078.7	ENSMUSG00000000078	359.56	378.358	357.915	356.972	239.49	229.674	216.903	268.756	ENSG00000067082	KLF6
ENSMUSG00000000085.16	ENSMUSG00000000085	48.6577	42.8337	46.6244	47.97	50.1486	45.5682	49.0129	49.7175	ENSG00000010803	SCMH1
ENSMUSG00000000088.7	ENSMUSG00000000088	115	91.2338	112.231	103.961	172.949	154.22	200.632	154.591	ENSG00000178741	COX5A
ENSMUSG00000000126.11	ENSMUSG00000000126	3.20627	4.02994	3.71484	3.09769	5.93005	4.04956	4.63357	6.89479	ENSG00000143816	WNT9A
ENSMUSG00000000127.15	ENSMUSG00000000127	26.39	32.0318	24.902	25.1356	20.3583	18.5001	18.4828	18.4799	ENSG00000151422	FER
ENSMUSG00000000131.15	ENSMUSG00000000131	131.492	124.471	137.607	139.131	132.982	126.005	133.91	142.539	ENSG00000169180	XPO6
ENSMUSG00000000134.17	ENSMUSG00000000134	85.4064	85.5428	84.7487	83.4902	62.7091	62.8321	66.1056	70.1674	ENSG00000068323	TFE3
ENSMUSG00000000148.17	ENSMUSG00000000148	16.0313	13.4608	15.4575	16.462	15.4088	16.113	16.6294	15.1498	ENSG00000106009	BRAT1
ENSMUSG00000000149.10	ENSMUSG00000000149	66.0173	54.902	66.8952	63.7305	77.3217	74.687	77.9511	80.2051	ENSG00000146535	GNA12
ENSMUSG00000000168.9	ENSMUSG00000000168	77.2322	72.082	76.4061	73.3416	89.0908	84.998	96.8931	95.4482	ENSG00000150768	DLAT
ENSMUSG00000000171.5	ENSMUSG00000000171	90.4801	68.883	88.0228	83.6377	125.465	122.552	126.702	116.789	ENSG00000204370	SDHD
ENSMUSG00000000184.12	ENSMUSG00000000184	248.785	248.112	261.676	265.9	209.821	197.766	189.376	234.672	ENSG00000118971	CCND2
ENSMUSG00000000194.13	ENSMUSG00000000194	37.9107	38.4299	39.7614	41.4463	34.0861	31.5865	34.5736	34.2314	ENSG00000148358	GPR107
ENSMUSG00000000223.13	ENSMUSG00000000223	4.54514	4.15458	3.68336	4.45478	2.14789	2.38711	2.21382	1.87613	ENSG00000102385	DRP2
ENSMUSG00000000266.11	ENSMUSG00000000266	33.3663	33.1536	31.6391	29.9444	12.327	10.5715	8.39191	13.1798	ENSG00000080561	MID2
ENSMUSG00000000275.16	ENSMUSG00000000275	72.4052	62.1525	73.6357	72.1025	80.7794	78.8598	78.7707	84.0038	ENSG00000121060	TRIM25
ENSMUSG00000000276.11	ENSMUSG00000000276	11.8738	10.885	11.6167	11.8892	12.0002	11.5945	10.9661	12.2887	ENSG00000153933	DGKE
ENSMUSG00000000278.10	ENSMUSG00000000278	63.4911	57.6656	65.8597	64.078	92.0792	86.9589	82.0142	87.803	ENSG00000121064	SCPEP1
ENSMUSG00000000282.12	ENSMUSG00000000282	45.24	51.683	46.6244	47.793	39.5959	32.4391	36.8626	41.228	ENSG00000070444	MNT
ENSMUSG00000000295.13	ENSMUSG00000000295	24.2408	22.9748	23.8644	22.2149	32.5924	40.4956	37.6349	29.9712	ENSG00000111906	HDDC2
ENSMUSG00000000301.16	ENSMUSG00000000301	4.96795	3.15748	4.53337	4.51378	7.51762	5.37099	9.37011	7.78595	ENSG00000133027	PEMT
ENSMUSG00000000303.12	ENSMUSG00000000303	281.834	315.416	292.402	285.725	297.903	264.628	249.904	313.924	ENSG00000039068	CDH1
ENSMUSG00000000325.16	ENSMUSG00000000325	13.4712	13.3154	12.2259	12.8864	13.6704	13.4441	11.6977	12.6456	#N/A	#N/A
ENSMUSG00000000326.13	ENSMUSG00000000326	62.8407	55.7935	59.7762	60.2481	79.2035	80.6049	80.5294	78.2113	ENSG00000093010	COMT
ENSMUSG00000000339.14	ENSMUSG00000000339	43.9054	39.6069	44.7135	43.6914	63.2568	60.586	70.1348	59.6315	ENSG00000137996	RTCA
ENSMUSG00000000340.10	ENSMUSG00000000340	5.39075	7.35361	6.04449	6.04788	7.09738	6.47929	5.86919	8.30189	ENSG00000137992	DBT
ENSMUSG00000000346.9	ENSMUSG00000000346	146.015	141.69	148.3	141.869	148.183	134.675	151.784	148.792	ENSG00000183283	DAZAP2
ENSMUSG00000000355.13	ENSMUSG00000000355	14.9038	11.8406	12.6242	13.1578	6.44367	6.1809	6.84739	5.06556	ENSG00000232119	MCTS1
ENSMUSG00000000374.8	ENSMUSG00000000374	68.3533	59.6598	68.3468	66.7037	57.853	52.0475	54.1613	58.0194	ENSG00000160218	TRAPPC10
ENSMUSG00000000378.15	ENSMUSG00000000378	47.9178	51.5168	47.9466	47.7045	64.2967	58.8678	68.1135	64.3983	ENSG00000136280	CCM2
ENSMUSG00000000384.15	ENSMUSG00000000384	149.617	139.843	149.381	138.659	137.932	138.457	164.185	145.918	ENSG00000136270	TBRG4
ENSMUSG00000000399.10	ENSMUSG00000000399	81.4955	73.3699	84.4969	80.8351	86.8028	90.7953	92.7229	83.2534	ENSG00000139180	NDUFA9
ENSMUSG00000000420.15	ENSMUSG00000000420	91.7196	97.965	92.871	89.1841	124.671	118.247	121.348	130.579	ENSG00000141429	GALNT1
ENSMUSG00000000439.9	ENSMUSG00000000439	44.6319	41.8836	43.8638	44.0058	33.8326	36.4174	36.8935	31.4238	ENSG00000075975	MKRN2
ENSMUSG00000000441.17	ENSMUSG00000000441	128.805	116.128	129.47	130.806	105.033	104.825	111.964	104.517	ENSG00000132155	RAF1
ENSMUSG00000000489.7	ENSMUSG00000000489	100.733	83.1332	98.9785	97.6216	158.103	137.813	185.446	166.085	ENSG00000100311	PDGFB
ENSMUSG00000000531.5	ENSMUSG00000000531	19.6252	24.7613	20.4316	19.7072	23.6268	24.0416	24.3005	23.0295	ENSG00000161835	TAMALIN
ENSMUSG00000000532.11	ENSMUSG00000000532	10.0768	8.97389	10.0741	10.1191	12.1869	14.0669	13.2829	12.4763	ENSG00000135503	ACVR1B
ENSMUSG00000000538.18	ENSMUSG00000000538	45.5286	43.3323	47.5245	49.0271	47.5338	43.4794	45.0826	47.3254	ENSG00000175662	TOM1L2
ENSMUSG00000000544.14	ENSMUSG00000000544	64.7947	65.5177	68.2523	62.9864	120.982	108.358	116.2	125.419	ENSG00000143167	GPA33
ENSMUSG00000000552.10	ENSMUSG00000000552	27.3061	30.4946	30.4428	27.8497	30.2106	24.4678	30.6845	29.7367	ENSG00000161642	ZNF385A
ENSMUSG00000000555.8	ENSMUSG00000000555	64.0901	54.7158	65.2616	62.1899	100.391	95.6974	113.728	105.673	ENSG00000161638	ITGA5
ENSMUSG00000000561.14	ENSMUSG00000000561	178.849	158.757	179.307	171.396	198.688	192.999	210.355	204.397	ENSG00000116455	WDR77
ENSMUSG00000000563.17	ENSMUSG00000000563	236.165	277.403	236.306	230.093	349.437	376.691	368.265	329.167	ENSG00000116459	ATP5PB
ENSMUSG00000000567.5	ENSMUSG00000000567	129.026	153.47	122.149	121.902	102.538	93.2677	89.8913	114.069	ENSG00000125398	SOX9
ENSMUSG00000000568.15	ENSMUSG00000000568	386.158	676.638	427.688	411.335	411.685	389.488	415.065	425.773	ENSG00000138668	HNRNPD
ENSMUSG00000000579.14	ENSMUSG00000000579	5.50421	5.02787	5.07579	5.73988	5.41222	4.7708	5.01352	3.514	ENSG00000146425	DYNLT1
ENSMUSG00000000581.8	ENSMUSG00000000581	23.4656	30.2038	23.0446	21.6839	24.9342	25.4056	24.8668	20.8251	ENSG00000197223	C1D
ENSMUSG00000000594.7	ENSMUSG00000000594	37.4886	37.7651	36.6447	34.9007	44.7789	35.8492	38.5101	39.9616	ENSG00000196743	GM2A
ENSMUSG00000000600.15	ENSMUSG00000000600	47.7064	51.0183	43.0985	48.383	25.4011	26.6418	24.3005	27.7668	ENSG00000001631	KRIT1
ENSMUSG00000000605.9	ENSMUSG00000000605	26.7727	25.1502	26.7909	25.8026	24.9996	27.1874	30.4786	25.4216	ENSG00000073464	CLCN4
ENSMUSG00000000628.10	ENSMUSG00000000628	155.627	182.054	157.692	164.856	148.158	144.207	135.506	162.379	ENSG00000159399	HK2
ENSMUSG00000000631.20	ENSMUSG00000000631	130.752	157.168	136.473	137.538	100.717	96.081	98.6951	112.38	ENSG00000196535	MYO18A
ENSMUSG00000000693.10	ENSMUSG00000000693	0.893878	1.30205	1.12516	1.36004	4.29111	3.13478	4.50692	3.2382	ENSG00000115318	LOXL3
ENSMUSG00000000708.14	ENSMUSG00000000708	18.7443	19.6927	18.6057	18.7632	14.6617	15.7715	15.2393	16.5625	ENSG00000114166	KAT2B
ENSMUSG00000000711.3	ENSMUSG00000000711	46.5405	50.5957	48.8627	49.513	56.3966	52.825	50.701	60.071	ENSG00000111540	RAB5B
ENSMUSG00000000738.18	ENSMUSG00000000738	68.5295	73.9515	69.8579	73.3121	93.8068	91.6905	105.491	94.5571	ENSG00000197912	SPG7
ENSMUSG00000000740.12	ENSMUSG00000000740	1867.68	1608.54	1899.92	1760.37	2030.67	2000.65	2282.09	1883.26	ENSG00000167526	RPL13
ENSMUSG00000000743.9	ENSMUSG00000000743	78.4999	64.3545	81.9784	78.0306	76.0162	71.8259	82.1681	70.7293	ENSG00000131165	CHMP1A
ENSMUSG00000000751.13	ENSMUSG00000000751	176.38	168.967	175.479	175.89	211.707	210.79	213.917	205.624	ENSG00000132383	RPA1
ENSMUSG00000000759.14	ENSMUSG00000000759	90.9381	88.908	85.945	85.8209	88.5305	86.5326	86.9567	88.788	ENSG00000126216	TUBGCP3
ENSMUSG00000000776.13	ENSMUSG00000000776	60.3201	72.4974	59.343	60.0953	67.0983	73.7019	81.036	71.6214	ENSG00000168495	POLR3D
ENSMUSG00000000782.15	ENSMUSG00000000782	2.14925	2.16038	1.25927	1.5931	12.0469	9.63368	10.8117	11.7258	ENSG00000081059	TCF7
ENSMUSG00000000787.12	ENSMUSG00000000787	583.435	732.868	609.675	597.796	473.423	460.08	441.476	525.645	ENSG00000215301	DDX3X
ENSMUSG00000000791.9	ENSMUSG00000000791	1.16271	1.49565	1.63705	1.5636	5.83666	6.52192	6.12661	6.75408	ENSG00000096996	IL12RB1
ENSMUSG00000000804.14	ENSMUSG00000000804	44.1478	48.8163	43.854	45.9934	31.5647	29.8815	26.2569	32.5978	ENSG00000129204	USP6
ENSMUSG00000000811.13	ENSMUSG00000000811	21.9153	23.598	22.3205	21.8609	15.7356	12.0634	13.4888	15.5719	ENSG00000197763	TXNRD3
ENSMUSG00000000823.16	ENSMUSG00000000823	44.8172	43.3323	39.0373	46.6424	32.6853	34.8688	33.5162	33.6297	ENSG00000196700	ZNF512B
ENSMUSG00000000826.16	ENSMUSG00000000826	123.705	117.907	131.184	128.51	80.9662	78.0499	82.632	89.9137	ENSG00000101152	DNAJC5
ENSMUSG00000000827.18	ENSMUSG00000000827	60.003	62.6926	59.4375	61.7722	58.2732	62.3205	60.1335	53.6105	ENSG00000101150	TPD52L2
ENSMUSG00000000838.17	ENSMUSG00000000838	115.469	159.986	101.283	106.909	86.3102	79.2276	76.1136	101.227	ENSG00000102081	FMR1
ENSMUSG00000000861.15	ENSMUSG00000000861	2.21972	2.82512	2.32965	2.71417	3.4553	2.51499	3.08905	4.92485	ENSG00000119866	BCL11A
ENSMUSG00000000881.12	ENSMUSG00000000881	17.9692	19.2357	17.7557	16.7866	20.3116	21.3135	19.358	19.9339	ENSG00000082458	DLG3
ENSMUSG00000000884.17	ENSMUSG00000000884	7.66932	5.60868	9.51629	9.52792	13.6937	14.2655	17.3517	13.6958	ENSG00000185838	GNB1L
ENSMUSG00000000901.17	ENSMUSG00000000901	10.8872	9.59708	13.0019	11.7122	13.5877	13.2143	13.8492	13.9772	ENSG00000099953	MMP11
ENSMUSG00000000902.13	ENSMUSG00000000902	101.579	92.938	106.786	100.513	121.963	116.414	128.195	121.151	ENSG00000099956	SMARCB1
ENSMUSG00000000915.15	ENSMUSG00000000915	45.2601	44.0298	44.5529	44.8127	67.2253	62.205	75.901	63.6577	ENSG00000130787	HIP1R
ENSMUSG00000000916.15	ENSMUSG00000000916	39.609	36.4677	39.4938	35.7695	43.2735	40.5501	45.5521	42.3265	ENSG00000130305	NSUN5
ENSMUSG00000000934.9	ENSMUSG00000000934	16.9819	21.6869	17.6298	16.9931	19.6107	17.4344	19.5125	17.8702	ENSG00000184428	TOP1MT
ENSMUSG00000000938.11	ENSMUSG00000000938	22.1972	22.1024	23.6113	21.3003	25.0276	24.0416	20.5936	21.2003	ENSG00000253293	HOXA10
ENSMUSG00000000957.11	ENSMUSG00000000957	165.634	169.632	172.74	169.488	270.868	248.472	282.236	274.713	ENSG00000157227	MMP14
ENSMUSG00000000959.7	ENSMUSG00000000959	53.4819	50.7266	53.7078	52.0994	80.7262	78.3014	85.0518	85.9241	ENSG00000155463	OXA1L
ENSMUSG00000000976.13	ENSMUSG00000000976	58.1708	51.0598	56.5097	56.9976	43.1913	42.7974	42.0625	50.1396	ENSG00000068097	HEATR6
ENSMUSG00000001016.12	ENSMUSG00000001016	149.511	153.114	149.782	147.029	186.231	192.315	187.553	184.149	ENSG00000143621	ILF2
ENSMUSG00000001017.15	ENSMUSG00000001017	149.425	163.108	149.852	145.621	164.219	167.737	168.096	162.285	ENSG00000160679	CHTOP
ENSMUSG00000001018.15	ENSMUSG00000001018	16.8977	14.0666	15.749	16.0573	15.4844	16.5993	13.1835	16.3632	ENSG00000143553	SNAPIN
ENSMUSG00000001020.8	ENSMUSG00000001020	698.191	721.32	691.999	666.624	625.97	729.138	599.842	546.471	ENSG00000196154	S100A4
ENSMUSG00000001021.12	ENSMUSG00000001021	4.86225	3.36355	5.163	4.89731	5.60319	5.02443	6.12661	5.44078	ENSG00000188015	S100A3
ENSMUSG00000001025.8	ENSMUSG00000001025	1684.8	1160.54	1692.02	1579.59	2206.72	2212.04	2290.01	1973.6	ENSG00000197956	S100A6
ENSMUSG00000001034.17	ENSMUSG00000001034	34.987	37.6405	35.9206	33.5731	45.2925	38.5773	44.9971	43.198	ENSG00000166484	MAPK7
ENSMUSG00000001036.17	ENSMUSG00000001036	138.962	153.512	143.116	140.163	72.9349	75.066	68.6283	71.9028	ENSG00000072134	EPN2
ENSMUSG00000001039.12	ENSMUSG00000001039	8.42085	8.76617	8.9408	8.37853	7.61101	9.0369	6.28106	5.95672	ENSG00000108641	B9D1
ENSMUSG00000001052.15	ENSMUSG00000001052	119.125	136.021	116.419	121.253	126.212	116.499	114.449	136.582	ENSG00000138802	SEC24B
ENSMUSG00000001053.15	ENSMUSG00000001053	29.7725	31.4917	28.4595	27.1712	40.0628	38.279	45.1516	37.8041	ENSG00000145911	N4BP3
ENSMUSG00000001054.9	ENSMUSG00000001054	15.9609	11.5913	15.5834	15.872	26.6152	23.6153	30.0667	27.3915	ENSG00000145916	RMND5B
ENSMUSG00000001056.3	ENSMUSG00000001056	145.304	185.917	146.075	144.854	231.692	226.349	279.507	218.382	ENSG00000145912	NHP2
ENSMUSG00000001062.18	ENSMUSG00000001062	21.3868	21.313	22.1631	23.6015	17.8121	17.9459	18.4828	14.8684	ENSG00000075399	VPS9D1
ENSMUSG00000001065.15	ENSMUSG00000001065	22.4365	21.9777	21.4091	23.795	17.4936	18.3534	19.8075	17.2834	ENSG00000158805	ZNF276
ENSMUSG00000001082.12	ENSMUSG00000001082	77.1265	65.5177	79.145	76.2918	67.9854	63.8977	73.4164	61.7717	ENSG00000109736	MFSD10
ENSMUSG00000001089.14	ENSMUSG00000001089	117.258	139.178	124.195	128.363	79.1451	70.3344	67.1868	83.5348	ENSG00000169641	LUZP1
ENSMUSG00000001098.15	ENSMUSG00000001098	87.3602	83.6674	91.8211	87.66	129.852	123.724	137.415	134.959	ENSG00000110906	KCTD10
ENSMUSG00000001100.10	ENSMUSG00000001100	92.0304	92.1902	92.5877	91.6622	99.2232	92.0741	108.374	96.0111	ENSG00000004142	POLDIP2
ENSMUSG00000001105.15	ENSMUSG00000001105	9.44263	8.30916	10.0427	10.3847	18.724	22.0807	19.7699	17.8702	ENSG00000109083	IFT20
ENSMUSG00000001119.7	ENSMUSG00000001119	6.23636	6.4396	6.73708	5.75286	18.3505	14.4505	11.7384	15.7126	ENSG00000142156	COL6A1
ENSMUSG00000001120.15	ENSMUSG00000001120	20.4355	25.2599	20.4946	21.3593	21.3855	18.8411	20.0273	20.0746	ENSG00000183570	PCBP3
ENSMUSG00000001123.15	ENSMUSG00000001123	4.29851	3.90531	4.34447	4.42528	14.8018	13.5554	16.269	13.1798	ENSG00000249861	LGALS16
ENSMUSG00000001127.12	ENSMUSG00000001127	55.2112	54.0096	53.3527	53.2414	57.4794	59.8908	63.171	58.723	ENSG00000078061	ARAF
ENSMUSG00000001131.11	ENSMUSG00000001131	69.6218	74.6163	70.7079	64.2845	131.021	130.225	151.775	130.157	ENSG00000102265	TIMP1
ENSMUSG00000001134.9	ENSMUSG00000001134	10.3252	8.8908	10.1371	10.0601	12.7473	14.4079	14.2611	11.632	ENSG00000126756	UXT
ENSMUSG00000001138.13	ENSMUSG00000001138	25.1568	22.684	25.4687	24.9586	24.7474	27.2386	28.2133	29.0332	ENSG00000168763	CNNM3
ENSMUSG00000001143.13	ENSMUSG00000001143	15.221	16.7845	16.1186	17.2586	27.0821	29.5831	27.2866	27.4853	ENSG00000114988	LMAN2L
ENSMUSG00000001150.7	ENSMUSG00000001150	85.9318	91.0601	93.3225	86.0478	72.0781	68.6293	73.8735	81.4199	ENSG00000160294	MCM3AP
ENSMUSG00000001151.10	ENSMUSG00000001151	119.299	141.214	132.031	134.29	75.8747	66.9242	62.9136	86.2552	ENSG00000160299	PCNT
ENSMUSG00000001156.9	ENSMUSG00000001156	4.82701	5.60868	4.06114	5.54635	2.56813	4.26269	4.5306	2.67349	ENSG00000059728	MXD1
ENSMUSG00000001157.13	ENSMUSG00000001157	23.3599	18.8203	22.8557	21.1823	19.798	19.651	18.0194	19.9339	ENSG00000087338	GMCL1
ENSMUSG00000001158.13	ENSMUSG00000001158	29.1383	34.483	29.1206	30.6819	35.2534	42.0301	38.4072	33.3483	-	-
ENSMUSG00000001173.15	ENSMUSG00000001173	37.8762	39.5516	40.0762	40.8011	36.7476	33.7179	30.942	40.8528	ENSG00000122126	OCRL
ENSMUSG00000001175.14	ENSMUSG00000001175	651.612	642.88	645.092	638.686	566.623	557.475	587.588	601.066	ENSG00000198668	CALM1
ENSMUSG00000001211.15	ENSMUSG00000001211	100.451	102.701	101.245	103.492	117.527	109.168	118.671	119.603	ENSG00000160216	AGPAT3
ENSMUSG00000001227.12	ENSMUSG00000001227	30.0191	27.7111	32.4891	29.7379	37.2145	36.2755	38.819	34.6616	ENSG00000167680	SEMA6B
ENSMUSG00000001228.14	ENSMUSG00000001228	341.148	346.108	345.431	340.606	283.353	265.338	271.106	286.566	ENSG00000276043	UHRF1
ENSMUSG00000001229.9	ENSMUSG00000001229	122.296	98.0481	129.169	122.61	112.671	99.6191	117.899	122.652	ENSG00000142002	DPP9
ENSMUSG00000001247.16	ENSMUSG00000001247	134.502	137.182	138	125.327	201.811	182.838	213.347	199.41	ENSG00000105699	LSR
ENSMUSG00000001248.15	ENSMUSG00000001248	37.903	35.3555	37.0039	39.8865	51.1287	57.7569	55.6543	49.5299	ENSG00000089351	GRAMD1A
ENSMUSG00000001280.13	ENSMUSG00000001280	133.888	144.995	141.479	142.641	86.1491	81.801	73.5193	97.4182	ENSG00000185591	SP1
ENSMUSG00000001285.12	ENSMUSG00000001285	35.0061	31.2524	31.9627	34.0428	41.1447	43.8047	51.1819	42.5207	ENSG00000139637	MYG1
ENSMUSG00000001288.15	ENSMUSG00000001288	69.0228	73.2868	71.1172	64.7271	68.7792	62.3205	72.7471	61.4902	ENSG00000172819	RARG
ENSMUSG00000001289.12	ENSMUSG00000001289	57.5165	67.7508	55.6811	58.7993	94.312	132.285	90.6553	71.5951	ENSG00000123349	PFDN5
ENSMUSG00000001300.16	ENSMUSG00000001300	152.808	173.869	155.079	154.56	127.473	127.028	113.42	144.181	ENSG00000125266	EFNB2
ENSMUSG00000001305.5	ENSMUSG00000001305	50.3842	64.5622	47.7892	50.5367	70.5536	68.5867	74.9609	73.6851	ENSG00000067533	RRP15
ENSMUSG00000001313.12	ENSMUSG00000001313	4.29499	3.85877	5.61319	5.32597	5.70966	6.08755	7.11408	5.54256	ENSG00000108830	RND2
ENSMUSG00000001323.17	ENSMUSG00000001323	10.5493	10.8331	9.75964	10.015	7.82019	9.85023	10.5388	8.14242	ENSG00000167720	SRR
ENSMUSG00000001348.15	ENSMUSG00000001348	13.0351	11.6744	14.1982	13.8933	19.8913	19.4379	22.1382	20.1642	ENSG00000102575	ACP5
ENSMUSG00000001366.14	ENSMUSG00000001366	12.2261	12.3391	10.5149	11.4467	12.7473	15.3457	13.9522	13.2736	ENSG00000112146	FBXO9
ENSMUSG00000001376.17	ENSMUSG00000001376	21.3868	21.8946	20.0853	19.7072	42.3041	40.2824	40.3121	40.243	ENSG00000004766	VPS50
ENSMUSG00000001380.6	ENSMUSG00000001380	121.392	138.313	123.854	124.012	154.168	134.364	163.301	151.203	ENSG00000170445	HARS1
ENSMUSG00000001383.8	ENSMUSG00000001383	78.8882	100.665	82.3561	79.9205	82.8339	80.778	79.1826	76.7807	ENSG00000146007	ZMAT2
ENSMUSG00000001403.13	ENSMUSG00000001403	207.817	220.388	213.95	201.793	177.014	166.415	194.713	177.435	ENSG00000175063	UBE2C
ENSMUSG00000001415.10	ENSMUSG00000001415	292.968	264.356	294.385	291.714	285.016	287.433	299.277	290.285	ENSG00000198952	SMG5
ENSMUSG00000001416.13	ENSMUSG00000001416	560.815	569.219	558.139	543.66	805.833	800.874	859.733	799.608	ENSG00000163468	CCT3
ENSMUSG00000001418.13	ENSMUSG00000001418	16.7769	14.2913	18.5591	16.1192	60.5556	54.5782	62.131	57.2324	ENSG00000198715	GLMP
ENSMUSG00000001419.17	ENSMUSG00000001419	106.533	113.551	101.431	107.987	116.613	106.029	116.38	119.06	ENSG00000116604	MEF2D
ENSMUSG00000001420.13	ENSMUSG00000001420	54.7123	53.4283	58.2248	50.4665	98.2483	90.7369	107.2	101.254	ENSG00000163472	TMEM79
ENSMUSG00000001424.14	ENSMUSG00000001424	125.819	115.082	130.555	122.787	236.922	212.239	243.52	250.792	ENSG00000197157	SND1
ENSMUSG00000001435.15	ENSMUSG00000001435	259.743	288.619	276.976	266.284	233.093	212.623	236.93	236.674	ENSG00000182871	COL18A1
ENSMUSG00000001436.15	ENSMUSG00000001436	86.8158	71.8327	89.2191	84.3458	69.573	70.5475	86.03	78.2347	ENSG00000173638	SLC19A1
ENSMUSG00000001440.5	ENSMUSG00000001440	1050	1165.32	1095.31	1071.01	1034.68	948.747	996.321	1137.97	ENSG00000108424	KPNB1
ENSMUSG00000001441.13	ENSMUSG00000001441	119.407	117.284	121.268	121.4	99.0832	94.8449	95.0397	108.816	ENSG00000141279	NPEPPS
ENSMUSG00000001445.10	ENSMUSG00000001445	57.2533	47.9023	57.8634	53.4246	78.865	77.581	87.7804	78.2329	ENSG00000159111	MRPL10
ENSMUSG00000001467.5	ENSMUSG00000001467	209.244	259.361	207.35	200.416	219.176	221.063	218.958	227.528	ENSG00000001630	CYP51A1
ENSMUSG00000001472.17	ENSMUSG00000001472	313.086	297.759	316.202	321.423	325.872	304.058	330.631	327.151	ENSG00000141002	TCF25
ENSMUSG00000001473.6	ENSMUSG00000001473	343.106	321.274	354.138	336.182	320.83	288.968	359.256	328.229	ENSG00000176014	TUBB6
ENSMUSG00000001482.15	ENSMUSG00000001482	40.2016	36.8927	42.3429	39.5915	46.74	44.2041	51.2267	44.9334	ENSG00000140995	DEF8
ENSMUSG00000001504.10	ENSMUSG00000001504	110.07	125.801	109.84	111.015	100.577	94.7596	105.954	112.802	ENSG00000170561	IRX2
ENSMUSG00000001507.16	ENSMUSG00000001507	772.639	721.111	804.893	771.001	1038.65	990.564	999.101	1096.04	ENSG00000005884	ITGA3
ENSMUSG00000001517.14	ENSMUSG00000001517	261.502	277.857	269.609	272.271	186.491	175.111	181.739	198.823	ENSG00000111206	FOXM1
ENSMUSG00000001518.12	ENSMUSG00000001518	27.9403	27.2956	28.0817	27.2302	19.3777	18.628	22.756	17.2135	ENSG00000111203	ITFG2
ENSMUSG00000001521.12	ENSMUSG00000001521	49.3624	44.7033	48.7966	47.8815	51.0825	48.7652	46.6446	55.9557	ENSG00000078246	TULP3
ENSMUSG00000001524.14	ENSMUSG00000001524	22.62	16.8261	23.0131	20.7693	31.7047	27.1533	33.8251	29.3146	ENSG00000213780	GTF2H4
ENSMUSG00000001525.10	ENSMUSG00000001525	1662.33	1440.68	1721.64	1636.11	2742.95	2436.72	2872.3	2682.17	ENSG00000196230	TUBB
ENSMUSG00000001542.7	ENSMUSG00000001542	62.5398	81.9283	60.4763	62.6324	30.444	31.1176	31.6627	36.3032	ENSG00000118985	ELL2
ENSMUSG00000001552.14	ENSMUSG00000001552	88.9298	87.0385	88.4006	87.237	124.017	100.983	118.105	113.928	ENSG00000173801	JUP
ENSMUSG00000001569.10	ENSMUSG00000001569	86.7453	108.31	84.9376	85.6439	69.3395	67.0095	68.165	74.0603	ENSG00000146909	NOM1
ENSMUSG00000001576.14	ENSMUSG00000001576	124.657	109.889	125.36	123.259	151.847	139.262	144.413	159.706	ENSG00000113719	ERGIC1
ENSMUSG00000001583.13	ENSMUSG00000001583	11.261	11.9814	11.21	11.8361	11.4151	11.8643	11.5427	10.9318	ENSG00000174292	TNK1
ENSMUSG00000001588.12	ENSMUSG00000001588	26.8833	23.9719	26.665	25.1356	49.5883	60.4876	56.787	53.0477	ENSG00000072818	ACAP1
ENSMUSG00000001627.12	ENSMUSG00000001627	225.734	240.289	232.081	220.014	174.91	177.647	199.818	170.525	ENSG00000006652	IFRD1
ENSMUSG00000001630.13	ENSMUSG00000001630	27.8977	28.4934	28.7503	31.2826	17.694	18.6015	14.8326	18.6722	ENSG00000211455	STK38L
ENSMUSG00000001632.16	ENSMUSG00000001632	86.7422	88.7402	86.5413	93.3722	64.39	64.9199	62.702	67.7284	ENSG00000156983	BRPF1
ENSMUSG00000001642.18	ENSMUSG00000001642	166.744	134.576	174.246	155.736	195.049	202.877	203.438	199.664	ENSG00000085662	AKR1B1
ENSMUSG00000001665.11	ENSMUSG00000001665	10.5701	8.84884	11.1445	10.7977	14.9419	13.8537	14.0037	14.1648	-	-
ENSMUSG00000001666.8	ENSMUSG00000001666	16.1018	11.6299	13.7575	14.3379	15.9224	15.9851	14.2611	15.2436	ENSG00000099977	DDT
ENSMUSG00000001674.11	ENSMUSG00000001674	142.125	139.802	148.23	141.901	188.112	171.088	195.436	186.917	ENSG00000088205	DDX18
ENSMUSG00000001687.15	ENSMUSG00000001687	31.9217	30.37	31.7021	32.039	37.1679	38.7905	37.0171	41.4625	ENSG00000122042	UBL3
ENSMUSG00000001700.9	ENSMUSG00000001700	4.40421	3.82221	3.30558	3.98275	7.6577	7.45971	5.66325	7.27001	ENSG00000155324	GRAMD2B
ENSMUSG00000001707.8	ENSMUSG00000001707	54.6122	52.9709	51.2837	49.7401	45.1057	53.0279	41.7536	44.5582	ENSG00000124802	EEF1E1
ENSMUSG00000001729.14	ENSMUSG00000001729	645.34	616.041	677.297	643.73	665.784	607.945	727.625	705.567	ENSG00000142208	AKT1
ENSMUSG00000001750.15	ENSMUSG00000001750	76.1048	69.5477	72.219	79.6255	81.1996	91.2216	83.8162	70.0267	ENSG00000110719	TCIRG1
ENSMUSG00000001751.9	ENSMUSG00000001751	4.15757	2.86666	3.84077	4.15976	7.70439	7.7581	8.13449	6.94169	ENSG00000108784	NAGLU
ENSMUSG00000001755.12	ENSMUSG00000001755	19.2024	18.571	21.3131	22.0084	31.3779	32.0128	37.1715	29.9712	ENSG00000068120	COASY
ENSMUSG00000001761.7	ENSMUSG00000001761	114.298	102.535	115.38	117.742	141.06	135.213	138.904	146.479	ENSG00000128602	SMO
ENSMUSG00000001767.5	ENSMUSG00000001767	56.9729	76.2366	58.7134	56.8203	38.8955	33.931	33.3102	38.9767	ENSG00000101343	CRNKL1
ENSMUSG00000001768.16	ENSMUSG00000001768	43.4784	46.3236	44.8299	48.7371	38.8488	38.8331	36.5022	46.6688	ENSG00000132669	RIN2
ENSMUSG00000001774.8	ENSMUSG00000001774	71.3482	84.1303	67.4653	68.4738	74.896	78.9024	71.2025	76.8745	ENSG00000110172	CHORDC1
ENSMUSG00000001783.3	ENSMUSG00000001783	164.189	201.373	172.835	166.007	220.672	199.537	235.9	215.661	ENSG00000100220	RTCB
ENSMUSG00000001785.13	ENSMUSG00000001785	99.359	99.4191	100.332	100.572	98.2427	92.3725	98.3862	97.6058	ENSG00000136045	PWP1
ENSMUSG00000001786.14	ENSMUSG00000001786	17.6052	15.3936	19.0282	20.6764	27.9329	25.3272	25.4846	26.2039	ENSG00000100225	FBXO7
ENSMUSG00000001794.13	ENSMUSG00000001794	293.461	315.083	294.291	279.087	290.712	244.039	290.165	270.116	ENSG00000126247	CAPNS1
ENSMUSG00000001829.17	ENSMUSG00000001829	44.5001	42.9999	45.3966	43.6037	42.5376	43.7352	45.2545	43.6201	ENSG00000162129	CLPB
ENSMUSG00000001833.17	ENSMUSG00000001833	218.147	298.382	210.444	208.418	223.189	231.72	211.005	234.823	ENSG00000122545	SEPTIN7
ENSMUSG00000001844.10	ENSMUSG00000001844	18.6739	14.4579	17.5668	17.0816	19.6112	16.5392	18.6887	19.2773	ENSG00000136247	ZDHHC4
ENSMUSG00000001847.14	ENSMUSG00000001847	347.435	334.308	347.704	334.093	494.043	449.109	505.029	496.882	ENSG00000136238	RAC1
ENSMUSG00000001855.15	ENSMUSG00000001855	160.826	171.456	173.742	168.642	115.833	96.5406	105.127	129.853	ENSG00000126883	NUP214
ENSMUSG00000001864.13	ENSMUSG00000001864	37.0306	36.6434	37.4003	35.7267	45.1524	39.8135	45.9238	42.4006	ENSG00000126878	AIF1L
ENSMUSG00000001870.15	ENSMUSG00000001870	180.995	174.991	179.477	181.997	155.022	149.791	139.728	173.261	ENSG00000049323	LTBP1
ENSMUSG00000001891.16	ENSMUSG00000001891	28.8212	27.0048	28.8058	27.3777	32.2184	30.7766	29.7063	32.035	ENSG00000169764	UGP2
ENSMUSG00000001909.16	ENSMUSG00000001909	99.8875	92.6887	96.2396	98.8693	115.146	115.093	133.807	113.365	ENSG00000104907	TRMT1
ENSMUSG00000001910.4	ENSMUSG00000001910	278.729	271.821	296.756	286.482	275.643	254.209	262.38	287.048	ENSG00000160877	NACC1
ENSMUSG00000001911.16	ENSMUSG00000001911	324.394	387.995	338.392	344.431	301.31	258.063	255.36	319.738	ENSG00000008441	NFIX
ENSMUSG00000001918.17	ENSMUSG00000001918	221.268	168.551	219.176	214.567	282.681	267.185	300.925	288.831	ENSG00000105281	SLC1A5
ENSMUSG00000001924.15	ENSMUSG00000001924	685.824	672.751	726.062	686.007	782.486	707.18	823.797	830.752	ENSG00000130985	UBA1
ENSMUSG00000001942.8	ENSMUSG00000001942	13.1207	10.9311	13.2349	14.0485	16.2189	15.3985	15.8494	16.7689	ENSG00000110013	SIAE
ENSMUSG00000001962.8	ENSMUSG00000001962	26.4957	34.9816	27.7354	27.7317	34.0861	32.7801	31.9202	33.489	ENSG00000071859	FAM50A
ENSMUSG00000001964.14	ENSMUSG00000001964	63.9139	69.3906	65.5603	62.0093	76.5999	67.3079	70.335	70.854	ENSG00000102119	EMD
ENSMUSG00000001983.7	ENSMUSG00000001983	12.1856	13.6669	11.9205	12.8575	11.8134	14.4424	12.9673	13.8276	ENSG00000136463	TACO1
ENSMUSG00000001995.9	ENSMUSG00000001995	56.3739	57.8733	57.6745	59.0332	21.2921	20.7593	18.7402	23.5924	ENSG00000116991	SIPA1L2
ENSMUSG00000001998.15	ENSMUSG00000001998	31.6617	30.2038	31.4817	31.487	12.5605	12.7552	11.8928	12.8515	ENSG00000081014	AP4E1
ENSMUSG00000001999.15	ENSMUSG00000001999	14.7629	16.6183	14.7649	15.7245	16.0625	16.2409	17.968	15.7126	ENSG00000106605	BLVRA
ENSMUSG00000002006.12	ENSMUSG00000002006	3.1358	3.19903	3.65723	3.64761	11.8601	12.3418	12.4592	12.1555	ENSG00000067840	PDZD4
ENSMUSG00000002010.17	ENSMUSG00000002010	100.028	94.309	100.427	98.5952	118.181	112.578	117.59	113.506	ENSG00000067829	IDH3G
ENSMUSG00000002014.12	ENSMUSG00000002014	60.3905	47.1129	57.4226	56.3485	79.9389	102.305	81.7053	71.0585	ENSG00000180879	SSR4
ENSMUSG00000002015.5	ENSMUSG00000002015	66.8735	61.7786	66.9301	61.9244	107.068	101.537	111	103.656	ENSG00000185825	BCAP31
ENSMUSG00000002017.9	ENSMUSG00000002017	70.0446	81.9699	72.8172	73.6366	70.0866	61.5533	63.3255	71.7621	ENSG00000119812	FAM98A
ENSMUSG00000002020.15	ENSMUSG00000002020	270.192	259.697	263.76	268.39	150.176	149.689	157.333	171.014	ENSG00000119681	LTBP2
ENSMUSG00000002028.13	ENSMUSG00000002028	173.629	176.028	178.248	193.68	66.9582	66.9669	49.1673	76.4519	ENSG00000118058	KMT2A
ENSMUSG00000002031.12	ENSMUSG00000002031	25.2625	26.0077	25.752	23.808	25.8214	25.8745	26.5658	25.3747	ENSG00000118096	IFT46
ENSMUSG00000002043.17	ENSMUSG00000002043	6.16589	4.86086	6.98894	5.51685	16.1559	14.4079	13.2829	11.3506	ENSG00000007255	TRAPPC6A
ENSMUSG00000002052.6	ENSMUSG00000002052	203.801	270.404	222.493	226.868	228.123	194	202.612	246.345	ENSG00000109111	SUPT6H
ENSMUSG00000002055.9	ENSMUSG00000002055	112.114	112.672	113.712	114.172	101.044	101.239	93.2892	105.204	ENSG00000076382	SPAG5
ENSMUSG00000002058.13	ENSMUSG00000002058	14.6924	12.1314	14.8594	12.5383	20.545	20.5462	24.3005	18.6206	ENSG00000109103	UNC119
ENSMUSG00000002059.18	ENSMUSG00000002059	45.24	37.0173	45.3651	40.9043	83.6744	80.9485	91.4873	78.8914	ENSG00000109113	RAB34
ENSMUSG00000002064.10	ENSMUSG00000002064	14.4715	12.6062	15.5718	14.8403	22.6668	26.6367	25.514	22.9742	ENSG00000132581	SDF2
ENSMUSG00000002068.16	ENSMUSG00000002068	19.0262	16.8261	19.5501	19.2647	19.8913	17.7754	21.8808	22.2791	ENSG00000105173	CCNE1
ENSMUSG00000002083.13	ENSMUSG00000002083	6.97627	6.93815	8.02783	8.17201	9.19858	8.22699	9.67901	8.77092	ENSG00000105327	BBC3
ENSMUSG00000002102.15	ENSMUSG00000002102	291.983	364.897	296.621	292.375	261.965	261.09	286.046	251.121	ENSG00000165916	PSMC3
ENSMUSG00000002103.15	ENSMUSG00000002103	19.7569	19.9034	20.4952	20.0176	13.8142	14.0055	13.7911	13.5748	ENSG00000134575	ACP2
ENSMUSG00000002104.11	ENSMUSG00000002104	47.4245	36.8511	48.0411	46.0229	22.5529	20.2904	23.2193	21.6693	ENSG00000165917	RAPSN
ENSMUSG00000002105.15	ENSMUSG00000002105	124.938	126.839	125.863	126.64	72.8261	70.2918	77.9984	78.4219	ENSG00000165915	SLC39A13
ENSMUSG00000002107.18	ENSMUSG00000002107	56.1273	48.0685	51.1263	52.8083	39.7827	35.9345	35.9874	41.0873	ENSG00000048740	CELF2
ENSMUSG00000002108.10	ENSMUSG00000002108	10.4292	10.9265	11.8371	10.8862	3.92224	3.53803	3.91279	3.28323	ENSG00000025434	NR1H3
ENSMUSG00000002109.14	ENSMUSG00000002109	16.8861	16.5739	17.6291	18.0398	8.13164	9.99345	7.31744	6.21844	ENSG00000134574	DDB2
ENSMUSG00000002129.11	ENSMUSG00000002129	239.342	280.725	243.574	240.676	238.276	209.383	226.273	245.539	ENSG00000099995	SF3A1
ENSMUSG00000002147.18	ENSMUSG00000002147	78.9234	83.5902	82.6395	79.242	114.492	106.567	108.683	122.605	ENSG00000166888	STAT6
ENSMUSG00000002205.16	ENSMUSG00000002205	16.3837	15.3304	16.7797	17.1701	25.3078	23.1038	23.8886	23.6393	ENSG00000105053	VRK3
ENSMUSG00000002210.11	ENSMUSG00000002210	38.7218	43.7893	38.9114	40.8601	56.9658	53.0279	58.28	55.299	ENSG00000105771	SMG9
ENSMUSG00000002221.11	ENSMUSG00000002221	116.201	118.696	113.177	114.054	74.9894	72.21	74.652	79.548	ENSG00000157212	PAXIP1
ENSMUSG00000002222.14	ENSMUSG00000002222	41.2939	48.3593	44.4522	44.8133	34.413	38.8331	33.2073	41.9785	ENSG00000153561	RMND5A
ENSMUSG00000002227.15	ENSMUSG00000002227	33.7186	31.741	32.678	32.7471	52.5299	47.8274	46.5931	47.7007	ENSG00000155363	MOV10
ENSMUSG00000002228.7	ENSMUSG00000002228	6.09543	4.11304	4.18707	5.39884	10.5527	10.6994	11.8413	9.00544	ENSG00000155367	PPM1J
ENSMUSG00000002233.13	ENSMUSG00000002233	173.667	182.428	179.477	172.851	267.739	263.093	291.297	259.235	ENSG00000155366	RHOC
ENSMUSG00000002249.21	ENSMUSG00000002249	19.8366	21.4376	21.4076	21.5068	14.8485	13.5127	14.4156	14.5869	ENSG00000007866	TEAD3
ENSMUSG00000002250.16	ENSMUSG00000002250	150.201	155.548	162.257	158.867	141.948	135.085	155.997	154.124	ENSG00000112033	PPARD
ENSMUSG00000002257.8	ENSMUSG00000002257	28.8645	35.6974	31.505	32.3175	40.3967	36.735	42.2149	36.6193	ENSG00000023892	DEF6
ENSMUSG00000002274.12	ENSMUSG00000002274	23.0502	16.5697	22.5038	22.3586	36.9601	32.6867	34.898	29.3329	ENSG00000103260	METRN
ENSMUSG00000002279.18	ENSMUSG00000002279	10.4996	8.35071	10.0741	9.70611	12.3737	12.8733	16.6809	12.8515	ENSG00000103227	LMF1
ENSMUSG00000002280.10	ENSMUSG00000002280	22.9667	20.5839	20.8784	21.7794	21.4953	22.559	23.5128	20.7158	ENSG00000103245	CIAO3
ENSMUSG00000002297.16	ENSMUSG00000002297	147.77	160.99	147.807	146.536	138.866	134.488	135.249	136.067	ENSG00000006634	DBF4
ENSMUSG00000002307.15	ENSMUSG00000002307	24.5931	23.4318	26.2243	25.2536	36.841	32.0554	33.7736	34.8023	ENSG00000204209	DAXX
ENSMUSG00000002308.15	ENSMUSG00000002308	8.35038	7.93525	10.263	8.76205	17.4633	18.1591	19.0491	17.8702	ENSG00000167775	CD320
ENSMUSG00000002319.16	ENSMUSG00000002319	183.431	175.404	190.281	177.741	188.913	179.331	192.911	200.569	ENSG00000196497	IPO4
ENSMUSG00000002320.15	ENSMUSG00000002320	71.8203	64.3553	78.6983	69.1125	78.5997	74.3844	79.232	86.2378	ENSG00000100926	TM9SF1
ENSMUSG00000002325.15	ENSMUSG00000002325	6.24341	5.35941	5.32041	6.69692	6.58375	8.35914	6.17809	7.45763	ENSG00000213928	IRF9
ENSMUSG00000002326.6	ENSMUSG00000002326	20.5363	22.635	22.2018	21.7393	31.5394	35.3215	34.4068	32.1011	ENSG00000100938	GMPR2
ENSMUSG00000002329.7	ENSMUSG00000002329	14.5163	16.743	14.5131	16.285	27.2222	30.0946	26.2569	23.4048	-	-
ENSMUSG00000002332.16	ENSMUSG00000002332	18.3215	21.0637	20.9668	18.4682	35.6737	39.7283	35.8844	35.9279	ENSG00000157379	DHRS1
ENSMUSG00000002342.17	ENSMUSG00000002342	36.2555	38.8869	39.2262	38.9719	52.4833	49.0636	55.2425	47.4193	ENSG00000064545	TMEM161A
ENSMUSG00000002343.11	ENSMUSG00000002343	22.7631	19.7446	24.0029	23.5667	27.0858	26.4202	29.6029	30.1222	ENSG00000105676	ARMC6
ENSMUSG00000002345.18	ENSMUSG00000002345	14.622	16.7014	16.4964	13.6004	18.5372	19.8215	19.461	19.0896	ENSG00000254901	BORCS8
ENSMUSG00000002346.16	ENSMUSG00000002346	7.0115	6.64733	8.15376	7.936	7.00399	7.41708	6.58997	5.58149	ENSG00000181035	SLC25A42
ENSMUSG00000002365.10	ENSMUSG00000002365	163.238	177.608	171.67	164.207	136.064	131.547	124.798	138.599	ENSG00000130340	SNX9
ENSMUSG00000002372.9	ENSMUSG00000002372	146.114	145.452	150.388	147.893	168.423	165.861	176.488	156.704	ENSG00000031823	RANBP3
ENSMUSG00000002379.7	ENSMUSG00000002379	34.3176	25.3429	33.9688	32.1865	49.4949	55.5855	58.6919	45.1679	ENSG00000174886	NDUFA11
ENSMUSG00000002393.14	ENSMUSG00000002393	46.0575	34.0048	49.3331	44.3566	70.1011	66.6774	77.0321	65.1501	ENSG00000160113	NR2F6
ENSMUSG00000002395.14	ENSMUSG00000002395	25.6501	26.3816	23.8002	23.749	28.7164	29.6683	30.839	23.9676	ENSG00000053501	USE1
ENSMUSG00000002396.8	ENSMUSG00000002396	17.2575	16.141	15.047	16.9187	21.6979	22.5833	22.4867	19.6042	ENSG00000099330	OCEL1
ENSMUSG00000002413.15	ENSMUSG00000002413	28.3631	30.5777	29.4669	32.6585	20.7318	20.8019	15.3423	23.78	ENSG00000157764	BRAF
ENSMUSG00000002416.13	ENSMUSG00000002416	12.4375	6.81351	10.2001	10.9157	18.3038	21.3987	17.5561	12.8984	ENSG00000090266	NDUFB2
ENSMUSG00000002428.12	ENSMUSG00000002428	32.0274	39.7593	29.9391	30.6816	24.28	25.1072	19.564	25.703	ENSG00000071794	HLTF
ENSMUSG00000002455.14	ENSMUSG00000002455	85.0189	112.548	93.784	89.7151	97.589	83.2077	91.5903	94.9323	ENSG00000101161	PRPF6
ENSMUSG00000002458.13	ENSMUSG00000002458	40.9063	35.6048	41.6818	40.4175	39.0356	37.128	44.8942	40.9466	ENSG00000171700	RGS19
ENSMUSG00000002477.4	ENSMUSG00000002477	87.0268	123.473	84.3067	87.5904	122.943	124.811	128.144	108.347	ENSG00000167088	SNRPD1
ENSMUSG00000002486.15	ENSMUSG00000002486	13.7411	17.7401	12.0575	13.0091	10.9729	13.0012	13.7463	11.9134	-	-
ENSMUSG00000002489.16	ENSMUSG00000002489	48.1644	49.4395	49.3633	50.3302	40.2496	38.4921	32.7439	42.3068	ENSG00000156299	TIAM1
ENSMUSG00000002496.10	ENSMUSG00000002496	62.0588	59.8924	63.3761	63.1862	69.7444	62.3431	68.1578	74.8633	ENSG00000103197	TSC2
ENSMUSG00000002504.14	ENSMUSG00000002504	17.6521	20.2744	17.0631	17.1111	19.1442	17.9886	18.8432	18.1047	ENSG00000065054	SLC9A3R2
ENSMUSG00000002524.17	ENSMUSG00000002524	146.995	129.664	153.946	147.421	188.174	192.29	191.83	183.345	ENSG00000179950	PUF60
ENSMUSG00000002546.16	ENSMUSG00000002546	53.978	61.654	61.2004	58.7382	53.744	52.1327	53.9554	53.4229	-	-
ENSMUSG00000002550.16	ENSMUSG00000002550	32.625	31.8179	35.8567	33.9245	29.0376	27.1504	34.134	27.581	ENSG00000130717	UCK1
ENSMUSG00000002565.16	ENSMUSG00000002565	25.0511	22.4763	23.8002	22.0379	19.7046	20.2478	19.8214	21.5286	ENSG00000006747	SCIN
ENSMUSG00000002580.7	ENSMUSG00000002580	11.9407	10.6773	11.8371	12.5973	21.852	24.4252	19.1006	18.0578	ENSG00000141741	MIEN1
ENSMUSG00000002602.16	ENSMUSG00000002602	955.784	990.951	1001.97	982.058	1070.44	1041.97	1092.65	1134.69	ENSG00000167601	AXL
ENSMUSG00000002603.15	ENSMUSG00000002603	89.705	95.5554	99.0729	90.8657	116.546	105.885	118.877	114.35	ENSG00000105329	TGFB1
ENSMUSG00000002608.8	ENSMUSG00000002608	66.2041	68.052	63.9079	67.3527	62.7091	59.4219	62.4502	63.3664	ENSG00000142039	CCDC97
ENSMUSG00000002625.9	ENSMUSG00000002625	28.3279	34.3999	27.8928	27.4367	31.7514	29.6683	28.9341	29.3615	ENSG00000011243	AKAP8L
ENSMUSG00000002635.11	ENSMUSG00000002635	14.8334	13.3778	14.2612	13.8364	16.4827	19.992	21.057	17.8233	ENSG00000126249	PDCD2L
ENSMUSG00000002658.9	ENSMUSG00000002658	102.565	147.238	112.83	108.478	122.29	109.295	118.053	117.024	ENSG00000125651	GTF2F1
ENSMUSG00000002660.8	ENSMUSG00000002660	50.5251	51.3922	52.0078	53.8999	67.7053	61.5533	74.8579	61.0681	ENSG00000125656	CLPP
ENSMUSG00000002661.14	ENSMUSG00000002661	3.80524	3.57294	4.40744	4.45478	4.9028	4.81684	5.30286	3.93988	ENSG00000125652	ALKBH7
ENSMUSG00000002679.14	ENSMUSG00000002679	23.4304	25.883	24.1779	23.8965	24.4673	28.5174	21.057	25.2809	ENSG00000133997	MED6
ENSMUSG00000002718.14	ENSMUSG00000002718	264.041	263.691	261.361	251.031	182.291	192.546	184.468	215.192	ENSG00000124207	CSE1L
ENSMUSG00000002728.14	ENSMUSG00000002728	58.6017	55.9011	57.8331	57.5743	50.6034	57.3311	54.9243	48.5252	ENSG00000173418	NAA20
ENSMUSG00000002731.6	ENSMUSG00000002731	11.3452	10.6773	11.6167	11.7712	11.113	13.2996	10.6057	8.86473	ENSG00000180228	PRKRA
ENSMUSG00000002733.8	ENSMUSG00000002733	53.978	62.6926	52.0393	50.6547	43.3781	39.9414	40.9299	45.0272	ENSG00000116095	PLEKHA3
ENSMUSG00000002741.9	ENSMUSG00000002741	106.194	114.209	107.604	101.545	124.064	122.893	149.767	130.673	ENSG00000106636	YKT6
ENSMUSG00000002748.7	ENSMUSG00000002748	277.677	345.869	291.521	290.564	267.693	260.365	236.673	287.33	ENSG00000009954	BAZ1B
ENSMUSG00000002763.16	ENSMUSG00000002763	19.2376	16.2444	20.6835	19.0287	27.7358	29.8388	29.14	25.8906	ENSG00000124587	PEX6
ENSMUSG00000002767.13	ENSMUSG00000002767	45.4514	47.1129	44.6725	41.0371	60.8414	60.7433	67.7531	56.5185	ENSG00000112651	MRPL2
ENSMUSG00000002768.8	ENSMUSG00000002768	32.2057	38.1922	34.7766	35.0385	38.035	42.7761	44.4761	35.6803	ENSG00000124733	MEA1
ENSMUSG00000002771.12	ENSMUSG00000002771	6.20923	5.31786	5.9088	6.56416	3.86434	3.69661	5.14841	4.2213	ENSG00000105464	GRIN2D
ENSMUSG00000002778.14	ENSMUSG00000002778	84.279	74.5747	81.9784	80.9826	114.725	98.6813	111.566	109.238	ENSG00000105438	KDELR1
ENSMUSG00000002781.19	ENSMUSG00000002781	9.30169	8.72462	10.1371	10.2666	11.6266	11.6371	13.1285	11.9603	ENSG00000161558	TMEM143
ENSMUSG00000002797.9	ENSMUSG00000002797	6.8001	9.4309	7.33524	6.63792	18.6306	15.9851	23.1164	17.8233	ENSG00000006625	GGCT
ENSMUSG00000002799.6	ENSMUSG00000002799	86.4987	77.8153	83.6469	87.7385	136.905	133.422	134.374	139.819	ENSG00000184916	JAG2
ENSMUSG00000002803.14	ENSMUSG00000002803	8.70272	6.56424	7.7445	8.26052	0.0466933	0.127881	0.308905	0.187613	ENSG00000184887	BTBD6
ENSMUSG00000002804.4	ENSMUSG00000002804	7.2229	5.69178	6.32782	7.69998	13.3543	12.2765	14.0552	9.9435	ENSG00000183828	NUDT14
ENSMUSG00000002808.7	ENSMUSG00000002808	5.07365	4.07149	4.34447	4.8383	0	0.0852538	0	0.0938066	ENSG00000086289	EPDR1
ENSMUSG00000002812.4	ENSMUSG00000002812	173.808	199.461	186.025	184.121	200.268	170.422	200.067	211.393	ENSG00000177731	FLII
ENSMUSG00000002814.15	ENSMUSG00000002814	20.3298	19.3603	19.3927	19.5302	22.8797	23.0612	19.8214	22.4198	ENSG00000177302	TOP3A
ENSMUSG00000002820.6	ENSMUSG00000002820	21.0127	17.7858	21.2423	22.9232	21.7124	23.429	30.0441	20.6712	ENSG00000130734	ATG4D
ENSMUSG00000002825.8	ENSMUSG00000002825	33.6834	32.4473	31.6391	30.2689	33.9927	36.2755	33.5162	32.1757	ENSG00000213339	QTRT1
ENSMUSG00000002833.11	ENSMUSG00000002833	92.2418	115.04	97.1211	98.6542	98.3823	103.285	105.954	92.8217	ENSG00000167674	HDGFL2
ENSMUSG00000002835.9	ENSMUSG00000002835	167.124	197.273	182.324	181.634	174.093	177.816	183.03	185.592	ENSG00000167670	CHAF1A
ENSMUSG00000002844.9	ENSMUSG00000002844	21.6335	19.7758	22.0057	20.5038	44.9189	39.0036	43.6585	40.1023	ENSG00000144843	ADPRH
ENSMUSG00000002845.14	ENSMUSG00000002845	20.6459	20.1913	23.8316	22.2444	27.8292	29.4978	30.4271	32.3164	ENSG00000176142	TMEM39A
ENSMUSG00000002846.9	ENSMUSG00000002846	18.5329	17.6154	17.8816	17.6716	23.2533	22.848	23.6312	24.0145	ENSG00000113845	TIMMDC1
ENSMUSG00000002870.8	ENSMUSG00000002870	256.008	262.362	266.744	257.168	303.973	285.856	316.473	311.766	ENSG00000073111	MCM2
ENSMUSG00000002871.14	ENSMUSG00000002871	18.1806	15.0811	18.2594	18.3206	19.2843	17.477	21.8293	17.4949	ENSG00000163870	TPRA1
ENSMUSG00000002881.14	ENSMUSG00000002881	99.4999	125.468	101.654	97.5036	62.4756	56.5233	55.5514	66.1806	ENSG00000138386	NAB1
ENSMUSG00000002885.14	ENSMUSG00000002885	4.64732	3.98715	3.98779	4.50906	3.17281	3.54443	4.43742	3.39345	ENSG00000123146	ADGRE5
ENSMUSG00000002897.5	ENSMUSG00000002897	75.6467	80.5989	79.8691	75.5247	59.2071	61.8516	65.9512	65.2894	ENSG00000177663	IL17RA
ENSMUSG00000002900.16	ENSMUSG00000002900	515.222	546.286	526.374	533.924	618.966	560.118	588.824	682.584	ENSG00000091136	LAMB1
ENSMUSG00000002910.11	ENSMUSG00000002910	8.38562	6.02414	7.42968	7.34596	11.9535	11.2535	11.4295	11.4444	ENSG00000105643	ARRDC2
ENSMUSG00000002948.19	ENSMUSG00000002948	73.4657	82.6687	75.4245	74.8022	75.0137	69.4392	65.9604	74.4994	ENSG00000076984	MAP2K7
ENSMUSG00000002949.15	ENSMUSG00000002949	71.172	82.4269	77.9802	77.0883	100.484	100.344	100.24	100.467	ENSG00000104980	TIMM44
ENSMUSG00000002957.11	ENSMUSG00000002957	149.707	127.147	146.73	142.268	157.702	152.774	168.249	167.678	ENSG00000183020	AP2A2
ENSMUSG00000002963.17	ENSMUSG00000002963	27.5175	24.2212	25.5946	25.6666	33.339	29.4126	34.6488	25.9375	ENSG00000039650	PNKP
ENSMUSG00000002968.9	ENSMUSG00000002968	104.842	101.704	108.612	108.261	126.119	113.473	132.623	130.485	ENSG00000104973	MED25
ENSMUSG00000002981.10	ENSMUSG00000002981	161.3	144.663	166.916	164.325	190.742	176.262	208.305	195.352	ENSG00000104853	CLPTM1
ENSMUSG00000002983.17	ENSMUSG00000002983	54.9998	42.626	55.1874	51.5987	46.5999	46.506	55.6543	47.6069	ENSG00000104856	RELB
ENSMUSG00000002984.17	ENSMUSG00000002984	222.712	184.92	224.087	213.593	262.503	240.446	295.776	252.521	ENSG00000130204	TOMM40
ENSMUSG00000002985.16	ENSMUSG00000002985	9.44263	9.72172	8.18524	10.6502	7.75109	13.9816	10.3483	7.50453	ENSG00000130203	APOE
ENSMUSG00000002996.17	ENSMUSG00000002996	19.9835	24.6874	19.2898	21.5417	16.422	16.6526	15.0009	14.5982	ENSG00000105856	HBP1
ENSMUSG00000002997.15	ENSMUSG00000002997	134.98	152.307	140.786	140.635	73.0283	68.2883	67.8561	73.9196	ENSG00000005249	PRKAR2B
ENSMUSG00000003031.14	ENSMUSG00000003031	71.313	77.6907	68.3783	71.2765	56.9658	60.0187	48.6525	55.5335	ENSG00000111276	CDKN1B
ENSMUSG00000003032.8	ENSMUSG00000003032	23.8532	27.1294	25.1224	25.1651	9.85228	10.6994	8.90675	11.5382	ENSG00000136826	KLF4
ENSMUSG00000003033.15	ENSMUSG00000003033	67.0497	76.9844	69.1653	68.8278	85.3553	81.2469	89.0675	81.987	ENSG00000072958	AP1M1
ENSMUSG00000003037.16	ENSMUSG00000003037	87.1329	108.85	88.2432	87.237	101.838	91.3495	96.9446	99.1536	ENSG00000167461	RAB8A
ENSMUSG00000003038.15	ENSMUSG00000003038	191.029	146.586	175.52	169.784	167.803	170.557	162.873	167.501	-	-
ENSMUSG00000003039.9	ENSMUSG00000003039	62.9978	70.7941	67.8116	65.228	73.7754	67.7768	70.6877	67.9629	ENSG00000105058	FAM32A
ENSMUSG00000003051.13	ENSMUSG00000003051	11.7198	11.9486	11.0718	10.818	28.9405	27.3106	31.6056	27.1064	ENSG00000163435	ELF3
ENSMUSG00000003062.13	ENSMUSG00000003062	17.335	14.1256	17.2835	15.813	21.3388	22.9759	21.6748	23.1702	ENSG00000010270	STARD3NL
ENSMUSG00000003068.16	ENSMUSG00000003068	89.2406	106.662	92.8861	94.0221	106.782	110.065	117.407	111.208	ENSG00000118046	STK11
ENSMUSG00000003072.15	ENSMUSG00000003072	243.148	212.756	254.372	235.513	367.336	331.126	396.376	336.015	ENSG00000099624	ATP5F1D
ENSMUSG00000003099.11	ENSMUSG00000003099	108.379	106.523	111.099	105.823	136.204	135.98	152.496	141.648	ENSG00000011485	PPP5C
ENSMUSG00000003119.14	ENSMUSG00000003119	78.8882	101.787	82.1987	84.3163	46.0396	40.4956	33.9795	53.0946	ENSG00000167258	CDK12
ENSMUSG00000003123.15	ENSMUSG00000003123	13.7158	12.7749	13.9039	13.5295	17.1943	17.9626	17.2868	18.8209	ENSG00000079435	LIPE
ENSMUSG00000003131.7	ENSMUSG00000003131	113.523	122.726	114.593	111.487	121.309	118.418	121.194	130.954	ENSG00000168092	PAFAH1B2
ENSMUSG00000003135.15	ENSMUSG00000003135	45.7333	48.027	51.7874	45.4328	59.7674	54.9461	57.9711	60.4584	ENSG00000158435	CNOT11
ENSMUSG00000003154.15	ENSMUSG00000003154	32.7025	35.854	36.5389	36.8074	22.2624	18.7026	20.4181	22.8353	ENSG00000065970	FOXJ2
ENSMUSG00000003161.15	ENSMUSG00000003161	64.7595	53.9265	65.1671	60.1543	69.7598	72.5936	70.9966	66.7903	ENSG00000075142	SRI
ENSMUSG00000003166.20	ENSMUSG00000003166	101.338	83.4531	102.019	102.167	112.153	106.027	114.946	116.348	ENSG00000070413	DGCR2
ENSMUSG00000003184.15	ENSMUSG00000003184	32.7673	27.3787	34.0947	30.8589	41.2302	36.6165	40.5695	39.0236	ENSG00000126456	IRF3
ENSMUSG00000003190.12	ENSMUSG00000003190	5.51548	5.13091	4.79214	6.09302	7.79498	7.45374	7.94246	6.29771	ENSG00000126453	BCL2L12
ENSMUSG00000003198.10	ENSMUSG00000003198	6.92448	7.03828	5.75737	7.27752	3.64208	4.51845	3.34647	4.15516	-	-
ENSMUSG00000003199.16	ENSMUSG00000003199	29.3849	30.2453	31.0095	29.7084	40.3897	40.5382	43.813	35.9748	ENSG00000008382	MPND
ENSMUSG00000003200.10	ENSMUSG00000003200	81.5307	77.4414	77.2561	76.1443	74.8026	75.5349	78.9766	75.7958	ENSG00000141985	SH3GL1
ENSMUSG00000003208.9	ENSMUSG00000003208	19.0935	19.5548	18.3198	18.5853	13.7708	13.3409	15.0334	15.056	ENSG00000105248	YJU2
ENSMUSG00000003226.7	ENSMUSG00000003226	259.355	312.798	280.659	274.898	190.509	180.695	156.1	227.528	ENSG00000153201	RANBP2
ENSMUSG00000003228.8	ENSMUSG00000003228	10.8432	11.9236	9.94727	10.4437	7.37754	9.76156	9.52456	9.8497	ENSG00000198873	GRK5
ENSMUSG00000003233.12	ENSMUSG00000003233	50.3137	55.6714	48.6077	49.8876	36.5142	30.9045	28.8826	38.0855	ENSG00000161202	DVL3
ENSMUSG00000003234.16	ENSMUSG00000003234	37.6296	39.3439	40.2336	38.1754	42.8644	41.3055	39.9517	41.5094	ENSG00000161204	ABCF3
ENSMUSG00000003235.13	ENSMUSG00000003235	130.048	124.887	126.84	123.288	160.345	148.853	178.341	158.393	ENSG00000145191	EIF2B5
ENSMUSG00000003269.17	ENSMUSG00000003269	74.7958	88.8249	74.7643	73.1734	90.9412	84.1903	102.877	87.5207	ENSG00000105443	CYTH2
ENSMUSG00000003271.17	ENSMUSG00000003271	8.87889	7.47825	8.84636	7.95517	20.1248	18.4574	20.5936	15.8064	ENSG00000088002	SULT2B1
ENSMUSG00000003299.10	ENSMUSG00000003299	58.1003	52.6385	56.8874	54.2834	71.2073	69.6097	80.6241	67.0717	ENSG00000105364	MRPL4
ENSMUSG00000003308.15	ENSMUSG00000003308	80.8645	102.868	93.1336	92.3346	93.3315	95.2225	109.391	99.6874	ENSG00000079999	KEAP1
ENSMUSG00000003316.14	ENSMUSG00000003316	254.035	246.865	267.594	267.169	196.158	171.403	162.072	206.375	ENSG00000090863	GLG1
ENSMUSG00000003344.14	ENSMUSG00000003344	12.1556	9.09853	12.1205	11.2992	17.7434	17.818	13.9522	16.0409	ENSG00000133243	BTBD2
ENSMUSG00000003345.16	ENSMUSG00000003345	163.097	160.533	164.177	163.116	187.053	183.935	197.905	179.077	ENSG00000133275	CSNK1G2
ENSMUSG00000003346.14	ENSMUSG00000003346	63.7377	45.2849	62.1764	61.8654	103.426	103.498	129.791	100.983	ENSG00000129968	ABHD17A
ENSMUSG00000003348.10	ENSMUSG00000003348	25.592	23.6603	26.1953	23.2879	23.6623	23.5987	29.2327	25.4286	ENSG00000172081	MOB3A
ENSMUSG00000003352.14	ENSMUSG00000003352	37.4182	31.9072	37.8095	37.4673	59.2071	64.2387	65.4363	60.7398	ENSG00000167535	CACNB3
ENSMUSG00000003355.7	ENSMUSG00000003355	17.2997	14.9565	16.9057	17.9076	47.0201	50.385	51.8445	43.3387	ENSG00000134285	FKBP11
ENSMUSG00000003360.15	ENSMUSG00000003360	178.423	225.095	192.951	191.821	236.268	215.479	238.68	232.594	ENSG00000174243	DDX23
ENSMUSG00000003363.15	ENSMUSG00000003363	11.4157	11.6744	12.7186	12.0073	24.4206	21.9102	23.3223	23.4517	ENSG00000105223	PLD3
ENSMUSG00000003378.9	ENSMUSG00000003378	26.0025	22.7256	23.7372	25.4601	45.4793	46.2928	46.0783	41.6032	ENSG00000105737	GRIK5
ENSMUSG00000003380.11	ENSMUSG00000003380	42.4918	26.0492	40.2651	38.8539	52.67	56.3954	66.1056	49.6237	ENSG00000105404	RABAC1
ENSMUSG00000003382.18	ENSMUSG00000003382	31.6398	32.4057	32.0799	35.1072	29.1366	27.537	28.3554	34.0987	ENSG00000117036	ETV3
ENSMUSG00000003402.14	ENSMUSG00000003402	117.434	125.053	117.458	114.29	168.983	166.501	196	178.608	ENSG00000130175	PRKCSH
ENSMUSG00000003421.13	ENSMUSG00000003421	55.7749	54.8405	56.5411	56.4075	65.6041	59.7203	62.2958	65.4301	ENSG00000142546	NOSIP
ENSMUSG00000003423.15	ENSMUSG00000003423	35.401	30.463	32.3824	31.7812	34.7351	33.5107	34.6704	31.754	ENSG00000104872	PIH1D1
ENSMUSG00000003429.11	ENSMUSG00000003429	630.881	508.893	621.497	580.885	847.474	863.657	878.059	786.327	ENSG00000142534	RPS11
ENSMUSG00000003435.9	ENSMUSG00000003435	251.524	298.34	255.796	252.137	234.758	204.852	225.141	245.93	ENSG00000196235	SUPT5H
ENSMUSG00000003437.14	ENSMUSG00000003437	66.944	93.3534	67.4338	69.2998	80.0323	75.4496	80.8816	77.7657	ENSG00000006712	PAF1
ENSMUSG00000003438.17	ENSMUSG00000003438	89.2117	70.5032	84.6228	85.9979	108.515	106.311	123.665	102.343	ENSG00000105197	TIMM50
ENSMUSG00000003444.8	ENSMUSG00000003444	24.2055	24.2628	25.6576	20.9758	27.3156	24.4678	28.8826	25.3747	ENSG00000063322	MED29
ENSMUSG00000003452.15	ENSMUSG00000003452	10.1121	10.9681	8.50006	8.67354	4.43586	4.47582	3.60389	5.01865	ENSG00000151746	BICD1
ENSMUSG00000003458.12	ENSMUSG00000003458	52.3456	46.4686	55.4377	53.0785	83.0781	77.7609	81.4417	78.8858	ENSG00000162736	NCSTN
ENSMUSG00000003464.13	ENSMUSG00000003464	36.0441	33.0289	38.7225	36.7888	47.6272	46.9322	48.601	46.4343	ENSG00000162735	PEX19
ENSMUSG00000003500.13	ENSMUSG00000003500	50.2432	50.1458	54.7782	52.4838	95.5345	90.1985	106.521	97.3713	ENSG00000106348	IMPDH1
ENSMUSG00000003518.13	ENSMUSG00000003518	69.1637	69.3815	75.0524	74.1086	62.6624	58.1431	69.6709	68.1505	-	-
ENSMUSG00000003526.12	ENSMUSG00000003526	36.0793	32.9458	35.354	36.3463	38.9422	39.6856	44.6367	38.2262	ENSG00000277196	PRODH
ENSMUSG00000003527.9	ENSMUSG00000003527	21.1402	24.6782	20.652	23.867	27.549	26.9828	28.8826	27.3915	ENSG00000100056	ESS2
ENSMUSG00000003528.15	ENSMUSG00000003528	59.6859	57.9979	63.5301	60.0363	73.1217	65.0913	73.7253	63.6947	ENSG00000100075	SLC25A1
ENSMUSG00000003531.15	ENSMUSG00000003531	19.907	17.0753	21.0298	20.0613	28.7631	29.2421	30.736	25.6092	ENSG00000278817	-
ENSMUSG00000003534.17	ENSMUSG00000003534	71.2425	57.5825	70.0468	70.3914	71.7209	71.869	86.4933	73.6382	ENSG00000204580	DDR1
ENSMUSG00000003541.6	ENSMUSG00000003541	253.365	268.718	257.363	236.339	346.277	370.897	410.483	399.241	ENSG00000137331	IER3
ENSMUSG00000003545.3	ENSMUSG00000003545	19.6252	23.141	18.3224	22.1264	23.6268	30.9045	21.4174	27.5322	ENSG00000125740	FOSB
ENSMUSG00000003546.10	ENSMUSG00000003546	3.06533	4.15458	3.36854	2.68467	4.94949	4.85947	2.67717	3.93988	ENSG00000137171	KLC4
ENSMUSG00000003549.9	ENSMUSG00000003549	86.0114	63.2103	83.9721	81.4151	88.7518	76.2826	92.517	86.2674	ENSG00000012061	ERCC1
ENSMUSG00000003573.15	ENSMUSG00000003573	20.5412	20.9005	21.2558	20.5188	40.3463	41.1397	46.1751	45.1172	ENSG00000051128	HOMER3
ENSMUSG00000003575.13	ENSMUSG00000003575	33.1901	32.1149	32.0484	32.9536	31.4246	23.1038	26.8747	27.5792	ENSG00000105662	CRTC1
ENSMUSG00000003581.14	ENSMUSG00000003581	9.79496	10.0125	8.81488	9.02757	11.0663	9.88944	11.6354	10.2249	ENSG00000099999	RNF215
ENSMUSG00000003585.13	ENSMUSG00000003585	14.481	16.7845	14.6705	14.2789	19.3777	17.5623	19.5125	18.7144	ENSG00000100003	SEC14L2
ENSMUSG00000003604.14	ENSMUSG00000003604	22.3382	29.3313	23.8316	22.9819	25.3545	25.6614	32.6409	24.9995	ENSG00000169857	AVEN
ENSMUSG00000003617.16	ENSMUSG00000003617	39.5322	39.6347	37.1799	36.8478	15.4088	13.4275	8.70082	13.7896	ENSG00000047457	CP
ENSMUSG00000003623.4	ENSMUSG00000003623	10.3587	9.26472	11.9945	11.5647	9.89898	10.5288	7.82559	10.4125	ENSG00000005469	CROT
ENSMUSG00000003644.17	ENSMUSG00000003644	90.1278	88.0771	94.2562	86.9077	93.2909	84.4439	95.7605	102.624	ENSG00000117676	RPS6KA1
ENSMUSG00000003660.10	ENSMUSG00000003660	358.89	363.858	371.61	381.459	194.524	171.957	179.834	216.459	ENSG00000144028	SNRNP200
ENSMUSG00000003662.10	ENSMUSG00000003662	33.3311	33.2782	32.8039	31.7735	27.4557	28.2616	27.647	26.5942	ENSG00000144021	CIAO1
ENSMUSG00000003680.15	ENSMUSG00000003680	27.1299	22.3101	27.9243	26.1386	34.0394	32.8653	35.0092	32.6447	ENSG00000162227	TAF6L
ENSMUSG00000003721.14	ENSMUSG00000003721	21.4221	19.3188	19.5501	20.2383	26.4751	25.6188	22.6015	25.7968	ENSG00000125629	INSIG2
ENSMUSG00000003731.13	ENSMUSG00000003731	126.278	122.809	130.712	130.398	112.064	107.335	95.9664	119.932	ENSG00000025800	KPNA6
ENSMUSG00000003746.16	ENSMUSG00000003746	43.267	46.5729	43.0956	43.8397	40.7632	41.9014	39.1279	45.8714	ENSG00000111885	MAN1A1
ENSMUSG00000003752.9	ENSMUSG00000003752	10.9189	12.239	10.8369	10.9086	11.5585	10.9526	14.4984	10.7155	ENSG00000086544	ITPKC
ENSMUSG00000003762.13	ENSMUSG00000003762	4.54514	4.86086	4.94168	5.21947	6.94656	6.60205	9.67901	6.4539	ENSG00000123815	COQ8B
ENSMUSG00000003778.14	ENSMUSG00000003778	76.2105	87.994	74.2024	77.3243	58.0864	62.2353	51.9475	58.3008	ENSG00000112983	BRD8
ENSMUSG00000003779.15	ENSMUSG00000003779	190.044	229.738	195.31	193.53	189.513	165.238	180.236	193.337	ENSG00000112984	KIF20A
ENSMUSG00000003808.18	ENSMUSG00000003808	132.091	140.342	131.625	126.622	164.781	159.936	193.58	172.839	ENSG00000179115	FARSA
ENSMUSG00000003809.14	ENSMUSG00000003809	11.8385	12.1729	11.8371	10.6797	13.0274	13.9816	12.871	12.5701	ENSG00000105607	GCDH
ENSMUSG00000003810.12	ENSMUSG00000003810	233.74	238.514	246.974	245.691	179.582	166.415	168.508	192.069	ENSG00000086015	MAST2
ENSMUSG00000003812.13	ENSMUSG00000003812	4.94751	5.53224	4.16975	4.55627	6.68881	6.31944	5.88669	6.10963	ENSG00000105612	DNASE2
ENSMUSG00000003813.15	ENSMUSG00000003813	88.0254	79.4788	93.1632	87.7589	101.565	92.3124	104.164	105.317	ENSG00000179262	RAD23A
ENSMUSG00000003814.8	ENSMUSG00000003814	723.1	799.341	740.732	717.927	1297.7	1230.21	1281.18	1368.08	ENSG00000179218	CALR
ENSMUSG00000003847.16	ENSMUSG00000003847	327.744	332.616	328.291	360.041	95.3944	95.058	70.9966	114.444	ENSG00000102908	NFAT5
ENSMUSG00000003848.14	ENSMUSG00000003848	128.603	136.395	128.886	124.527	144.329	137.685	157.85	143.899	ENSG00000141101	NOB1
ENSMUSG00000003849.8	ENSMUSG00000003849	26.6014	27.5033	26.5076	26.3157	6.63045	6.94819	7.10481	6.28504	ENSG00000181019	NQO1
ENSMUSG00000003863.18	ENSMUSG00000003863	8.06851	8.26762	8.24821	8.05401	10.8328	10.9551	13.1799	10.178	ENSG00000177380	PPFIA3
ENSMUSG00000003865.16	ENSMUSG00000003865	64.626	66.8044	69.7836	68.5349	69.2359	67.047	72.7326	69.8639	ENSG00000104812	GYS1
ENSMUSG00000003868.14	ENSMUSG00000003868	218.019	214.585	223.626	222.294	260.419	243.064	269.07	253.722	ENSG00000183207	RUVBL2
ENSMUSG00000003873.11	ENSMUSG00000003873	88.5775	86.8307	90.4784	86.8239	98.1493	111.682	117.744	97.5589	ENSG00000087088	BAX
ENSMUSG00000003923.14	ENSMUSG00000003923	40.413	43.7477	41.8392	41.8336	47.9073	49.4898	47.8287	47.8414	ENSG00000108064	TFAM
ENSMUSG00000003929.10	ENSMUSG00000003929	11.6271	16.8676	12.6871	13.8954	10.506	11.2109	10.0909	9.05234	ENSG00000257446	ZNF878
ENSMUSG00000003948.17	ENSMUSG00000003948	184.374	201.174	191.963	178.665	205.851	221.523	223.743	230.564	ENSG00000108960	MMD
ENSMUSG00000003955.8	ENSMUSG00000003955	30.4419	24.3874	31.9536	30.7114	56.3588	61.9369	51.3812	45.9653	ENSG00000114023	FAM162A
ENSMUSG00000003970.9	ENSMUSG00000003970	1350.82	1002.29	1391.65	1300.32	2028.59	1994.47	2287.7	1927.24	ENSG00000161016	RPL8
ENSMUSG00000003992.15	ENSMUSG00000003992	5.26356	5.28463	4.69077	4.31199	3.03506	1.91821	0.87523	2.67349	ENSG00000145687	SSBP2
ENSMUSG00000004018.9	ENSMUSG00000004018	13.1851	14.5697	13.2551	13.526	18.957	18.9165	20.5092	17.8059	ENSG00000115392	FANCL
ENSMUSG00000004040.16	ENSMUSG00000004040	58.0651	55.796	58.6189	58.0891	57.8997	49.1488	49.2703	59.2389	ENSG00000168610	STAT3
ENSMUSG00000004043.14	ENSMUSG00000004043	5.63528	4.26218	5.18787	5.46964	13.824	11.0762	9.54722	10.0715	ENSG00000126561	STAT5A
ENSMUSG00000004044.9	ENSMUSG00000004044	394.194	466.518	405.421	392.109	549.253	497.712	570.599	544.313	ENSG00000177469	CAVIN1
ENSMUSG00000004054.8	ENSMUSG00000004054	46.5789	48.484	49.4263	49.8581	61.2616	54.4772	63.8918	60.0362	ENSG00000173327	MAP3K11
ENSMUSG00000004056.15	ENSMUSG00000004056	142.613	134.687	152.726	137.799	146.968	140.049	145.595	142.225	ENSG00000105221	AKT2
ENSMUSG00000004069.17	ENSMUSG00000004069	46.0857	49.4811	48.6707	48.6486	52.4833	49.1488	49.9396	50.7963	ENSG00000103423	DNAJA3
ENSMUSG00000004070.15	ENSMUSG00000004070	42.6771	43.4312	46.1604	41.3253	57.0877	51.524	56.2536	48.4689	ENSG00000103415	HMOX2
ENSMUSG00000004071.13	ENSMUSG00000004071	22.4911	19.3076	21.5439	22.1568	17.9975	17.6731	16.1459	16.9987	ENSG00000089486	CDIP1
ENSMUSG00000004085.14	ENSMUSG00000004085	319.111	358.499	325.584	330.421	200.034	201.327	194.044	218.054	ENSG00000091436	MAP3K20
ENSMUSG00000004096.9	ENSMUSG00000004096	75.4705	90.196	74.8635	73.4596	101.838	92.2872	98.5406	95.3075	ENSG00000150316	CWC15
ENSMUSG00000004099.16	ENSMUSG00000004099	431.507	483.012	446.946	444.504	386.527	340.291	356.888	404.588	ENSG00000130816	DNMT1
ENSMUSG00000004100.12	ENSMUSG00000004100	161.49	177.415	158.247	156.105	152.242	160.339	176.115	157.189	ENSG00000130810	PPAN
ENSMUSG00000004105.8	ENSMUSG00000004105	120.288	124.471	124.982	122.079	121.963	114.411	120.73	134.941	ENSG00000136859	ANGPTL2
ENSMUSG00000004127.12	ENSMUSG00000004127	33.1609	36.4556	33.4399	35.0163	29.3682	28.7263	26.2559	29.4914	ENSG00000145331	TRMT10A
ENSMUSG00000004151.17	ENSMUSG00000004151	38.0615	42.8159	37.4509	37.9473	32.4005	26.158	23.1864	32.5589	ENSG00000006468	ETV1
ENSMUSG00000004207.14	ENSMUSG00000004207	229.97	197.841	230.541	224.362	354.962	327.673	359.411	358.717	ENSG00000197746	PSAP
ENSMUSG00000004221.16	ENSMUSG00000004221	38.0214	38.0722	38.1716	38.6442	24.4206	24.0424	20.7996	24.0867	ENSG00000269335	IKBKG
ENSMUSG00000004233.14	ENSMUSG00000004233	13.1422	14.2918	14.1038	14.8099	15.1753	15.772	13.4888	15.7595	ENSG00000116874	WARS2
ENSMUSG00000004263.15	ENSMUSG00000004263	319.358	368.739	335.06	320.003	201.167	170.294	189.513	208.907	ENSG00000111676	ATN1
ENSMUSG00000004264.17	ENSMUSG00000004264	347.5	323.278	353.472	343.18	362.284	355.466	382.614	342.7	ENSG00000215021	PHB2
ENSMUSG00000004266.15	ENSMUSG00000004266	11.4509	12.9623	10.9855	12.4498	12.5549	11.3814	10.1424	11.2568	ENSG00000111679	PTPN6
ENSMUSG00000004268.11	ENSMUSG00000004268	133.8	111.378	133.733	130.329	124.587	156.275	145.963	121.845	ENSG00000126749	EMG1
ENSMUSG00000004270.13	ENSMUSG00000004270	47.8294	45.7486	48.5464	49.1014	45.6095	41.6418	44.0653	48.0857	ENSG00000111684	LPCAT3
ENSMUSG00000004285.12	ENSMUSG00000004285	31.6398	22.8078	30.6625	29.8854	68.9188	72.4227	71.8203	65.0544	ENSG00000128524	ATP6V1F
ENSMUSG00000004317.14	ENSMUSG00000004317	46.8256	47.4038	46.4985	50.1531	43.7516	41.135	36.1933	51.3591	ENSG00000171365	CLCN5
ENSMUSG00000004319.15	ENSMUSG00000004319	80.6161	77.4414	79.5555	86.4139	72.7962	81.8863	67.6501	85.4583	ENSG00000109572	CLCN3
ENSMUSG00000004356.8	ENSMUSG00000004356	191.072	194.808	201.074	204.713	150.212	140.243	138.183	173.683	ENSG00000120800	UTP20
ENSMUSG00000004364.14	ENSMUSG00000004364	134.557	152.93	139.873	135.65	146.337	131.291	133.035	157.548	ENSG00000036257	CUL3
ENSMUSG00000004383.18	ENSMUSG00000004383	12.4727	9.76327	11.7427	11.8892	15.7356	14.28	16.372	15.9471	ENSG00000133424	LARGE1
ENSMUSG00000004393.10	ENSMUSG00000004393	95.2719	78.2308	95.3266	91.2197	94.694	93.0972	111.515	97.1368	ENSG00000136271	DDX56
ENSMUSG00000004394.12	ENSMUSG00000004394	24.8397	24.5536	26.6965	23.7785	39.1757	34.2294	38.2527	38.2262	ENSG00000158604	TMED4
ENSMUSG00000004446.12	ENSMUSG00000004446	56.3739	52.8047	57.9893	54.0179	50.3821	46.9322	45.9753	51.922	ENSG00000015475	BID
ENSMUSG00000004451.14	ENSMUSG00000004451	63.9844	68.8414	64.9782	63.783	95.3944	95.0154	101.115	94.7916	ENSG00000144118	RALB
ENSMUSG00000004455.16	ENSMUSG00000004455	238.243	244.36	240.528	237.18	309.67	321.743	318.785	320.531	ENSG00000186298	PPP1CC
ENSMUSG00000004460.17	ENSMUSG00000004460	63.8082	70.6279	64.0653	66.4972	98.5695	83.975	95.2971	96.0111	ENSG00000090520	DNAJB11
ENSMUSG00000004462.7	ENSMUSG00000004462	11.9795	11.9236	11.3649	11.9482	12.3737	11.9355	13.3344	12.3356	ENSG00000113838	TBCCD1
ENSMUSG00000004473.10	ENSMUSG00000004473	4.43944	3.69758	4.28151	3.1862	0.980559	0.809911	0.926714	0.938066	ENSG00000105472	CLEC11A
ENSMUSG00000004500.9	ENSMUSG00000004500	8.91412	9.80481	9.38155	9.67661	9.85228	8.69589	9.88495	7.69214	ENSG00000249471	ZNF324B
ENSMUSG00000004508.6	ENSMUSG00000004508	10.8872	12.2976	12.2149	13.0398	16.296	13.939	17.2472	19.2773	ENSG00000033327	GAB2
ENSMUSG00000004530.12	ENSMUSG00000004530	235.181	251.503	246.171	238.464	279.88	255.293	289.501	298.058	ENSG00000110880	CORO1C
ENSMUSG00000004535.12	ENSMUSG00000004535	122.119	153.844	126.427	123.878	104.359	95.9958	92.0021	110.317	ENSG00000106052	TAX1BP1
ENSMUSG00000004561.14	ENSMUSG00000004561	11.2395	9.76327	11.1445	11.4762	20.0781	17.9459	19.461	14.9153	ENSG00000165792	METTL17
ENSMUSG00000004562.16	ENSMUSG00000004562	148.899	142.382	153.977	153.668	153.725	165.311	160.785	164.49	ENSG00000165801	ARHGEF40
ENSMUSG00000004565.15	ENSMUSG00000004565	26.3196	22.0193	26.0668	27.7907	23.3	25.2351	24.5064	25.234	ENSG00000032444	PNPLA6
ENSMUSG00000004567.16	ENSMUSG00000004567	23.7475	21.0222	21.0298	22.8049	29.1833	32.6948	29.6034	28.4234	ENSG00000090674	MCOLN1
ENSMUSG00000004568.12	ENSMUSG00000004568	48.8339	47.3207	51.1892	50.8022	43.6115	47.3585	42.5259	45.2617	ENSG00000104880	ARHGEF18
ENSMUSG00000004591.16	ENSMUSG00000004591	123.776	135.606	126.871	123.023	98.6629	97.9993	84.6914	114.585	ENSG00000065243	PKN2
ENSMUSG00000004610.4	ENSMUSG00000004610	27.3413	31.0717	28.4595	26.8762	44.0785	43.0958	52.8479	39.4457	ENSG00000105379	ETFB
ENSMUSG00000004626.14	ENSMUSG00000004626	66.4155	67.9689	68.1894	66.1431	95.9547	89.7723	87.8834	88.1313	ENSG00000076944	STXBP2
ENSMUSG00000004637.15	ENSMUSG00000004637	8.63225	10.8019	10.4519	9.4996	9.10519	9.29267	8.80378	9.28686	ENSG00000186153	WWOX
ENSMUSG00000004642.13	ENSMUSG00000004642	120.104	143.95	113.964	120.541	110.985	106.951	106.687	104.676	ENSG00000163950	SLBP
ENSMUSG00000004655.5	ENSMUSG00000004655	81.0375	61.9448	81.9154	80.186	30.3039	29.2847	25.0728	25.703	ENSG00000240583	AQP1
ENSMUSG00000004665.10	ENSMUSG00000004665	190.614	202.702	192.637	184.357	198.913	191.395	223.132	207.735	ENSG00000064666	CNN2
ENSMUSG00000004667.18	ENSMUSG00000004667	140.054	143.832	141.447	137.803	162.819	167.95	169.074	150.325	ENSG00000099817	POLR2E
ENSMUSG00000004677.17	ENSMUSG00000004677	134.082	130.095	131.908	137.53	132.85	120.25	139.934	141.198	ENSG00000099331	MYO9B
ENSMUSG00000004748.5	ENSMUSG00000004748	5.77832	5.15168	5.00559	5.48734	7.23746	8.44013	10.6572	8.58331	ENSG00000242114	MTFP1
ENSMUSG00000004768.14	ENSMUSG00000004768	23.0428	23.5149	22.6353	23.8375	35.9071	32.4391	31.0449	34.8023	ENSG00000112210	RAB23
ENSMUSG00000004771.12	ENSMUSG00000004771	65.1118	64.8946	63.1208	57.3655	60.2343	62.6615	61.2661	58.8637	ENSG00000103769	RAB11A
ENSMUSG00000004788.11	ENSMUSG00000004788	71.7358	80.225	73.919	70.0669	79.2852	75.4922	88.2953	77.1091	ENSG00000119718	EIF2B2
ENSMUSG00000004789.10	ENSMUSG00000004789	323.339	351.602	314.061	323.576	292.16	279.164	295.467	288.878	ENSG00000119689	DLST
ENSMUSG00000004791.7	ENSMUSG00000004791	0.810375	1.12174	0.881488	1.18007	21.0587	20.6314	19.1521	21.4817	ENSG00000119630	PGF
ENSMUSG00000004798.14	ENSMUSG00000004798	29.3849	28.8743	30.8521	31.272	20.9186	18.5001	18.5343	23.9676	ENSG00000083290	ULK2
ENSMUSG00000004815.12	ENSMUSG00000004815	15.2016	11.2078	15.3612	16.5957	11.0514	11.5238	10.2186	11.3609	ENSG00000145214	DGKQ
ENSMUSG00000004843.7	ENSMUSG00000004843	36.3612	41.3381	37.778	38.3524	48.0007	50.4703	50.5059	52.2972	ENSG00000083937	CHMP2B
ENSMUSG00000004846.10	ENSMUSG00000004846	100.432	94.8836	103.703	101.371	141.276	135.324	145.956	151.254	ENSG00000106397	PLOD3
ENSMUSG00000004849.14	ENSMUSG00000004849	142.45	130.371	148.342	139.131	176.921	171.616	171.391	165.147	ENSG00000106367	AP1S1
ENSMUSG00000004864.13	ENSMUSG00000004864	13.8468	11.7159	14.9853	15.8425	21.5723	21.7823	22.3956	20.9189	ENSG00000156711	MAPK13
ENSMUSG00000004865.16	ENSMUSG00000004865	219.365	244.414	215.801	226.073	217.022	220.765	206.657	218.476	ENSG00000096063	SRPK1
ENSMUSG00000004880.11	ENSMUSG00000004880	141.275	130.202	142.093	135.656	148.986	153.321	143.302	162.929	ENSG00000143815	LBR
ENSMUSG00000004891.16	ENSMUSG00000004891	308.471	417.411	322.939	321.688	349.546	317.102	356.064	349.336	ENSG00000132688	NES
ENSMUSG00000004895.9	ENSMUSG00000004895	70.5026	79.1448	72.0301	66.7922	92.1725	88.4082	95.7605	94.8385	ENSG00000143294	PRCC
ENSMUSG00000004896.16	ENSMUSG00000004896	11.5912	11.128	10.8757	13.5396	12.4213	15.0763	12.3824	10.2676	ENSG00000143303	METTL25B
ENSMUSG00000004897.16	ENSMUSG00000004897	678.107	754.555	716.933	687.128	874.332	804.54	927.229	875.591	ENSG00000143321	HDGF
ENSMUSG00000004929.12	ENSMUSG00000004929	151.293	161.946	156.401	152.731	182.291	179.545	215.101	185.831	ENSG00000172009	THOP1
ENSMUSG00000004931.11	ENSMUSG00000004931	41.8224	35.1893	47.4744	41.0076	52.9035	49.8735	59.3097	52.2034	ENSG00000011132	APBA3
ENSMUSG00000004934.14	ENSMUSG00000004934	25.6501	21.77	26.7909	26.4632	32.4051	31.4587	33.2587	30.581	ENSG00000105229	PIAS4
ENSMUSG00000004936.8	ENSMUSG00000004936	94.1444	79.1863	96.8692	93.5799	75.363	75.1939	78.5648	79.9233	ENSG00000169032	MAP2K1
ENSMUSG00000004937.6	ENSMUSG00000004937	122.437	139.095	131.782	124.439	156.423	145.997	177.775	152.342	ENSG00000104969	SGTA
ENSMUSG00000004945.15	ENSMUSG00000004945	30.2657	24.6367	31.2298	32.9241	38.1017	41.6465	41.4447	34.943	ENSG00000215712	TMEM242
ENSMUSG00000004947.15	ENSMUSG00000004947	31.217	32.9458	34.2206	31.7735	33.9927	31.0324	38.6646	33.1606	ENSG00000091073	DTX2
ENSMUSG00000004952.13	ENSMUSG00000004952	39.7785	35.0647	38.0296	40.5355	51.1291	50.7256	56.8385	43.9484	ENSG00000105808	RASA4
ENSMUSG00000004980.16	ENSMUSG00000004980	829.119	1247.16	850.037	857.235	1036.45	1001.39	988.083	1050.59	ENSG00000122566	HNRNPA2B1
ENSMUSG00000004994.12	ENSMUSG00000004994	5.42599	6.81351	5.32041	4.92681	6.81722	7.50234	6.38403	6.51956	ENSG00000104957	YJU2B
ENSMUSG00000004996.9	ENSMUSG00000004996	20.0127	14.541	19.3927	19.7662	27.1755	27.9632	28.9856	24.765	ENSG00000037757	MRI1
ENSMUSG00000005034.15	ENSMUSG00000005034	77.655	79.4356	77.1931	75.9378	79.7054	75.9185	77.5351	84.4729	ENSG00000142875	PRKACB
ENSMUSG00000005043.13	ENSMUSG00000005043	15.8058	15.396	18.2512	17.2772	18.4588	20.1689	21.5662	20.7664	ENSG00000181523	SGSH
ENSMUSG00000005045.16	ENSMUSG00000005045	4.75655	4.07149	4.50188	4.33677	2.28797	2.81338	1.33859	2.01684	ENSG00000116254	CHD5
ENSMUSG00000005054.7	ENSMUSG00000005054	93.2636	77.566	97.0581	86.2634	67.6119	73.4035	75.7331	65.2425	ENSG00000160213	CSTB
ENSMUSG00000005057.13	ENSMUSG00000005057	24.6636	24.0135	26.4446	24.0145	13.401	15.9425	14.3126	16.6507	ENSG00000160999	SH2B2
ENSMUSG00000005069.12	ENSMUSG00000005069	60.9543	51.2675	59.5319	57.3516	60.5612	63.1731	65.1274	59.0982	ENSG00000139197	PEX5
ENSMUSG00000005078.16	ENSMUSG00000005078	22.3029	18.3632	21.4076	22.3034	23.4867	24.0842	23.8886	22.5605	ENSG00000050130	JKAMP
ENSMUSG00000005087.17	ENSMUSG00000005087	414.454	422.313	420.47	406.831	338.106	316.803	312.509	369.504	ENSG00000026508	CD44
ENSMUSG00000005102.13	ENSMUSG00000005102	34.7756	33.112	33.9058	35.3432	28.1094	28.3469	26.2569	29.9712	ENSG00000128829	EIF2AK4
ENSMUSG00000005103.12	ENSMUSG00000005103	398.634	391.735	394.834	392.286	371.305	357.895	396.428	383.624	ENSG00000071127	WDR1
ENSMUSG00000005107.13	ENSMUSG00000005107	6.06019	5.35941	6.92597	5.95937	7.70439	7.7581	7.05332	9.09924	ENSG00000109667	SLC2A9
ENSMUSG00000005124.10	ENSMUSG00000005124	41.611	41.9197	36.5188	40.6831	50.7089	48.3389	37.7893	56.5654	ENSG00000104415	CCN4
ENSMUSG00000005125.13	ENSMUSG00000005125	344.462	378.115	354.843	341.325	327.969	298.472	319.768	309.185	ENSG00000104419	NDRG1
ENSMUSG00000005142.10	ENSMUSG00000005142	33.0492	26.5062	35.1336	34.4582	42.164	35.6361	42.2685	40.9466	ENSG00000104774	MAN2B1
ENSMUSG00000005148.8	ENSMUSG00000005148	183.286	226.3	196.351	194.24	150.119	127.71	129.843	154.546	ENSG00000102554	KLF5
ENSMUSG00000005150.16	ENSMUSG00000005150	15.9897	15.2116	14.0279	15.2979	19.4225	21.3062	22.9717	19.6487	ENSG00000123154	WDR83
ENSMUSG00000005161.15	ENSMUSG00000005161	187.401	145.02	191.771	183.809	311.847	331.067	321.244	280.31	ENSG00000167815	PRDX2
ENSMUSG00000005198.15	ENSMUSG00000005198	565.007	626.843	581.341	601.307	494.996	384.282	363.375	540.232	ENSG00000181222	POLR2A
ENSMUSG00000005204.12	ENSMUSG00000005204	113.03	101.621	111.823	112.077	156.936	154.138	166.087	163.926	ENSG00000161956	SENP3
ENSMUSG00000005225.15	ENSMUSG00000005225	26.1684	27.2337	25.8219	25.5191	21.1899	19.9029	18.5786	20.0746	ENSG00000106086	PLEKHA8
ENSMUSG00000005233.16	ENSMUSG00000005233	29.8429	35.397	29.1206	28.4693	21.5723	21.7397	21.6748	21.4348	ENSG00000152253	SPC25
ENSMUSG00000005251.15	ENSMUSG00000005251	32.0627	33.3197	35.1651	30.5934	33.7126	35.1246	35.0607	34.943	ENSG00000183421	RIPK4
ENSMUSG00000005262.13	ENSMUSG00000005262	35.128	32.9043	32.615	36.5823	48.6077	45.6534	53.492	45.5431	ENSG00000070010	UFD1
ENSMUSG00000005299.6	ENSMUSG00000005299	164.118	176.404	170.001	162.85	149.512	131.845	151.569	152.295	ENSG00000168924	LETM1
ENSMUSG00000005312.15	ENSMUSG00000005312	250.371	256.088	249.367	242.092	235.241	211.088	231.627	243.241	ENSG00000135018	UBQLN1
ENSMUSG00000005354.16	ENSMUSG00000005354	119.548	117.949	120.134	111.576	151.24	146.978	172.06	148.637	ENSG00000100348	TXN2
ENSMUSG00000005362.14	ENSMUSG00000005362	18.7154	22.1061	18.771	18.6263	13.0279	16.8189	12.0571	13.3074	ENSG00000113851	CRBN
ENSMUSG00000005370.3	ENSMUSG00000005370	143.084	173.246	147.271	149.751	167.676	152.732	152.136	170.4	ENSG00000116062	MSH6
ENSMUSG00000005371.14	ENSMUSG00000005371	81.1784	104.779	80.6561	85.8504	66.2578	67.3505	63.6344	72.5594	ENSG00000138081	FBXO11
ENSMUSG00000005374.13	ENSMUSG00000005374	50.5251	47.653	51.2522	52.6608	44.4987	51.1949	46.4387	47.3254	ENSG00000106638	TBL2
ENSMUSG00000005378.17	ENSMUSG00000005378	53.2603	56.7021	56.2427	54.9581	72.6057	66.819	85.1393	69.8644	ENSG00000071462	BUD23
ENSMUSG00000005410.6	ENSMUSG00000005410	462.689	446.493	464.387	459.727	482.762	474.778	503.463	492.438	ENSG00000100297	MCM5
ENSMUSG00000005413.8	ENSMUSG00000005413	42.4566	42.8753	42.4059	40.093	61.6351	61.9369	72.2322	67.2125	ENSG00000100292	HMOX1
ENSMUSG00000005417.17	ENSMUSG00000005417	582.787	625.932	608.375	601.042	628.046	589.405	648.619	671.38	ENSG00000133030	MPRIP
ENSMUSG00000005442.13	ENSMUSG00000005442	221.408	235.232	224.339	223.004	161.605	148.597	149.407	168.383	ENSG00000079432	CIC
ENSMUSG00000005447.12	ENSMUSG00000005447	34.3176	21.8531	31.5761	32.3045	49.9618	48.8931	48.2921	38.1793	ENSG00000079462	PAFAH1B3
ENSMUSG00000005469.10	ENSMUSG00000005469	85.2303	78.1892	87.3617	81.4251	98.2427	85.5522	99.5703	99.8572	ENSG00000072062	PRKACA
ENSMUSG00000005470.8	ENSMUSG00000005470	92.0304	96.8017	94.1303	91.7213	92.6395	87.7262	96.5327	94.135	ENSG00000105011	ASF1B
ENSMUSG00000005481.18	ENSMUSG00000005481	264.327	263.859	272.485	263.073	327.789	327.112	362.181	311.703	ENSG00000123136	DDX39A
ENSMUSG00000005483.10	ENSMUSG00000005483	54.0485	54.0511	56.73	53.9589	53.0436	55.9265	56.787	55.5335	ENSG00000132002	DNAJB1
ENSMUSG00000005501.14	ENSMUSG00000005501	31.5341	36.7265	33.9058	33.6026	30.4907	33.931	31.0964	36.1625	ENSG00000085982	USP40
ENSMUSG00000005505.12	ENSMUSG00000005505	21.0162	19.8817	23.5219	24.2352	15.7478	13.8614	13.7838	17.7581	ENSG00000123444	KBTBD4
ENSMUSG00000005506.16	ENSMUSG00000005506	277.007	286.583	274.804	286.492	177.668	178.01	174.531	188.129	ENSG00000149187	CELF1
ENSMUSG00000005510.9	ENSMUSG00000005510	54.2021	41.1694	55.3615	52.4233	58.3988	56.6414	65.4116	56.6348	ENSG00000213619	NDUFS3
ENSMUSG00000005514.14	ENSMUSG00000005514	109.682	133.279	113.617	110.455	153.434	148.043	168.508	151.263	ENSG00000127948	POR
ENSMUSG00000005533.10	ENSMUSG00000005533	103.27	108.185	102.032	106.384	68.2189	60.9565	52.5653	77.0621	ENSG00000140443	IGF1R
ENSMUSG00000005534.10	ENSMUSG00000005534	42.3509	41.1719	44.8929	46.3179	29.0899	29.9241	23.3223	35.7872	ENSG00000171105	INSR
ENSMUSG00000005566.14	ENSMUSG00000005566	573.322	489.077	581.719	556.405	717.676	679.047	799.806	729.206	ENSG00000130726	TRIM28
ENSMUSG00000005575.16	ENSMUSG00000005575	162.427	183.051	168.49	161.464	229.077	218.548	246.712	225.23	ENSG00000130725	UBE2M
ENSMUSG00000005580.11	ENSMUSG00000005580	4.79178	4.77777	5.10004	5.19233	2.98837	2.68549	2.72866	4.73723	ENSG00000162104	ADCY9
ENSMUSG00000005609.16	ENSMUSG00000005609	72.1233	88.9496	72.6598	71.483	69.4796	61.7664	60.8027	73.8258	ENSG00000198730	CTR9
ENSMUSG00000005610.17	ENSMUSG00000005610	1367.04	1306.43	1345.28	1328.44	1196.01	1150.6	1188.05	1371.49	ENSG00000110321	EIF4G2
ENSMUSG00000005615.15	ENSMUSG00000005615	34.473	35.6829	37.8618	36.6118	36.1784	31.3546	32.9313	40.0934	ENSG00000161217	PCYT1A
ENSMUSG00000005621.11	ENSMUSG00000005621	50.2785	49.398	52.1967	53.4574	33.8059	35.2098	32.3835	40.3838	ENSG00000166716	ZNF592
ENSMUSG00000005625.15	ENSMUSG00000005625	181.136	195.473	186.057	181.053	274.603	262.923	300.049	256.655	ENSG00000159352	PSMD4
ENSMUSG00000005656.9	ENSMUSG00000005656	96.2232	93.2703	92.9655	93.5209	93.9469	94.035	86.5963	97.6996	ENSG00000129515	SNX6
ENSMUSG00000005667.8	ENSMUSG00000005667	148.968	146.449	154.166	152.141	170.711	156.014	178.804	170.728	ENSG00000065911	MTHFD2
ENSMUSG00000005674.9	ENSMUSG00000005674	18.8726	18.4709	19.4491	19.64	33.565	33.1859	34.5948	28.0979	ENSG00000158882	TOMM40L
ENSMUSG00000005682.9	ENSMUSG00000005682	37.2772	36.6019	35.354	38.0869	28.7164	32.9932	28.2133	27.3446	ENSG00000135473	PAN2
ENSMUSG00000005683.8	ENSMUSG00000005683	301.6	283.883	315.919	303.486	479.867	435.221	482.458	492.954	ENSG00000062485	CS
ENSMUSG00000005686.17	ENSMUSG00000005686	37.9703	40.8582	39.1843	40.3078	16.5154	16.8376	13.7977	19.0427	ENSG00000133805	AMPD3
ENSMUSG00000005687.14	ENSMUSG00000005687	87.908	111.509	89.8488	91.0722	124.204	128.136	120.061	117.493	ENSG00000116752	BCAS2
ENSMUSG00000005698.15	ENSMUSG00000005698	143.48	168.722	150.369	157.189	124.702	121.803	113.78	137.438	ENSG00000102974	CTCF
ENSMUSG00000005699.16	ENSMUSG00000005699	3.59384	2.11884	3.96669	3.86474	6.39698	5.92514	6.38403	6.05053	ENSG00000102981	PARD6A
ENSMUSG00000005718.8	ENSMUSG00000005718	31.2875	39.427	34.0317	34.1926	36.7943	34.5704	33.8251	36.1156	ENSG00000090447	TFAP4
ENSMUSG00000005732.14	ENSMUSG00000005732	336.693	466.476	346.286	343.461	458.033	453.039	505.831	441.595	ENSG00000099901	RANBP1
ENSMUSG00000005774.12	ENSMUSG00000005774	23.1711	23.8298	22.0435	21.6567	9.85228	10.1964	11.7384	10.0842	ENSG00000143390	RFX5
ENSMUSG00000005779.12	ENSMUSG00000005779	167.149	131.326	169.057	155.888	278.385	294.168	304.477	257.734	ENSG00000159377	PSMB4
ENSMUSG00000005802.12	ENSMUSG00000005802	135.227	114.666	134.049	132.552	70.8337	68.2883	65.0759	75.0922	ENSG00000104154	SLC30A4
ENSMUSG00000005804.14	ENSMUSG00000005804	29.0326	30.9101	27.1372	27.4367	23.2066	23.6579	22.7045	24.2959	ENSG00000104164	BLOC1S6
ENSMUSG00000005813.12	ENSMUSG00000005813	89.6345	91.4008	88.4006	90.7182	118.601	124.257	120.988	123.403	ENSG00000164024	METAP1
ENSMUSG00000005823.9	ENSMUSG00000005823	29.2087	29.1236	29.8132	29.6199	25.9615	22.6349	23.0649	25.4685	ENSG00000125734	GPR108
ENSMUSG00000005846.12	ENSMUSG00000005846	238.426	242.212	223.3	224.716	269	265.651	272.608	272.696	ENSG00000171490	RSL1D1
ENSMUSG00000005871.14	ENSMUSG00000005871	97.4211	115.29	102.536	106.767	49.4949	46.0797	37.0171	62.0531	ENSG00000134982	APC
ENSMUSG00000005873.5	ENSMUSG00000005873	65.9927	55.4637	65.4819	59.0332	102.865	101.068	105.8	99.8103	ENSG00000129625	REEP5
ENSMUSG00000005881.13	ENSMUSG00000005881	48.9043	45.1187	47.9152	44.9018	60.4678	58.2284	62.2958	57.6442	ENSG00000125991	ERGIC3
ENSMUSG00000005882.18	ENSMUSG00000005882	29.9839	34.6908	29.5928	28.2038	23.7202	26.3434	26.9777	24.6711	ENSG00000101019	UQCC1
ENSMUSG00000005886.14	ENSMUSG00000005886	55.2816	56.6685	57.1078	59.7707	26.5218	26.0877	23.1679	34.8492	ENSG00000140396	NCOA2
ENSMUSG00000005893.14	ENSMUSG00000005893	47.1532	50.3755	51.7905	56.3134	18.0241	21.8633	15.2537	21.7885	ENSG00000177463	NR2C2
ENSMUSG00000005897.14	ENSMUSG00000005897	11.6976	11.5913	13.8205	12.9808	15.4088	14.7489	14.0037	16.2755	ENSG00000120798	NR2C1
ENSMUSG00000005899.14	ENSMUSG00000005899	70.5026	68.4259	68.1579	70.0964	65.3239	62.491	64.2522	66.5558	ENSG00000136699	SMPD4
ENSMUSG00000005907.14	ENSMUSG00000005907	15.0201	15.5228	15.1628	16.5246	12.321	11.7053	9.52456	11.8257	ENSG00000127980	PEX1
ENSMUSG00000005917.15	ENSMUSG00000005917	4.36898	4.40386	4.75374	4.8383	4.99618	4.64633	5.09693	6.09743	ENSG00000115507	OTX1
ENSMUSG00000005936.19	ENSMUSG00000005936	90.5153	84.5457	90.1529	89.9216	85.8223	80.437	86.0815	89.8668	ENSG00000112078	KCTD20
ENSMUSG00000005949.9	ENSMUSG00000005949	3.0301	2.24347	3.05373	3.09769	4.57594	4.56108	4.06725	5.06556	ENSG00000040531	CTNS
ENSMUSG00000005968.14	ENSMUSG00000005968	17.2159	20.6454	19.4462	17.1125	26.2267	26.0757	31.9171	29.5266	ENSG00000143367	TUFT1
ENSMUSG00000005973.6	ENSMUSG00000005973	72.9337	85.2935	72.7542	69.0933	81.1996	81.4174	79.7489	83.6755	ENSG00000049449	RCN1
ENSMUSG00000005980.15	ENSMUSG00000005980	4.26504	3.58748	4.29662	4.4536	2.37622	3.8475	1.15891	1.79077	ENSG00000213918	DNASE1
ENSMUSG00000005981.11	ENSMUSG00000005981	110.634	109.265	109.903	110.691	119.348	118.077	129.277	118.806	ENSG00000126602	TRAP1
ENSMUSG00000005982.13	ENSMUSG00000005982	30.1273	26.3957	29.9589	28.8369	35.5219	29.0251	31.8805	38.0273	ENSG00000122390	NAA60
ENSMUSG00000006005.18	ENSMUSG00000006005	416.938	568.914	447.528	455.435	368.446	313.178	301.593	422.529	ENSG00000047410	TPR
ENSMUSG00000006010.14	ENSMUSG00000006010	13.4036	14.9287	11.2541	13.9393	17.051	15.9851	17.2472	16.9077	ENSG00000157181	ODR4
ENSMUSG00000006019.15	ENSMUSG00000006019	28.6097	27.4202	29.5928	28.0268	19.8446	19.6936	18.0709	16.5569	ENSG00000134815	DHX34
ENSMUSG00000006021.5	ENSMUSG00000006021	6.3773	5.73332	6.01301	6.69692	8.40479	8.26962	9.21566	8.4895	ENSG00000118162	KPTN
ENSMUSG00000006024.13	ENSMUSG00000006024	104.186	82.3853	102.221	100.218	109.542	99.1928	114.449	103.563	ENSG00000105402	NAPA
ENSMUSG00000006050.11	ENSMUSG00000006050	23.677	21.7285	23.8795	24.9291	28.6599	28.6879	27.8529	27.4853	ENSG00000213523	SRA1
ENSMUSG00000006057.15	ENSMUSG00000006057	77.7769	55.0752	79.2001	73.5761	116.768	114.955	133.258	111.046	-	-
ENSMUSG00000006058.10	ENSMUSG00000006058	36.642	45.2849	38.9111	37.9391	62.1483	58.0152	63.5901	57.0344	ENSG00000159210	SNF8
ENSMUSG00000006095.12	ENSMUSG00000006095	31.6219	27.9117	33.5249	30.3146	42.2551	40.1584	47.3654	39.9593	ENSG00000105254	TBCB
ENSMUSG00000006127.9	ENSMUSG00000006127	17.335	14.9565	15.6149	15.1049	12.5605	12.7028	10.0394	11.632	ENSG00000132376	INPP5K
ENSMUSG00000006134.4	ENSMUSG00000006134	59.0517	59.1197	62.0819	64.8156	48.0474	51.067	48.7555	53.7512	ENSG00000099942	CRKL
ENSMUSG00000006169.19	ENSMUSG00000006169	134.91	154.135	140.692	132.994	125.932	123.831	119.134	142.727	ENSG00000113282	CLINT1
ENSMUSG00000006179.9	ENSMUSG00000006179	8.42085	6.27342	7.71302	8.43753	3.26853	3.66591	3.91279	3.56465	ENSG00000112812	PRSS16
ENSMUSG00000006191.17	ENSMUSG00000006191	14.8334	16.7845	13.6631	14.7804	10.3192	11.424	8.54636	11.8665	ENSG00000145996	CDKAL1
ENSMUSG00000006205.13	ENSMUSG00000006205	248.715	268.344	267.122	251.68	253.871	233.51	272.094	232.922	ENSG00000166033	HTRA1
ENSMUSG00000006215.12	ENSMUSG00000006215	31.5341	37.2666	33.8113	31.921	37.6815	39.7283	43.7615	35.5527	ENSG00000116809	ZBTB17
ENSMUSG00000006219.12	ENSMUSG00000006219	24.4522	26.257	28.3021	27.2597	48.4209	47.1454	44.4823	52.4379	ENSG00000162458	FBLIM1
ENSMUSG00000006262.15	ENSMUSG00000006262	72.6519	81.8037	67.0875	71.1585	54.3977	52.4737	52.6683	53.7043	ENSG00000173542	MOB1B
ENSMUSG00000006273.14	ENSMUSG00000006273	71.8415	57.624	70.2357	70.8634	90.1647	91.6905	91.1784	90.1013	ENSG00000147416	ATP6V1B2
ENSMUSG00000006276.10	ENSMUSG00000006276	68.3886	67.7612	66.269	69.4179	74.0556	65.6454	65.3848	70.5895	ENSG00000127527	EPS15L1
ENSMUSG00000006281.8	ENSMUSG00000006281	35.7051	27.7941	36.7706	39.7856	27.7718	26.8916	23.8155	27.5322	ENSG00000129566	TEP1
ENSMUSG00000006288.8	ENSMUSG00000006288	13.6707	10.428	13.0649	14.7804	18.7707	19.6936	19.6669	16.1816	ENSG00000136319	TTC5
ENSMUSG00000006289.14	ENSMUSG00000006289	20.2946	21.9777	19.7705	19.5892	31.6114	31.4587	33.2587	27.157	ENSG00000092094	OSGEP
ENSMUSG00000006299.13	ENSMUSG00000006299	82.5525	99.8375	88.66	85.4887	139.8	134.957	150.128	132.314	ENSG00000127837	AAMP
ENSMUSG00000006301.17	ENSMUSG00000006301	60.6129	49.7037	63.9746	61.3116	76.202	71.1017	85.2278	76.5847	ENSG00000135926	TMBIM1
ENSMUSG00000006304.14	ENSMUSG00000006304	228.843	253.305	231.926	220.084	310.09	291.483	322.291	332.263	ENSG00000163466	ARPC2
ENSMUSG00000006307.16	ENSMUSG00000006307	108.238	108.725	111.603	116.798	82.6471	79.286	72.6441	85.364	ENSG00000272333	KMT2B
ENSMUSG00000006315.9	ENSMUSG00000006315	41.8928	32.0318	43.7281	42.4532	67.7053	75.748	71.357	61.1619	ENSG00000105677	TMEM147
ENSMUSG00000006333.14	ENSMUSG00000006333	774.197	746.737	778.792	762.917	1079.7	1213.39	1105.7	948.485	ENSG00000170889	RPS9
ENSMUSG00000006335.16	ENSMUSG00000006335	12.3318	13.5855	11.1445	10.9452	14.7551	14.5358	17.7105	15.1967	ENSG00000105619	TFPT
ENSMUSG00000006356.10	ENSMUSG00000006356	3.5586	2.94975	3.11669	3.59923	6.91061	7.33183	7.05332	6.19124	ENSG00000182809	CRIP2
ENSMUSG00000006360.11	ENSMUSG00000006360	115.073	84.5457	112.956	107.357	176.034	161.428	176.899	156.657	ENSG00000213145	CRIP1
ENSMUSG00000006373.10	ENSMUSG00000006373	72.5461	77.9399	79.5543	75.1412	105.854	109.423	111.309	107.549	ENSG00000101856	PGRMC1
ENSMUSG00000006378.15	ENSMUSG00000006378	173.552	100.603	172.063	157.36	214.519	211.919	237.539	200.927	ENSG00000100116	GCAT
ENSMUSG00000006390.15	ENSMUSG00000006390	65.0414	61.8617	66.6468	66.3497	90.585	78.8598	101.063	88.4597	ENSG00000066322	ELOVL1
ENSMUSG00000006392.16	ENSMUSG00000006392	42.7385	41.7535	45.9003	44.0463	49.1213	45.4403	47.1595	46.2467	ENSG00000159479	MED8
ENSMUSG00000006395.16	ENSMUSG00000006395	2.78346	3.11594	2.80187	2.92068	4.80941	5.37099	5.45732	3.89298	-	-
ENSMUSG00000006398.15	ENSMUSG00000006398	261.537	234.9	270.05	259.291	234.727	217.778	246.814	222.65	ENSG00000117399	CDC20
ENSMUSG00000006403.13	ENSMUSG00000006403	3.73477	2.9913	3.58891	3.68773	12.9807	13.2996	12.5621	13.0391	ENSG00000158859	ADAMTS4
ENSMUSG00000006412.10	ENSMUSG00000006412	45.3426	64.0221	47.9781	47.203	87.9235	79.6271	86.03	81.987	ENSG00000143256	PFDN2
ENSMUSG00000006418.17	ENSMUSG00000006418	39.3599	40.4415	42.2198	39.2106	37.3546	37.2589	41.3417	34.1494	ENSG00000124226	RNF114
ENSMUSG00000006423.15	ENSMUSG00000006423	28.9068	33.7281	26.8391	28.6841	27.5841	23.7777	21.5564	26.5754	ENSG00000018610	STEEP1
ENSMUSG00000006435.15	ENSMUSG00000006435	11.6976	11.0512	11.3964	12.5383	9.43204	8.35487	10.4513	8.5364	ENSG00000107954	NEURL1
ENSMUSG00000006442.10	ENSMUSG00000006442	217.603	169.548	224.433	213.151	264.331	246.597	297.578	269.319	ENSG00000116649	SRM
ENSMUSG00000006445.3	ENSMUSG00000006445	435.065	428.379	461.175	451.231	411.695	401.759	432.621	463.076	ENSG00000142627	EPHA2
ENSMUSG00000006456.10	ENSMUSG00000006456	150.308	138.914	153.669	143.224	135.477	117.129	143.208	138.887	ENSG00000239306	RBM14
ENSMUSG00000006463.13	ENSMUSG00000006463	7.75141	6.85506	6.80005	8.29002	7.00399	6.39404	7.41371	5.48769	ENSG00000174165	ZDHHC24
ENSMUSG00000006471.18	ENSMUSG00000006471	29.3437	26.7032	28.4217	33.412	16.8348	18.0499	16.0842	16.1413	ENSG00000188566	NDOR1
ENSMUSG00000006476.19	ENSMUSG00000006476	25.1568	23.141	25.0594	25.8436	22.1326	25.363	18.7402	17.5418	ENSG00000165802	NSMF
ENSMUSG00000006494.11	ENSMUSG00000006494	86.992	85.252	84.4654	84.8768	46.9268	46.847	44.9456	48.0759	ENSG00000152256	PDK1
ENSMUSG00000006498.16	ENSMUSG00000006498	838.877	913.393	866.184	840.633	820.233	769.283	861.787	876.448	ENSG00000011304	PTBP1
ENSMUSG00000006517.5	ENSMUSG00000006517	54.8941	59.5351	58.3671	55.1685	60.4211	57.9726	62.6047	57.2689	ENSG00000167508	MVD
ENSMUSG00000006519.11	ENSMUSG00000006519	10.1825	8.93235	9.79081	10.4732	17.8368	17.8607	15.5997	17.4011	ENSG00000051523	CYBA
ENSMUSG00000006526.13	ENSMUSG00000006526	17.8635	13.8763	17.1575	15.7245	27.1755	23.3595	25.7935	25.703	ENSG00000213533	STIMATE
ENSMUSG00000006527.16	ENSMUSG00000006527	4.82701	4.94395	4.72226	4.92681	0.560319	0.213135	0.411873	0.375227	ENSG00000163935	SFMBT1
ENSMUSG00000006575.14	ENSMUSG00000006575	3.80524	3.57294	3.58891	4.36627	3.73546	4.09218	5.56029	3.93988	ENSG00000108309	RUNDC3A
ENSMUSG00000006585.3	ENSMUSG00000006585	243.183	225.428	243.637	245.721	235.941	229.631	254.486	228.794	ENSG00000167513	CDT1
ENSMUSG00000006589.8	ENSMUSG00000006589	292.087	256.005	286.295	272.42	393.764	377.248	404.099	359.514	ENSG00000198931	APRT
ENSMUSG00000006599.13	ENSMUSG00000006599	82.7287	99.4191	79.5857	82.7527	92.9663	99.2781	92.6714	97.6527	ENSG00000110768	GTF2H1
ENSMUSG00000006638.14	ENSMUSG00000006638	5.8206	5.07357	5.48128	4.47956	6.37223	6.04705	5.36928	6.22829	ENSG00000143994	ABHD1
ENSMUSG00000006641.12	ENSMUSG00000006641	30.5575	24.5473	31.6589	30.923	24.8871	21.3561	24.9183	25.8437	ENSG00000138074	SLC5A6
ENSMUSG00000006649.17	ENSMUSG00000006649	2.75809	3.13338	4.37753	4.06152	5.98281	8.31949	5.28227	4.01492	ENSG00000161270	NPHS1
ENSMUSG00000006673.14	ENSMUSG00000006673	147.368	146.328	148.947	153.922	132.78	125.662	123.716	146.01	ENSG00000198218	QRICH1
ENSMUSG00000006676.16	ENSMUSG00000006676	158.023	134.982	152.025	157.127	154.368	138.665	150.488	155.672	ENSG00000172046	USP19
ENSMUSG00000006678.6	ENSMUSG00000006678	66.4155	81.9699	68.4097	70.8339	51.6895	48.8931	45.1516	59.8017	ENSG00000101868	POLA1
ENSMUSG00000006699.17	ENSMUSG00000006699	255.444	238.016	256.859	250.352	325.686	312.583	329.395	320.256	ENSG00000070831	CDC42
ENSMUSG00000006705.12	ENSMUSG00000006705	31.6046	29.7468	34.1576	33.8681	29.4168	24.681	26.2054	28.142	ENSG00000160199	PKNOX1
ENSMUSG00000006715.11	ENSMUSG00000006715	35.1984	42.7506	39.2262	37.1428	39.129	42.0728	37.2745	34.6616	ENSG00000112312	GMNN
ENSMUSG00000006717.7	ENSMUSG00000006717	10.1121	8.8908	11.2704	11.1222	13.6811	16.7524	12.9225	11.6789	ENSG00000112304	ACOT13
ENSMUSG00000006720.16	ENSMUSG00000006720	3.0301	3.07439	3.90373	3.48122	3.54869	4.51845	3.60389	4.64343	-	-
ENSMUSG00000006728.12	ENSMUSG00000006728	282.384	269.856	290.828	275.37	442.783	427.012	478.993	422.455	ENSG00000135446	CDK4
ENSMUSG00000006731.10	ENSMUSG00000006731	58.6144	60.1492	61.0096	57.1938	85.2087	72.123	90.576	79.5926	ENSG00000135454	B4GALNT1
ENSMUSG00000006732.14	ENSMUSG00000006732	40.6244	29.7468	38.5336	38.2934	49.4482	47.3159	50.0426	46.8564	ENSG00000037897	METTL1
ENSMUSG00000006736.9	ENSMUSG00000006736	32.1828	28.2765	34.032	33.6616	67.1081	66.1808	67.4076	65.0577	ENSG00000135452	TSPAN31
ENSMUSG00000006740.13	ENSMUSG00000006740	195.794	236.645	200.664	204.89	156.656	157.549	132.52	179.03	ENSG00000170759	KIF5B
ENSMUSG00000006763.14	ENSMUSG00000006763	27.0947	23.8057	26.3187	25.4896	27.1288	25.1925	25.7421	26.2659	ENSG00000166788	SAAL1
ENSMUSG00000006782.16	ENSMUSG00000006782	7.78876	5.52559	7.651	6.31605	26.293	27.1968	28.6262	27.8155	ENSG00000173786	CNP
ENSMUSG00000006800.14	ENSMUSG00000006800	7.92758	10.1808	8.09332	8.40803	19.5178	17.0942	18.1224	20.5906	ENSG00000196562	SULF2
ENSMUSG00000006818.5	ENSMUSG00000006818	130.373	136.034	134.586	127.623	116.441	106.346	128.802	115.288	ENSG00000291237	SOD2
ENSMUSG00000006850.7	ENSMUSG00000006850	5.00318	4.36231	5.44633	4.7203	3.92224	5.88251	4.68506	3.61156	ENSG00000113119	TMCO6
ENSMUSG00000006906.10	ENSMUSG00000006906	10.5349	10.2203	11.8371	10.9157	13.401	12.4044	13.3344	13.5551	ENSG00000124356	STAMBP
ENSMUSG00000006920.14	ENSMUSG00000006920	15.221	14.7072	14.9223	16.9636	16.2026	19.0969	13.1285	14.2586	ENSG00000108799	EZH1
ENSMUSG00000006930.15	ENSMUSG00000006930	10.253	11.1758	9.94822	10.9157	16.3893	17.8607	15.2393	15.3374	ENSG00000173805	HAP1
ENSMUSG00000006932.17	ENSMUSG00000006932	537.586	511.509	553.564	527.631	586.922	565.48	576.66	640.927	ENSG00000168036	CTNNB1
ENSMUSG00000006941.5	ENSMUSG00000006941	24.0294	28.1681	24.8705	22.3919	47.7205	46.4207	46.3357	43.6201	ENSG00000114784	EIF1B
ENSMUSG00000006998.16	ENSMUSG00000006998	417.583	401.22	434.471	413.905	544.829	506.424	583.156	550.214	ENSG00000175166	PSMD2
ENSMUSG00000007029.16	ENSMUSG00000007029	1001.73	834.448	1020.51	986.453	880.589	822.827	887.277	902.701	ENSG00000204394	VARS1
ENSMUSG00000007033.4	ENSMUSG00000007033	7.15385	6.06652	6.01489	6.30986	3.0444	3.11986	1.25158	2.11346	ENSG00000204390	HSPA1L
ENSMUSG00000007035.15	ENSMUSG00000007035	8.20945	6.31496	7.0519	7.55247	3.12845	3.15439	2.2653	1.78233	ENSG00000204410	MSH5
ENSMUSG00000007036.15	ENSMUSG00000007036	36.0793	31.0347	35.6688	31.213	32.4051	34.9967	36.1933	29.0801	ENSG00000204427	ABHD16A
ENSMUSG00000007038.5	ENSMUSG00000007038	8.59702	8.22607	9.69636	7.87699	14.2881	12.4897	13.3344	12.7108	ENSG00000204386	NEU1
ENSMUSG00000007039.12	ENSMUSG00000007039	1.37411	0.872462	1.76298	1.6226	4.06232	4.39057	3.96428	3.79917	ENSG00000213722	DDAH2
ENSMUSG00000007041.9	ENSMUSG00000007041	318.971	311.137	323.317	304.961	446.808	440.933	483.487	430.995	ENSG00000213719	CLIC1
ENSMUSG00000007050.17	ENSMUSG00000007050	74.3078	66.8888	73.7931	73.0761	89.5577	82.142	94.6278	88.5535	ENSG00000204392	LSM2
ENSMUSG00000007080.14	ENSMUSG00000007080	151.961	152.39	154.858	159.192	111.037	97.2746	96.5842	122.746	ENSG00000177084	POLE
ENSMUSG00000007207.10	ENSMUSG00000007207	9.90066	8.47535	7.58709	9.5881	11.5799	14.962	11.6354	11.3037	ENSG00000106089	STX1A
ENSMUSG00000007216.6	ENSMUSG00000007216	2.46636	2.61739	3.30558	2.83218	5.18295	4.94472	5.25138	4.45582	-	-
ENSMUSG00000007338.9	ENSMUSG00000007338	47.7416	50.1873	50.9689	49.2091	57.5728	59.9761	63.274	55.4397	ENSG00000149792	MRPL49
ENSMUSG00000007379.15	ENSMUSG00000007379	11.768	10.2203	11.113	11.6532	9.7589	8.22699	7.92855	11.2568	ENSG00000175984	DENND2C
ENSMUSG00000007411.16	ENSMUSG00000007411	160.278	153.346	159.612	161.7	125.325	129.884	122.738	129.5	ENSG00000075413	MARK3
ENSMUSG00000007415.15	ENSMUSG00000007415	131.301	137.7	130.366	126.424	114.767	109.889	116.344	119.12	ENSG00000157259	GATAD1
ENSMUSG00000007458.14	ENSMUSG00000007458	137.448	138.594	135.243	134.283	137.787	131.204	141.271	140.331	ENSG00000003056	M6PR
ENSMUSG00000007476.18	ENSMUSG00000007476	62.8865	56.2576	66.0039	64.8501	40.4527	39.7185	40.1576	45.2148	ENSG00000136802	LRRC8A
ENSMUSG00000007564.15	ENSMUSG00000007564	301.142	282.885	315.321	296.14	426.123	387.479	467.63	421.473	ENSG00000105568	PPP2R1A
ENSMUSG00000007570.16	ENSMUSG00000007570	28.5745	26.0908	28.428	29.3838	34.9733	37.8101	42.8348	36.9598	ENSG00000112039	FANCE
ENSMUSG00000007589.9	ENSMUSG00000007589	38.6626	36.0364	38.4026	36.6805	37.5708	40.3873	38.5503	36.0987	ENSG00000092330	TINF2
ENSMUSG00000007603.9	ENSMUSG00000007603	52.4982	53.4279	48.8596	52.0118	56.5923	59.4219	63.068	54.83	ENSG00000141994	DUS3L
ENSMUSG00000007610.15	ENSMUSG00000007610	36.6783	33.6106	40.0447	37.6444	42.2107	47.0175	44.0189	42.8227	ENSG00000130299	GTPBP3
ENSMUSG00000007613.15	ENSMUSG00000007613	65.3937	69.9631	64.0967	64.255	32.125	35.2524	32.1261	38.1324	ENSG00000106799	TGFBR1
ENSMUSG00000007617.18	ENSMUSG00000007617	30.8295	35.854	31.891	31.331	24.9342	27.7927	23.4768	24.718	ENSG00000152413	HOMER1
ENSMUSG00000007646.13	ENSMUSG00000007646	7.46954	7.9768	6.7056	7.52297	10.5527	9.46317	9.06121	9.66208	ENSG00000108384	RAD51C
ENSMUSG00000007655.16	ENSMUSG00000007655	66.7678	73.91	67.5597	61.8654	75.363	67.8194	63.6859	76.4524	ENSG00000105974	CAV1
ENSMUSG00000007656.13	ENSMUSG00000007656	52.0754	57.4579	51.1578	53.7229	97.1687	92.3725	96.6872	90.711	ENSG00000128989	ARPP19
ENSMUSG00000007659.18	ENSMUSG00000007659	129.554	123.973	125.801	124.586	71.7209	63.1731	68.9372	71.6683	ENSG00000171552	BCL2L1
ENSMUSG00000007670.10	ENSMUSG00000007670	497.006	500.669	516.583	491.117	470.108	411.136	424.795	486.481	ENSG00000088247	KHSRP
ENSMUSG00000007721.6	ENSMUSG00000007721	88.3661	116.494	94.9488	88.2695	128.873	125.238	141.221	123.684	ENSG00000007080	CCDC124
ENSMUSG00000007739.10	ENSMUSG00000007739	567.438	490.241	567.615	539.028	625.363	669.328	654.415	618.749	ENSG00000115484	CCT4
ENSMUSG00000007777.9	ENSMUSG00000007777	5.39075	3.78067	4.84818	4.89731	6.44367	7.67284	5.09693	6.37885	-	-
ENSMUSG00000007812.16	ENSMUSG00000007812	32.0627	36.0618	31.1669	33.8091	21.1988	26.0024	18.9462	23.1233	ENSG00000197343	ZNF655
ENSMUSG00000007815.13	ENSMUSG00000007815	373.415	425.53	376.354	361.566	479.038	474.526	503.496	473.946	ENSG00000067560	RHOA
ENSMUSG00000007817.15	ENSMUSG00000007817	156.254	176.441	168.767	164.816	131.442	104.434	93.4936	152.76	ENSG00000108175	ZMIZ1
ENSMUSG00000007827.10	ENSMUSG00000007827	45.3105	59.9091	48.6392	49.2976	20.1715	21.825	18.5858	25.3278	-	-
ENSMUSG00000007833.15	ENSMUSG00000007833	47.6447	41.2866	48.746	43.8026	37.1258	35.5449	42.7102	34.9894	ENSG00000161618	ALDH16A1
ENSMUSG00000007836.6	ENSMUSG00000007836	475.373	506.693	522.754	477.9	459.695	452.698	559.015	467.11	ENSG00000177733	HNRNPA0
ENSMUSG00000007837.11	ENSMUSG00000007837	15.2562	13.5439	13.6001	15.0754	16.0625	16.6245	17.865	13.0391	ENSG00000126460	PRRG2
ENSMUSG00000007850.16	ENSMUSG00000007850	418.083	575.575	400.416	426.036	424.722	477.634	416.404	438.218	-	-
ENSMUSG00000007867.9	ENSMUSG00000007867	15.9961	19.2357	16.3705	18.3206	19.9847	21.7823	22.7045	20.3091	ENSG00000119650	IFT43
ENSMUSG00000007872.3	ENSMUSG00000007872	50.666	32.7381	53.8967	47.734	67.5185	65.7733	71.9233	69.2293	ENSG00000117318	ID3
ENSMUSG00000007880.16	ENSMUSG00000007880	234.022	253.845	246.88	254.807	159.317	149.322	135.506	181.844	ENSG00000117713	ARID1A
ENSMUSG00000007888.15	ENSMUSG00000007888	1.47981	0.914008	1.07038	1.5636	3.78216	3.28227	4.37615	3.75227	ENSG00000006016	CRLF1
ENSMUSG00000007891.16	ENSMUSG00000007891	135.579	117.872	142.934	135.325	215.634	195.674	231.087	215.896	ENSG00000117984	CTSD
ENSMUSG00000007892.8	ENSMUSG00000007892	1397.28	1109.06	1462.86	1339.7	2027.94	2104.05	2126.52	1855.37	ENSG00000137818	RPLP1
ENSMUSG00000007908.14	ENSMUSG00000007908	5.00318	5.85796	4.84818	5.28083	6.58375	6.73505	8.90675	9.09924	ENSG00000146151	HMGCLL1
ENSMUSG00000007950.9	ENSMUSG00000007950	40.2721	35.1478	41.5558	38.7359	49.4482	52.5163	56.3236	46.8095	ENSG00000127220	ABHD8
ENSMUSG00000007987.12	ENSMUSG00000007987	8.06851	8.35071	8.05932	7.87699	12.7473	12.4044	13.5918	10.7409	ENSG00000128581	IFT22
ENSMUSG00000007989.7	ENSMUSG00000007989	20.5765	18.8618	20.652	21.3888	19.2843	18.2443	17.865	20.2153	ENSG00000104290	FZD3
ENSMUSG00000008035.12	ENSMUSG00000008035	48.3181	45.7004	48.96	49.0156	74.6971	74.8528	82.3746	75.0251	ENSG00000165175	MID1IP1
ENSMUSG00000008036.11	ENSMUSG00000008036	71.3834	58.1226	70.8338	67.4117	114.305	112.961	128.35	104.735	ENSG00000042753	AP2S1
ENSMUSG00000008090.14	ENSMUSG00000008090	3.59384	3.24057	4.28151	4.36627	10.1324	10.0173	10.1424	9.8497	ENSG00000127418	FGFRL1
ENSMUSG00000008129.14	ENSMUSG00000008129	7.0115	7.85216	7.68154	7.936	7.56431	6.8203	6.487	6.33195	ENSG00000132016	BRME1
ENSMUSG00000008136.14	ENSMUSG00000008136	50.0671	40.0086	53.0467	50.5957	57.386	63.6846	59.8245	57.4566	ENSG00000115641	FHL2
ENSMUSG00000008140.17	ENSMUSG00000008140	76.4571	74.9486	79.7117	74.8462	140.173	119.526	144.979	125.466	ENSG00000161671	EMC10
ENSMUSG00000008167.14	ENSMUSG00000008167	9.58074	9.40556	9.16621	11.129	9.02441	11.6585	10.3148	9.1574	ENSG00000132004	FBXW9
ENSMUSG00000008200.14	ENSMUSG00000008200	129.766	141.505	123.03	141.225	76.9972	89.0902	78.8222	84.0976	ENSG00000109920	FNBP4
ENSMUSG00000008226.14	ENSMUSG00000008226	8.27992	9.51399	7.87043	8.20151	5.27634	5.45624	3.60389	4.92485	ENSG00000144306	SCRN3
ENSMUSG00000008301.11	ENSMUSG00000008301	38.1052	46.486	36.9948	36.7124	60.5187	48.9114	49.8788	50.1359	ENSG00000164902	PHAX
ENSMUSG00000008305.18	ENSMUSG00000008305	63.3428	57.4579	62.3967	61.3869	52.67	48.5947	57.5078	51.5467	ENSG00000196781	TLE1
ENSMUSG00000008307.11	ENSMUSG00000008307	5.46615	4.58084	5.18724	7.05802	0.770906	2.00986	0.725411	1.50091	-	-
ENSMUSG00000008318.10	ENSMUSG00000008318	15.9609	12.2976	14.3871	15.0459	20.4517	18.2443	22.8075	20.872	ENSG00000054967	RELT
ENSMUSG00000008333.12	ENSMUSG00000008333	61.5885	68.966	58.8078	59.1217	56.1253	57.2479	59.9275	54.1264	ENSG00000125870	SNRPB2
ENSMUSG00000008348.9	ENSMUSG00000008348	151.748	122.222	151.497	151.209	228.683	234.115	252.375	234.05	ENSG00000150991	UBC
ENSMUSG00000008373.16	ENSMUSG00000008373	120.614	144.855	127.576	124.349	121.2	105.603	111.875	111.713	ENSG00000105618	PRPF31
ENSMUSG00000008384.8	ENSMUSG00000008384	22.7257	24.3458	23.3279	23.454	34.0394	35.5508	44.2249	32.8792	ENSG00000197019	SERTAD1
ENSMUSG00000008393.9	ENSMUSG00000008393	97.5603	81.2628	101.275	95.0821	106.412	101.023	117.125	106.515	ENSG00000153048	CARHSP1
ENSMUSG00000008398.15	ENSMUSG00000008398	139.46	149.7	143.881	135.835	152.093	139.876	141.076	157.737	ENSG00000111145	ELK3
ENSMUSG00000008429.8	ENSMUSG00000008429	37.5239	39.5932	39.2577	37.9394	25.6346	28.7305	26.1539	32.504	ENSG00000122557	HERPUD2
ENSMUSG00000008435.15	ENSMUSG00000008435	29.103	24.0135	27.6409	27.9678	24.1404	22.3365	22.2411	25.3747	ENSG00000160439	RDH13
ENSMUSG00000008450.8	ENSMUSG00000008450	222.518	204.819	225.899	216.862	316.496	320.944	320.575	301.308	ENSG00000102898	NUTF2
ENSMUSG00000008475.13	ENSMUSG00000008475	94.99	90.653	92.5244	90.6297	162.633	178.82	171.648	156.892	ENSG00000162704	ARPC5
ENSMUSG00000008496.19	ENSMUSG00000008496	0.422804	0.664733	0.787043	0.944059	6.58375	6.09565	5.09693	5.11246	ENSG00000028277	POU2F2
ENSMUSG00000008540.11	ENSMUSG00000008540	10.9224	9.84636	10.9871	11.3287	5.60319	5.0726	5.40583	4.2682	ENSG00000008394	MGST1
ENSMUSG00000008575.17	ENSMUSG00000008575	255.656	276.28	257.048	263.658	179.162	164.199	157.644	180.437	ENSG00000147862	NFIB
ENSMUSG00000008604.11	ENSMUSG00000008604	209.253	206.732	217.664	209.935	235.474	223.493	234.613	232.171	ENSG00000160803	UBQLN4
ENSMUSG00000008668.14	ENSMUSG00000008668	347.998	222.604	330.394	327.59	400.844	473.156	405.271	351.835	-	-
ENSMUSG00000008682.13	ENSMUSG00000008682	799.802	554.739	787.835	745.067	1231.03	1217.4	1335.27	1183.03	-	-
ENSMUSG00000008683.16	ENSMUSG00000008683	300.786	182.666	287.277	269.737	378.718	408.615	375.891	345.422	ENSG00000134419	RPS15A
ENSMUSG00000008690.15	ENSMUSG00000008690	197.279	211.394	194.232	191.407	235.341	231.887	253.603	219.381	ENSG00000025770	NCAPH2
ENSMUSG00000008730.17	ENSMUSG00000008730	269.221	274.992	277.474	284.221	139.893	135.426	128.813	171.338	ENSG00000163349	HIPK1
ENSMUSG00000008763.16	ENSMUSG00000008763	122.19	137.309	123.912	128.776	98.7096	95.399	86.5963	107.362	ENSG00000198162	MAN1A2
ENSMUSG00000008822.15	ENSMUSG00000008822	3.3472	4.4454	4.28151	4.21876	6.53706	6.1809	5.45732	4.12749	-	-
ENSMUSG00000008855.17	ENSMUSG00000008855	46.2266	37.0173	42.6577	41.8336	62.0554	57.1201	57.4048	60.4584	ENSG00000108840	HDAC5
ENSMUSG00000008859.8	ENSMUSG00000008859	66.0279	82.8423	67.6542	65.3466	62.7558	62.491	66.363	63.2257	ENSG00000006451	RALA
ENSMUSG00000008892.12	ENSMUSG00000008892	218.081	205.981	217.397	205.701	242.467	233.384	251.198	234.49	ENSG00000078668	VDAC3
ENSMUSG00000008958.14	ENSMUSG00000008958	90.3744	112.631	91.7692	84.3753	108.889	106.61	121.605	106.752	ENSG00000163159	VPS72
ENSMUSG00000008976.16	ENSMUSG00000008976	66.808	84.3467	67.9133	66.2166	49.2614	51.4468	48.704	59.9879	ENSG00000154727	GABPA
ENSMUSG00000008999.7	ENSMUSG00000008999	5.28505	4.48695	5.41485	5.28083	4.76272	4.51845	3.75834	4.08059	ENSG00000101144	BMP7
ENSMUSG00000009013.5	ENSMUSG00000009013	220.246	191.111	216.94	209.552	277.265	261.132	303.911	271.101	ENSG00000088986	DYNLL1
ENSMUSG00000009030.14	ENSMUSG00000009030	31.8865	36.4357	32.3317	30.9769	19.6112	17.6049	17.2987	19.1835	ENSG00000136940	PDCL
ENSMUSG00000009035.15	ENSMUSG00000009035	111.268	112.132	115.16	110.425	123.924	116.116	132.417	131.47	ENSG00000198792	TMEM184B
ENSMUSG00000009073.16	ENSMUSG00000009073	180.714	197.052	187.505	185.803	144.189	140.882	135.764	158.58	ENSG00000186575	NF2
ENSMUSG00000009076.10	ENSMUSG00000009076	4.12234	2.86209	4.5299	4.1872	9.18737	10.0079	10.9558	7.78595	ENSG00000100319	ZMAT5
ENSMUSG00000009079.16	ENSMUSG00000009079	472.082	637.732	472.388	489.197	412.485	409.714	408.95	398.985	ENSG00000182944	EWSR1
ENSMUSG00000009090.17	ENSMUSG00000009090	83.222	72.8713	80.1524	76.4098	70.9738	70.5475	75.3728	80.2516	ENSG00000100280	AP1B1
ENSMUSG00000009112.4	ENSMUSG00000009112	94.6377	86.1245	97.8136	93.0488	70.0866	68.5867	82.529	74.6232	ENSG00000099968	BCL2L13
ENSMUSG00000009207.15	ENSMUSG00000009207	35.128	41.1719	33.9373	36.3463	23.0665	23.0185	20.954	25.4685	ENSG00000144320	LNPK
ENSMUSG00000009291.13	ENSMUSG00000009291	144.74	138.181	146.925	143.999	139.006	133.337	146.936	145.682	ENSG00000183255	PTTG1IP
ENSMUSG00000009293.17	ENSMUSG00000009293	93.5905	105.277	95.4645	91.7649	92.2178	94.8214	103.562	98.4482	ENSG00000184787	UBE2G2
ENSMUSG00000009376.15	ENSMUSG00000009376	85.3007	81.3051	84.4024	89.6266	106.274	103.583	84.9488	122.465	ENSG00000105976	MET
ENSMUSG00000009406.13	ENSMUSG00000009406	20.048	21.8946	22.8872	21.8019	22.8797	17.7754	21.7778	23.4517	ENSG00000126767	ELK1
ENSMUSG00000009418.15	ENSMUSG00000009418	102.396	103.522	110.45	109	92.1725	81.5994	77.1747	107.256	ENSG00000134369	NAV1
ENSMUSG00000009470.17	ENSMUSG00000009470	345.977	351.763	336.937	342.624	186.814	186.83	173.191	225.88	ENSG00000083312	TNPO1
ENSMUSG00000009535.13	ENSMUSG00000009535	32.6264	34.3168	34.0947	34.0451	36.1873	39.1741	35.8844	35.5058	ENSG00000101654	RNMT
ENSMUSG00000009549.14	ENSMUSG00000009549	33.6129	35.5632	33.2762	33.1896	54.8646	58.3136	56.1692	47.2785	ENSG00000140319	SRP14
ENSMUSG00000009555.16	ENSMUSG00000009555	84.1028	91.4839	84.9691	87.2665	87.2231	85.4669	87.8834	87.0057	ENSG00000136807	CDK9
ENSMUSG00000009563.16	ENSMUSG00000009563	35.3168	24.4705	36.0075	33.4935	34.3196	32.908	39.685	35.2244	ENSG00000160404	TOR2A
ENSMUSG00000009566.12	ENSMUSG00000009566	75.1182	73.5855	77.8542	77.7374	74.9894	67.6007	79.7489	68.7134	ENSG00000136877	FPGS
ENSMUSG00000009569.14	ENSMUSG00000009569	44.5001	49.7719	48.8281	48.3512	29.7903	31.1603	25.5876	37.3819	ENSG00000186260	MRTFB
ENSMUSG00000009575.14	ENSMUSG00000009575	308.506	310.555	307.734	312.395	259.475	251.712	223.544	262.236	ENSG00000094916	CBX5
ENSMUSG00000009585.18	ENSMUSG00000009585	28.6249	26.9479	28.4976	29.1655	42.9443	39.2048	43.4958	39.9415	ENSG00000100298	APOBEC3H
ENSMUSG00000009621.18	ENSMUSG00000009621	41.2234	39.427	41.304	44.4298	21.7124	20.1199	23.3223	22.8419	ENSG00000160293	VAV2
ENSMUSG00000009630.10	ENSMUSG00000009630	107.674	104.779	111.571	106.531	138.165	131.461	155.328	142.398	ENSG00000104695	PPP2CB
ENSMUSG00000009640.11	ENSMUSG00000009640	18.8148	16.3275	19.3612	18.9697	23.1132	22.6775	27.5955	19.9339	ENSG00000178028	DMAP1
ENSMUSG00000009647.13	ENSMUSG00000009647	49.2567	43.8308	45.7744	48.3535	45.2458	44.3746	49.2703	46.5281	ENSG00000156026	MCU
ENSMUSG00000009681.10	ENSMUSG00000009681	161.441	160.491	163.862	165.299	149.512	130.097	136.793	157.923	ENSG00000186716	BCR
ENSMUSG00000009687.14	ENSMUSG00000009687	75.9638	90.1129	78.7987	76.0263	152.687	135.724	161.094	154.5	-	-
ENSMUSG00000009733.9	ENSMUSG00000009733	8.45608	7.64443	7.42968	8.70305	9.85228	9.42055	8.7523	9.75589	ENSG00000135457	TFCP2
ENSMUSG00000009739.17	ENSMUSG00000009739	2.74823	2.20193	2.70743	2.41915	6.16351	5.88251	4.94248	4.12749	ENSG00000184271	POU6F1
ENSMUSG00000009741.15	ENSMUSG00000009741	124.408	133.546	112.243	126.845	90.5388	102.299	88.9373	85.3054	ENSG00000153560	UBP1
ENSMUSG00000009772.15	ENSMUSG00000009772	10.9577	9.97099	11.5223	12.3318	23.44	22.4218	22.2926	22.8888	ENSG00000163545	NUAK2
ENSMUSG00000009828.15	ENSMUSG00000009828	15.1152	18.1971	15.1112	14.0429	19.7513	19.0969	19.7699	21.7631	ENSG00000112144	CILK1
ENSMUSG00000009863.14	ENSMUSG00000009863	122.684	94.4336	122.905	112.933	143.488	146.423	151.827	135.316	ENSG00000117118	SDHB
ENSMUSG00000009894.15	ENSMUSG00000009894	24.3465	20.5652	22.8557	20.3563	52.1564	51.9196	50.8663	50.5149	ENSG00000143740	SNAP47
ENSMUSG00000009905.5	ENSMUSG00000009905	20.6469	20.7729	20.8409	21.9199	25.8681	24.8089	24.6609	24.765	ENSG00000119537	KDSR
ENSMUSG00000009907.17	ENSMUSG00000009907	73.8491	83.4655	74.2021	75.6424	65.9309	67.9473	63.8403	71.1523	ENSG00000119541	VPS4B
ENSMUSG00000009927.9	ENSMUSG00000009927	410.071	341.749	394.516	379.997	526.683	595.698	504.411	489.498	ENSG00000118181	RPS25
ENSMUSG00000009995.17	ENSMUSG00000009995	14.1287	8.84926	13.1908	11.2992	12.1403	15.1326	12.2532	10.5063	ENSG00000102125	TAFAZZIN
ENSMUSG00000010025.19	ENSMUSG00000010025	49.7852	43.5816	50.8115	51.6282	27.4557	25.4909	21.4689	23.5455	ENSG00000072210	ALDH3A2
ENSMUSG00000010045.2	ENSMUSG00000010045	44.3944	36.5603	50.4967	45.1968	52.9502	46.2928	58.486	54.0326	ENSG00000126062	TMEM115
ENSMUSG00000010047.12	ENSMUSG00000010047	28.2222	28.999	31.041	29.4723	55.2382	48.0405	68.062	56.1433	ENSG00000068001	HYAL2
ENSMUSG00000010048.10	ENSMUSG00000010048	118.139	99.9592	120.575	115.883	116.78	116.585	133.653	112.099	ENSG00000214706	IFRD2
ENSMUSG00000010054.4	ENSMUSG00000010054	9.79637	10.3877	10.2101	9.50225	14.9535	13.0413	16.8013	12.5692	ENSG00000114383	TUSC2
ENSMUSG00000010057.8	ENSMUSG00000010057	9.16076	9.51399	8.53154	7.84749	11.4865	10.5288	12.5106	11.163	ENSG00000114388	NPRL2
ENSMUSG00000010067.13	ENSMUSG00000010067	47.105	44.8965	48.4928	45.0045	84.2043	78.6292	96.0477	82.1573	ENSG00000068028	RASSF1
ENSMUSG00000010080.15	ENSMUSG00000010080	13.9878	10.8435	14.7964	12.1253	19.0509	17.6049	20.5422	17.2135	ENSG00000049283	EPN3
ENSMUSG00000010095.13	ENSMUSG00000010095	282.786	276.654	311.606	301.332	330.448	304.612	339.538	313.596	ENSG00000168003	SLC3A2
ENSMUSG00000010097.14	ENSMUSG00000010097	165.837	171.667	158.479	161.578	161.372	159.211	167.169	165.053	ENSG00000162231	NXF1
ENSMUSG00000010110.17	ENSMUSG00000010110	26.6067	22.7671	26.2243	27.8497	26.7553	27.196	28.1618	26.3128	ENSG00000162236	STX5
ENSMUSG00000010154.7	ENSMUSG00000010154	37.8762	41.2965	38.9114	38.2639	35.9071	35.423	39.1794	33.2075	ENSG00000204991	SPIRE2
ENSMUSG00000010205.11	ENSMUSG00000010205	334.558	347.974	362.599	340.895	329.982	283.958	331.963	340.664	ENSG00000161847	RAVER1
ENSMUSG00000010277.7	ENSMUSG00000010277	362.766	375.034	388.075	382.757	327.74	317.357	298.299	356.418	ENSG00000007202	BLTP2
ENSMUSG00000010290.7	ENSMUSG00000010290	18.3567	16.5768	19.2668	20.7103	17.8835	23.0612	18.4828	20.8251	ENSG00000135974	C2orf49
ENSMUSG00000010358.13	ENSMUSG00000010358	9.65403	9.05699	9.60192	10.5322	14.9885	13.2996	14.8274	13.0391	ENSG00000068079	IFI35
ENSMUSG00000010376.15	ENSMUSG00000010376	97.3091	113.827	102.345	97.6744	164.683	157.46	176.432	162.236	ENSG00000129559	NEDD8
ENSMUSG00000010392.8	ENSMUSG00000010392	43.3727	43.4154	42.091	41.3321	42.0707	39.0036	38.5101	44.6051	ENSG00000108587	GOSR1
ENSMUSG00000010406.12	ENSMUSG00000010406	46.6142	41.3796	48.2929	48.501	78.6315	84.1455	83.4043	66.7434	ENSG00000172590	MRPL52
ENSMUSG00000010453.12	ENSMUSG00000010453	77.9369	82.0114	75.4302	82.6052	93.1531	92.5004	97.1505	93.1969	ENSG00000114982	KANSL3
ENSMUSG00000010517.7	ENSMUSG00000010517	104.397	94.5998	107.51	105.971	83.4876	89.0476	86.6478	84.426	ENSG00000185104	FAF1
ENSMUSG00000010554.14	ENSMUSG00000010554	67.6134	85.5844	68.1264	68.9163	84.6549	84.2734	83.9706	88.272	ENSG00000127804	METTL16
ENSMUSG00000010607.8	ENSMUSG00000010607	5.81356	4.90241	6.13893	6.25439	10.3659	12.3618	11.275	9.70899	ENSG00000255072	PIGY
ENSMUSG00000010608.15	ENSMUSG00000010608	378.535	472.972	352.064	403.854	238.061	243.999	205.976	245.898	ENSG00000119707	RBM25
ENSMUSG00000010609.15	ENSMUSG00000010609	12.6841	11.7159	11.5538	12.0073	18.3972	17.9886	19.9244	17.8233	ENSG00000143801	PSEN2
ENSMUSG00000010663.4	ENSMUSG00000010663	66.2393	60.8231	69.0079	61.6884	112.904	106.738	111.257	117.915	ENSG00000149485	FADS1
ENSMUSG00000010721.15	ENSMUSG00000010721	10.6053	10.2618	11.4279	12.0958	7.42423	7.07607	6.38403	6.37885	ENSG00000105983	LMBR1
ENSMUSG00000010751.15	ENSMUSG00000010751	66.6875	58.5846	68.1642	69.4202	42.8682	41.2138	42.5367	48.2021	ENSG00000173530	TNFRSF10D
ENSMUSG00000010755.17	ENSMUSG00000010755	141.71	167.347	144.344	146.745	149.278	148.427	152.753	143.899	ENSG00000110619	CARS1
ENSMUSG00000010760.5	ENSMUSG00000010760	19.2024	14.8734	18.4798	18.1436	32.2651	28.6027	37.9438	32.2226	ENSG00000181649	PHLDA2
ENSMUSG00000010830.8	ENSMUSG00000010830	56.691	41.5043	56.4152	54.2539	82.9273	87.0868	87.1111	80.533	ENSG00000100196	KDELR3
ENSMUSG00000010911.12	ENSMUSG00000010911	7.29337	10.1787	8.46858	8.82105	7.89117	6.86293	8.34043	6.09743	ENSG00000149089	APIP
ENSMUSG00000010914.10	ENSMUSG00000010914	35.5508	35.854	37.6206	37.4969	29.4635	29.3273	28.8311	28.4703	ENSG00000110435	PDHX
ENSMUSG00000010936.11	ENSMUSG00000010936	56.4796	52.7632	56.4782	55.2275	59.067	51.7491	58.8978	62.9912	ENSG00000103043	VAC14
ENSMUSG00000011096.17	ENSMUSG00000011096	109.859	109.681	111.697	107.003	115.006	107.974	129.74	112.662	ENSG00000204673	AKT1S1
ENSMUSG00000011114.18	ENSMUSG00000011114	147.651	141.584	149.645	142.4	267.303	257.243	275.757	253.676	ENSG00000154144	TBRG1
ENSMUSG00000011148.14	ENSMUSG00000011148	2.25496	2.78357	2.2352	2.06513	6.9573	5.49887	5.76622	5.76911	ENSG00000185100	ADSS1
ENSMUSG00000011158.8	ENSMUSG00000011158	63.4833	68.2136	62.1329	65.3451	52.8101	51.608	55.0823	50.7419	ENSG00000185024	BRF1
ENSMUSG00000011179.8	ENSMUSG00000011179	1860.48	1871.89	1873.75	1813.39	1080.48	1125.72	1184.78	1116.1	ENSG00000115758	ODC1
ENSMUSG00000011254.16	ENSMUSG00000011254	25.5092	30.2869	25.5631	25.2831	37.4947	33.2916	41.0843	33.7235	ENSG00000113272	THG1L
ENSMUSG00000011256.16	ENSMUSG00000011256	2.61152	2.49275	2.41779	2.38965	21.1988	20.8872	22.4471	27.0632	-	-
ENSMUSG00000011257.19	ENSMUSG00000011257	540.449	617.345	552.181	536.156	562.938	513.8	606.65	568.884	ENSG00000090621	PABPC4
ENSMUSG00000011267.8	ENSMUSG00000011267	15.864	16.7475	16.4334	16.8405	13.9613	13.0012	17.572	13.5461	ENSG00000170684	ZNF296
ENSMUSG00000011306.7	ENSMUSG00000011306	52.7448	59.2859	55.8485	54.6964	59.674	60.7433	58.5374	61.7248	ENSG00000105705	SUGP1
ENSMUSG00000011427.16	ENSMUSG00000011427	7.32861	8.84926	9.00377	8.43753	7.42423	7.9286	6.58997	8.06737	-	-
ENSMUSG00000011658.16	ENSMUSG00000011658	6.94068	5.93814	5.57793	6.66034	6.12896	7.78964	7.52801	6.86571	ENSG00000010361	FUZ
ENSMUSG00000011752.6	ENSMUSG00000011752	927.87	793.537	930.506	894.38	1293.34	1233.97	1348.02	1321.58	ENSG00000226784	PGAM4
ENSMUSG00000011831.16	ENSMUSG00000011831	72.8597	72.9436	71.7594	69.8574	50.5856	53.7248	50.8241	65.3602	ENSG00000067208	EVI5
ENSMUSG00000011832.15	ENSMUSG00000011832	11.5739	11.8156	10.4692	11.157	10.2823	9.62217	9.72329	8.76717	ENSG00000142459	EVI5L
ENSMUSG00000011837.4	ENSMUSG00000011837	22.4086	19.7343	23.0131	23.513	31.9849	29.3273	36.7597	29.127	ENSG00000104976	SNAPC2
ENSMUSG00000011877.13	ENSMUSG00000011877	141.534	157.957	146.327	145.415	186.913	172.341	195.691	190.381	ENSG00000108262	GIT1
ENSMUSG00000011884.13	ENSMUSG00000011884	54.8236	55.7129	58.9023	53.5754	68.9193	62.7894	73.4678	72.7939	ENSG00000139433	GLTP
ENSMUSG00000011958.17	ENSMUSG00000011958	192.859	229.568	193.894	196.296	109.445	112.367	116.51	114.582	ENSG00000140299	BNIP2
ENSMUSG00000011960.12	ENSMUSG00000011960	70.0072	78.8535	73.8388	75.1639	47.7168	51.8143	41.368	52.1903	ENSG00000129315	CCNT1
ENSMUSG00000012017.4	ENSMUSG00000012017	45.839	37.1004	43.2873	46.2294	43.5181	47.0175	54.4702	45.4962	ENSG00000244486	SCARF2
ENSMUSG00000012076.8	ENSMUSG00000012076	31.0571	37.5159	32.2873	34.1336	20.8271	23.5723	19.1006	20.167	ENSG00000100916	BRMS1L
ENSMUSG00000012114.17	ENSMUSG00000012114	104.253	111.214	99.7356	103.379	94.8341	84.5309	84.6399	105.254	ENSG00000099917	MED15
ENSMUSG00000012117.13	ENSMUSG00000012117	37.1363	35.9787	38.754	37.6149	37.3546	37.3838	39.5398	36.1156	ENSG00000117682	DHDDS
ENSMUSG00000012296.16	ENSMUSG00000012296	137.764	141.339	140.22	134.263	125.605	120.123	134.682	129.828	ENSG00000137221	TJAP1
ENSMUSG00000012350.15	ENSMUSG00000012350	0.352337	0.664733	0.251854	0.383524	6.9573	4.60371	5.14841	7.83285	ENSG00000135373	EHF
ENSMUSG00000012405.16	ENSMUSG00000012405	839.618	698.739	856.281	804.193	1276.13	1318.7	1319.12	1221.2	ENSG00000174748	RPL15
ENSMUSG00000012422.14	ENSMUSG00000012422	63.4911	48.1516	61.043	61.5999	42.3041	47.0601	45.1001	45.7307	ENSG00000174695	TMEM167A
ENSMUSG00000012429.9	ENSMUSG00000012429	20.0747	20.6034	21.6544	19.7577	13.1675	14.2301	14.5185	12.0481	ENSG00000168303	MPLKIP
ENSMUSG00000012443.3	ENSMUSG00000012443	153.443	168.884	157.566	164.709	120.375	111.171	113.471	124.341	ENSG00000138160	KIF11
ENSMUSG00000012483.4	ENSMUSG00000012483	11.8382	14.7488	13.5057	11.6532	25.9615	33.6326	21.8293	22.9357	ENSG00000106399	RPA3
ENSMUSG00000012519.14	ENSMUSG00000012519	72.7223	75.9457	71.0227	72.3385	67.5185	61.5106	66.2086	67.7284	ENSG00000168404	MLKL
ENSMUSG00000012535.14	ENSMUSG00000012535	132.177	148.028	136.396	140.174	181.988	175.235	176.093	198.473	ENSG00000064419	TNPO3
ENSMUSG00000012609.19	ENSMUSG00000012609	61.9056	64.2714	61.4523	58.7382	43.9384	37.2559	32.538	43.1041	-	-
ENSMUSG00000012640.16	ENSMUSG00000012640	13.1069	15.1642	13.5686	13.0103	7.56431	9.25004	5.66325	8.25498	-	-
ENSMUSG00000012848.15	ENSMUSG00000012848	725.356	502.663	723.04	678.72	1007.08	1008.98	1068.35	937.175	ENSG00000083845	RPS5
ENSMUSG00000012889.8	ENSMUSG00000012889	1.58552	1.57874	1.5426	1.74061	5.64989	5.75463	6.7959	6.00362	ENSG00000132000	PODNL1
ENSMUSG00000013033.16	ENSMUSG00000013033	112.122	112.445	115.325	122.424	101.672	101.902	89.3615	108.638	ENSG00000072071	ADGRL1
ENSMUSG00000013076.17	ENSMUSG00000013076	209.394	210.305	207.716	218.579	185.839	167.822	156.203	203.326	ENSG00000166025	AMOTL1
ENSMUSG00000013089.15	ENSMUSG00000013089	34.0548	33.5395	34.09	32.8536	38.8334	33.2093	32.523	38.3364	ENSG00000244405	ETV5
ENSMUSG00000013150.15	ENSMUSG00000013150	16.4541	16.0367	17.1575	15.9605	24.047	23.7006	24.4035	23.7331	ENSG00000141098	GFOD2
ENSMUSG00000013155.10	ENSMUSG00000013155	21.6335	19.2357	20.1773	22.0674	31.9382	30.7766	30.839	28.2358	ENSG00000124074	ENKD1
ENSMUSG00000013160.7	ENSMUSG00000013160	26.8128	20.856	26.0039	24.575	34.9266	33.7179	37.0171	35.5527	ENSG00000159720	ATP6V0D1
ENSMUSG00000013236.17	ENSMUSG00000013236	557.045	496.639	549.954	579.239	332.643	357.81	321.93	355.762	ENSG00000105426	PTPRS
ENSMUSG00000013275.9	ENSMUSG00000013275	26.4605	24.3874	26.5391	25.9616	31.1444	27.7075	27.5955	31.8943	ENSG00000133065	SLC41A1
ENSMUSG00000013415.9	ENSMUSG00000013415	46.8608	45.9912	46.6244	48.7371	48.4676	49.3193	52.9772	48.5918	ENSG00000159217	IGF2BP1
ENSMUSG00000013419.7	ENSMUSG00000013419	24.2408	21.0637	21.9113	24.9586	18.0236	21.2708	20.1818	19.1835	ENSG00000114853	ZBTB47
ENSMUSG00000013465.19	ENSMUSG00000013465	61.2714	52.6801	59.8152	56.6731	50.3821	52.2606	54.1098	48.498	ENSG00000188986	NELFB
ENSMUSG00000013495.15	ENSMUSG00000013495	9.39154	7.4878	9.4464	7.77285	6.552	8.51089	8.26423	6.74376	ENSG00000127419	TMEM175
ENSMUSG00000013539.14	ENSMUSG00000013539	5.77832	4.94395	5.98152	5.36934	6.77053	8.26962	8.08301	6.94169	ENSG00000183597	TANGO2
ENSMUSG00000013593.12	ENSMUSG00000013593	95.8004	91.0684	95.8618	94.2584	168.89	161.13	179.525	160.55	ENSG00000158864	NDUFS2
ENSMUSG00000013622.15	ENSMUSG00000013622	13.096	9.89413	11.8799	12.0904	14.0547	12.4471	15.2908	11.3506	ENSG00000138085	ATRAID
ENSMUSG00000013629.16	ENSMUSG00000013629	631.846	539.223	678.116	643.76	473.423	431.768	486.679	507.541	ENSG00000084774	CAD
ENSMUSG00000013646.17	ENSMUSG00000013646	30.7942	32.8627	32.4262	32.7471	44.3586	44.5451	50.8663	44.136	ENSG00000175137	SH3BP5L
ENSMUSG00000013662.5	ENSMUSG00000013662	69.5865	78.8124	68.4097	69.5654	79.9389	78.8598	79.2855	88.0844	ENSG00000138138	ATAD1
ENSMUSG00000013663.7	ENSMUSG00000013663	172.395	169.825	165.48	169.126	128.932	129.162	116.905	142.72	-	-
ENSMUSG00000013698.12	ENSMUSG00000013698	65.5699	67.0965	66.6782	66.0251	84.7483	79.5844	83.0439	87.3809	ENSG00000162734	PEA15
ENSMUSG00000013701.13	ENSMUSG00000013701	171.235	171.339	170.454	169.881	249.641	253.637	263.318	233.878	ENSG00000265354	TIMM23
ENSMUSG00000013736.16	ENSMUSG00000013736	57.9531	69.2116	54.5814	57.5475	55.9848	61.8278	56.5713	55.1245	ENSG00000072756	TRNT1
ENSMUSG00000013787.15	ENSMUSG00000013787	239.941	222.478	243.354	241.207	249.949	249.922	256.957	250.698	ENSG00000204371	EHMT2
ENSMUSG00000013822.7	ENSMUSG00000013822	45.3457	34.6492	45.8059	41.7746	62.569	65.347	64.4066	53.9388	ENSG00000130165	ELOF1
ENSMUSG00000013833.15	ENSMUSG00000013833	43.267	37.8067	41.9651	40.8306	41.6971	33.0785	46.6446	42.5413	ENSG00000175221	MED16
ENSMUSG00000013846.10	ENSMUSG00000013846	83.6448	74.0346	83.8673	82.3102	33.0588	31.6718	29.9638	36.6784	ENSG00000008513	ST3GAL1
ENSMUSG00000013858.14	ENSMUSG00000013858	163.448	149.606	159.911	163.58	188.011	189.881	219.927	172.671	ENSG00000182087	TMEM259
ENSMUSG00000013878.18	ENSMUSG00000013878	13.5505	16.148	13.3989	13.5405	13.0144	11.2505	10.0394	11.0645	ENSG00000120925	RNF170
ENSMUSG00000013973.12	ENSMUSG00000013973	23.2366	20.2793	24.0627	23.479	39.5534	36.6898	40.5067	39.7689	ENSG00000158796	DEDD
ENSMUSG00000013997.10	ENSMUSG00000013997	11.2572	8.55345	10.5042	10.5661	14.7042	14.974	14.6328	13.7009	ENSG00000158793	NIT1
ENSMUSG00000014039.18	ENSMUSG00000014039	17.8282	15.6628	17.3464	19.4417	12.2803	13.257	9.83347	12.8515	ENSG00000141956	PRDM15
ENSMUSG00000014074.17	ENSMUSG00000014074	36.6078	45.0357	37.054	39.503	32.4985	31.2881	26.2054	31.4721	ENSG00000163961	RNF168
ENSMUSG00000014075.15	ENSMUSG00000014075	5.46122	5.11013	5.95004	6.46091	6.77053	9.88944	6.53848	7.50453	ENSG00000213123	DYNLT2B
ENSMUSG00000014077.13	ENSMUSG00000014077	77.6194	67.4704	76.1228	75.9083	55.6584	52.4341	51.896	59.192	ENSG00000187446	CHP1
ENSMUSG00000014158.12	ENSMUSG00000014158	44.9582	34.026	41.9651	44.0168	61.3083	63.3436	63.1195	57.4097	ENSG00000111199	TRPV4
ENSMUSG00000014177.10	ENSMUSG00000014177	8.73795	9.63863	8.78339	8.43753	13.6811	13.1291	12.0473	11.2099	ENSG00000171928	TVP23B
ENSMUSG00000014195.15	ENSMUSG00000014195	126.932	169.416	128.246	127.871	175.697	163.044	189.458	177.477	ENSG00000168259	DNAJC7
ENSMUSG00000014226.10	ENSMUSG00000014226	123.905	163.484	125.484	120.627	218.101	248.001	220.83	216.361	ENSG00000116161	CACYBP
ENSMUSG00000014232.14	ENSMUSG00000014232	8.49026	9.22317	8.08545	8.71308	8.54954	10.8272	8.57725	8.86473	ENSG00000103351	CLUAP1
ENSMUSG00000014243.5	ENSMUSG00000014243	2.81869	2.57584	3.52595	3.45172	4.71602	4.68896	5.61177	5.15936	ENSG00000214941	ZSWIM7
ENSMUSG00000014245.8	ENSMUSG00000014245	10.5349	9.97099	9.88525	11.0186	10.2258	12.5323	11.7384	11.3037	ENSG00000108474	PIGL
ENSMUSG00000014294.4	ENSMUSG00000014294	32.4502	24.3458	34.0947	32.511	49.3548	50.8965	46.2842	39.2112	ENSG00000131495	NDUFA2
ENSMUSG00000014301.13	ENSMUSG00000014301	7.56185	6.20985	7.78857	7.45335	12.9158	14.7834	15.0627	12.9875	ENSG00000217930	PAM16
ENSMUSG00000014303.13	ENSMUSG00000014303	81.4272	75.6503	80.4317	82.1293	59.371	57.9393	60.2436	65.1684	ENSG00000126603	GLIS2
ENSMUSG00000014313.15	ENSMUSG00000014313	138.952	111.933	144.662	140.968	203.736	228.412	221.945	189.979	ENSG00000164919	COX6C
ENSMUSG00000014349.7	ENSMUSG00000014349	198.824	180.184	206.237	199.757	210.12	202.734	225.655	222.275	ENSG00000159202	UBE2Z
ENSMUSG00000014353.14	ENSMUSG00000014353	36.2202	33.9014	36.0465	37.0838	19.7046	19.6936	19.564	19.418	ENSG00000153214	TMEM87B
ENSMUSG00000014355.10	ENSMUSG00000014355	294.906	267.389	308.332	304.076	177.901	163.687	155.431	196.994	ENSG00000153107	ANAPC1
ENSMUSG00000014402.15	ENSMUSG00000014402	60.9779	66.7467	63.5061	60.2277	77.2195	78.9276	78.9689	76.322	ENSG00000074319	TSG101
ENSMUSG00000014418.16	ENSMUSG00000014418	14.023	13.0454	14.3871	13.8364	15.5489	14.621	15.5997	15.8064	ENSG00000110756	HPS5
ENSMUSG00000014426.9	ENSMUSG00000014426	64.1253	66.5564	62.5227	65.8776	63.4562	55.6281	59.3612	63.3664	ENSG00000085511	MAP3K4
ENSMUSG00000014444.17	ENSMUSG00000014444	422.634	389.725	432.113	440.407	360.702	331.766	341.32	401.212	ENSG00000103335	PIEZO1
ENSMUSG00000014470.4	ENSMUSG00000014470	22.8314	21.0637	23.8316	22.5984	21.6657	20.674	24.9698	21.1065	ENSG00000158717	RNF166
ENSMUSG00000014496.8	ENSMUSG00000014496	120.675	114.209	115.664	118.037	130.695	141.351	122.378	141.789	ENSG00000206560	ANKRD28
ENSMUSG00000014498.9	ENSMUSG00000014498	155.709	161.381	163.388	169.716	125.089	114.497	111.749	138.22	ENSG00000139645	ANKRD52
ENSMUSG00000014504.16	ENSMUSG00000014504	39.497	41.5043	40.1707	38.6474	47.8606	49.1914	49.7337	47.9352	ENSG00000153037	SRP19
ENSMUSG00000014547.10	ENSMUSG00000014547	16.1455	13.8763	13.9146	16.9839	14.3348	13.598	11.8413	15.3843	ENSG00000139668	WDFY2
ENSMUSG00000014550.14	ENSMUSG00000014550	55.0702	57.624	56.0059	56.0535	46.5532	41.5612	40.3636	49.1078	ENSG00000131381	RBSN
ENSMUSG00000014551.8	ENSMUSG00000014551	63.3396	75.3421	59.875	60.4549	81.2925	78.0115	84.0566	69.8137	ENSG00000131368	MRPS25
ENSMUSG00000014554.13	ENSMUSG00000014554	7.57524	5.73332	6.64264	6.13638	9.29196	8.69589	7.7741	8.91163	ENSG00000114956	DGUOK
ENSMUSG00000014592.20	ENSMUSG00000014592	8.42085	7.8937	8.78339	7.81799	7.93786	9.46317	6.38403	7.50453	ENSG00000171735	CAMTA1
ENSMUSG00000014599.10	ENSMUSG00000014599	112.043	120.691	111.067	111.399	125.138	116.798	119.186	145.306	ENSG00000184371	CSF1
ENSMUSG00000014601.13	ENSMUSG00000014601	56.6205	53.4695	57.8319	57.1746	66.3512	62.6615	63.2225	66.0399	ENSG00000143093	STRIP1
ENSMUSG00000014606.14	ENSMUSG00000014606	36.451	29.4626	36.4593	34.2257	38.6153	38.0232	46.2842	38.0986	ENSG00000108528	SLC25A11
ENSMUSG00000014633.15	ENSMUSG00000014633	20.9993	15.9951	20.4946	16.58	25.3545	22.4644	25.9995	21.4817	-	-
ENSMUSG00000014668.15	ENSMUSG00000014668	29.0667	32.1145	32.327	32.3033	32.5849	31.3725	31.5598	32.4102	ENSG00000072609	CHFR
ENSMUSG00000014704.10	ENSMUSG00000014704	8.42085	10.0836	9.6334	9.82677	10.0064	8.05307	7.20778	8.13679	ENSG00000105996	HOXA2
ENSMUSG00000014748.13	ENSMUSG00000014748	77.4789	66.3487	77.0357	76.0263	91.3788	84.657	101.063	96.7146	ENSG00000144043	TEX261
ENSMUSG00000014763.8	ENSMUSG00000014763	45.5533	44.3684	46.5901	44.2796	36.7476	32.6948	30.1182	35.738	ENSG00000112584	FAM120B
ENSMUSG00000014767.17	ENSMUSG00000014767	37.6179	46.614	36.5748	38.5167	30.7573	31.7809	27.77	29.8239	ENSG00000112592	TBP
ENSMUSG00000014769.10	ENSMUSG00000014769	175.182	146.532	172.299	164.974	246.494	246.98	250.316	216.177	ENSG00000008018	PSMB1
ENSMUSG00000014771.13	ENSMUSG00000014771	23.9001	26.9636	27.4905	24.9232	26.7688	29.0903	28.3992	26.8353	ENSG00000071994	PDCD2
ENSMUSG00000014773.13	ENSMUSG00000014773	18.5829	17.5348	19.5105	18.4959	14.8779	17.2579	15.9899	16.3482	ENSG00000198719	DLL1
ENSMUSG00000014778.10	ENSMUSG00000014778	90.0876	79.4771	81.3153	84.7532	103.042	103.498	106.057	102.578	ENSG00000135723	FHOD1
ENSMUSG00000014782.16	ENSMUSG00000014782	7.89234	6.27342	5.76115	7.05094	7.14407	11.424	6.69294	6.47266	ENSG00000196155	PLEKHG4
ENSMUSG00000014786.8	ENSMUSG00000014786	50.9479	41.8366	44.4522	53.6934	46.3197	54.4346	43.7615	39.4457	ENSG00000135740	SLC9A5
ENSMUSG00000014791.10	ENSMUSG00000014791	1.33888	1.08019	1.25927	1.26858	5.18295	5.45624	5.14841	4.64343	ENSG00000102890	ELMO3
ENSMUSG00000014837.15	ENSMUSG00000014837	18.3057	17.4492	18.9022	20.5628	21.8525	22.183	23.6534	21.7781	ENSG00000196123	MATCAP1
ENSMUSG00000014850.15	ENSMUSG00000014850	24.4413	26.7646	22.363	24.2405	17.9017	15.3222	14.467	16.6558	ENSG00000113318	MSH3
ENSMUSG00000014856.12	ENSMUSG00000014856	10.3989	7.39515	10.5168	9.88873	17.9867	19.6084	18.3798	14.1179	ENSG00000168701	TMEM208
ENSMUSG00000014859.9	ENSMUSG00000014859	177.331	179.935	178.69	179.371	197.466	184.873	197.184	194.508	ENSG00000205250	E2F4
ENSMUSG00000014867.9	ENSMUSG00000014867	201.843	172.946	205.89	200.023	241.218	228.438	272.917	249.995	ENSG00000148248	SURF4
ENSMUSG00000014873.15	ENSMUSG00000014873	41.024	43.2334	37.4872	41.41	32.4196	32.8926	34.8702	34.5204	ENSG00000148291	SURF2
ENSMUSG00000014905.4	ENSMUSG00000014905	14.9014	16.369	10.7309	12.8607	8.3581	10.0165	6.12661	7.45763	ENSG00000128590	DNAJB9
ENSMUSG00000014907.10	ENSMUSG00000014907	77.5486	76.7347	80.278	79.8022	63.4095	63.5141	63.7373	75.3263	ENSG00000145414	NAF1
ENSMUSG00000014932.15	ENSMUSG00000014932	57.1152	68.1713	55.0543	54.8431	34.7347	31.5354	27.4313	40.0794	ENSG00000176105	YES1
ENSMUSG00000014956.15	ENSMUSG00000014956	198.688	209.954	186.764	187.746	147.058	153.244	132.057	149.387	ENSG00000213639	PPP1CB
ENSMUSG00000014959.12	ENSMUSG00000014959	204.597	206.398	208.406	208.406	182.993	159.847	192.296	190.512	ENSG00000115806	GORASP2
ENSMUSG00000014980.14	ENSMUSG00000014980	24.0988	20.1082	21.4063	21.6833	32.217	37.9801	33.9795	30.013	ENSG00000198860	TSEN15
ENSMUSG00000015002.18	ENSMUSG00000015002	298.042	264.522	293.693	291.537	281.094	284.62	258.296	304.168	ENSG00000132294	EFR3A
ENSMUSG00000015013.9	ENSMUSG00000015013	9.86543	9.63863	10.4204	10.3551	11.9535	15.3031	10.8631	11.3037	ENSG00000167515	TRAPPC2L
ENSMUSG00000015016.8	ENSMUSG00000015016	12.8603	11.5082	13.2223	11.9187	14.2415	13.0865	15.6512	14.071	ENSG00000176715	ACSF3
ENSMUSG00000015023.7	ENSMUSG00000015023	96.6294	92.0265	100.836	98.7309	102.032	91.0873	102.301	102.35	ENSG00000168872	DDX19A
ENSMUSG00000015027.11	ENSMUSG00000015027	15.7847	14.7072	16.2131	16.462	17.3699	16.2835	17.8135	18.3861	ENSG00000141012	GALNS
ENSMUSG00000015087.14	ENSMUSG00000015087	155.98	160.201	160.021	156.832	108.655	106.226	109.713	102.015	ENSG00000196642	RABL6
ENSMUSG00000015092.9	ENSMUSG00000015092	120.922	158.705	124.384	118.45	128.547	124.556	145.404	121.057	ENSG00000107223	EDF1
ENSMUSG00000015094.16	ENSMUSG00000015094	39.3913	33.1951	38.5021	39.1785	60.6079	58.3562	63.5829	62.1938	ENSG00000107281	NPDC1
ENSMUSG00000015095.12	ENSMUSG00000015095	43.4431	39.9255	42.5003	44.7543	37.2612	35.8066	38.0983	37.0067	ENSG00000159069	FBXW5
ENSMUSG00000015112.15	ENSMUSG00000015112	33.014	32.4888	34.4095	33.0126	55.0047	51.0244	58.7949	57.3159	ENSG00000004864	SLC25A13
ENSMUSG00000015120.15	ENSMUSG00000015120	280.233	283.664	267.56	277.821	292.832	284.201	291.385	278.983	ENSG00000103275	UBE2I
ENSMUSG00000015126.9	ENSMUSG00000015126	22.9019	20.0251	21.4076	20.887	24.2805	21.4413	23.0134	21.0596	ENSG00000007520	TSR3
ENSMUSG00000015127.14	ENSMUSG00000015127	26.8093	27.4979	27.6784	28.7959	21.9356	25.1789	22.1294	23.1627	ENSG00000059145	UNKL
ENSMUSG00000015133.17	ENSMUSG00000015133	146.537	141.422	159.077	156.743	139.893	135.937	139.522	157.83	ENSG00000154237	LRRK1
ENSMUSG00000015143.15	ENSMUSG00000015143	856.626	877.447	884.914	867.847	594.461	516.421	572.099	703.106	ENSG00000072110	ACTN1
ENSMUSG00000015149.14	ENSMUSG00000015149	31.1818	30.5362	30.128	29.9444	36.3274	33.5047	33.1558	36.9129	ENSG00000068903	SIRT2
ENSMUSG00000015165.16	ENSMUSG00000015165	577.916	573.173	581.654	567.939	669.761	650.708	662.958	653.36	ENSG00000104824	HNRNPL
ENSMUSG00000015176.10	ENSMUSG00000015176	448.56	579.356	459.066	459.786	530.576	457.642	507.428	556.273	ENSG00000166197	NOLC1
ENSMUSG00000015189.12	ENSMUSG00000015189	14.4458	15.6212	14.7649	14.7214	26.942	25.1925	21.5718	27.2039	ENSG00000127995	CASD1
ENSMUSG00000015202.13	ENSMUSG00000015202	15.0095	16.7845	14.2297	13.7479	13.4477	14.621	12.4077	16.0878	ENSG00000153721	CNKSR3
ENSMUSG00000015214.14	ENSMUSG00000015214	30.2305	34.5661	33.2132	35.4022	22.833	21.6545	20.5936	26.9694	ENSG00000063601	MTMR1
ENSMUSG00000015217.11	ENSMUSG00000015217	108.456	149.22	105.061	114.573	133.84	139.069	136.788	125.619	ENSG00000029993	HMGB3
ENSMUSG00000015222.17	ENSMUSG00000015222	0.176168	0.332366	0.125927	0.206513	6.77053	6.60717	5.25138	6.98859	ENSG00000078018	MAP2
ENSMUSG00000015247.10	ENSMUSG00000015247	7.96281	7.22897	7.27227	6.54941	9.99236	9.33529	10.0394	9.66208	ENSG00000165028	NIPSNAP3B
ENSMUSG00000015289.4	ENSMUSG00000015289	17.7225	13.6686	19.6131	18.8812	23.3	26.3861	25.9995	22.0915	ENSG00000196976	LAGE3
ENSMUSG00000015290.15	ENSMUSG00000015290	37.6898	35.8636	37.4572	34.5419	40.5097	43.1107	42.5959	35.9078	ENSG00000102178	UBL4A
ENSMUSG00000015291.10	ENSMUSG00000015291	52.6391	53.3864	51.8497	57.0566	61.0281	65.006	61.0087	53.4698	ENSG00000203879	GDI1
ENSMUSG00000015305.6	ENSMUSG00000015305	51.673	44.7756	50.7557	53.0275	29.0297	29.2791	30.4415	32.7582	ENSG00000111961	SASH1
ENSMUSG00000015312.9	ENSMUSG00000015312	30.3362	30.8685	29.3724	29.5018	37.8683	38.1511	44.9971	38.6952	ENSG00000099860	GADD45B
ENSMUSG00000015335.16	ENSMUSG00000015335	20.8936	17.9893	19.9594	18.6157	26.942	27.5796	29.243	25.0464	ENSG00000160446	ZDHHC12
ENSMUSG00000015337.5	ENSMUSG00000015337	5.74239	5.93274	6.35741	7.57224	13.9113	16.3704	14.5999	12.2352	ENSG00000167136	ENDOG
ENSMUSG00000015341.17	ENSMUSG00000015341	76.4589	76.372	73.5532	73.467	85.3502	87.1963	88.3715	84.9888	ENSG00000147533	GOLGA7
ENSMUSG00000015354.8	ENSMUSG00000015354	95.5537	101.33	101.308	96.6776	98.196	104.393	106.057	108.863	ENSG00000163710	PCOLCE2
ENSMUSG00000015357.10	ENSMUSG00000015357	55.5987	57.5825	52.8263	51.0972	38.1951	40.4103	39.025	40.0554	ENSG00000166855	CLPX
ENSMUSG00000015363.13	ENSMUSG00000015363	46.896	46.282	48.0411	45.8459	67.7987	70.9312	77.844	67.6815	ENSG00000170638	TRABD
ENSMUSG00000015377.10	ENSMUSG00000015377	15.8552	12.6299	13.2853	15.8425	11.5332	15.7293	15.6512	9.80279	ENSG00000205593	DENND6B
ENSMUSG00000015461.15	ENSMUSG00000015461	128.532	120.026	133.231	127.241	118.741	116.116	138.698	124.528	ENSG00000213676	ATF6B
ENSMUSG00000015468.14	ENSMUSG00000015468	1.97309	1.49565	1.79446	1.38659	3.40861	3.19702	4.89099	2.15755	-	-
ENSMUSG00000015474.16	ENSMUSG00000015474	28.5393	27.2125	29.8447	26.0796	33.339	27.9206	36.3993	32.6916	ENSG00000221988	PPT2
ENSMUSG00000015478.13	ENSMUSG00000015478	16.3889	18.2594	18.448	18.3428	21.4504	19.252	20.6585	19.3654	ENSG00000204308	RNF5
ENSMUSG00000015488.14	ENSMUSG00000015488	12.5784	11.0096	12.6242	13.0103	17.6501	16.4966	17.2472	16.7914	ENSG00000160325	CACFD1
ENSMUSG00000015501.10	ENSMUSG00000015501	47.5598	53.5941	49.9744	49.7997	31.3695	29.7762	24.8406	37.926	ENSG00000010818	HIVEP2
ENSMUSG00000015522.18	ENSMUSG00000015522	60.919	67.7197	63.4041	65.7891	48.5143	45.4403	39.7972	51.406	ENSG00000143437	ARNT
ENSMUSG00000015533.9	ENSMUSG00000015533	266.014	303.409	276.567	279.028	116.78	103.413	102.917	155.438	ENSG00000164171	ITGA2
ENSMUSG00000015536.14	ENSMUSG00000015536	20.3298	19.5681	19.8335	22.0379	18.5372	19.651	19.9758	17.0728	ENSG00000164172	MOCS2
ENSMUSG00000015542.17	ENSMUSG00000015542	5.28505	6.06569	6.29634	6.37092	5.04287	5.88251	6.22958	5.6753	ENSG00000109065	NAT9
ENSMUSG00000015575.14	ENSMUSG00000015575	41.5405	30.9932	39.1003	38.4114	65.8375	69.013	73.3134	60.5053	ENSG00000113732	ATP6V0E1
ENSMUSG00000015597.17	ENSMUSG00000015597	39.4617	44.4956	37.6836	39.208	19.7513	18.6706	16.6809	22.795	ENSG00000171467	ZNF318
ENSMUSG00000015605.6	ENSMUSG00000015605	113.699	117.201	119.095	113.051	115.472	119.27	130.409	116.883	ENSG00000112658	SRF
ENSMUSG00000015619.10	ENSMUSG00000015619	69.199	77.8149	71.1172	73.5186	76.1101	70.2918	71.46	80.2047	ENSG00000107485	GATA3
ENSMUSG00000015647.9	ENSMUSG00000015647	867.524	757.588	902.392	933.704	449.516	431.384	383.763	479.821	ENSG00000130702	LAMA5
ENSMUSG00000015652.9	ENSMUSG00000015652	34.4585	27.5033	36.6132	32.393	37.8216	31.8849	38.8705	35.9748	ENSG00000105889	STEAP1B
ENSMUSG00000015653.13	ENSMUSG00000015653	175.851	190.114	184.483	184.062	90.4449	89.1755	81.7568	105.579	ENSG00000157214	STEAP2
ENSMUSG00000015656.17	ENSMUSG00000015656	3222.85	3439.85	3182.99	3139.95	4303.42	4319.52	4245.12	4470.93	ENSG00000109971	HSPA8
ENSMUSG00000015659.12	ENSMUSG00000015659	12.0929	10.7055	10.8763	12.0607	6.48196	7.07948	5.74923	8.3366	ENSG00000122335	SERAC1
ENSMUSG00000015668.13	ENSMUSG00000015668	34.2623	36.6376	35.2419	34.0086	40.7011	39.0641	42.6294	38.9302	ENSG00000120509	PDZD11
ENSMUSG00000015671.11	ENSMUSG00000015671	127.37	140.923	126.462	125.648	142.555	150.302	149.613	137.521	ENSG00000106588	PSMA2
ENSMUSG00000015672.4	ENSMUSG00000015672	28.3631	33.6106	29.0261	27.3482	24.7941	26.6418	23.7342	21.1534	ENSG00000106591	MRPL32
ENSMUSG00000015697.14	ENSMUSG00000015697	92.6706	89.353	92.0695	94.8484	97.2528	97.2209	91.8992	103.502	ENSG00000143379	SETDB1
ENSMUSG00000015702.13	ENSMUSG00000015702	7.32861	8.10143	6.89449	7.936	5.78997	4.73159	5.66325	4.64343	ENSG00000143412	ANXA9
ENSMUSG00000015711.8	ENSMUSG00000015711	30.7238	31.6995	30.8521	32.0095	34.7865	29.1142	37.4804	32.1288	ENSG00000143363	PRUNE1
ENSMUSG00000015714.11	ENSMUSG00000015714	213.129	220.359	212.344	211.164	260.455	238.854	259.531	263.19	ENSG00000143418	CERS2
ENSMUSG00000015733.13	ENSMUSG00000015733	106.335	106.731	98.884	96.294	138.539	133.934	131.799	139.537	ENSG00000198898	CAPZA2
ENSMUSG00000015745.9	ENSMUSG00000015745	8.17421	7.4367	7.80746	8.0245	33.946	32.8653	35.73	28.3296	ENSG00000023902	PLEKHO1
ENSMUSG00000015747.5	ENSMUSG00000015747	12.367	10.7188	10.5149	11.9778	15.9691	17.7328	15.6512	14.7745	ENSG00000136631	VPS45
ENSMUSG00000015748.13	ENSMUSG00000015748	91.0086	124.305	95.7673	98.1232	119.582	109.168	115.994	122.558	ENSG00000117360	PRPF3
ENSMUSG00000015749.12	ENSMUSG00000015749	261.293	333.488	268.791	270.945	358.698	344.255	336.346	371.615	ENSG00000143401	ANP32E
ENSMUSG00000015750.15	ENSMUSG00000015750	91.69	77.9736	96.7055	92.5408	128.878	117.967	154.158	126.732	ENSG00000117362	APH1A
ENSMUSG00000015755.16	ENSMUSG00000015755	125.855	157.791	133.199	129.336	118.788	111.086	103.535	134.425	ENSG00000055208	TAB2
ENSMUSG00000015757.10	ENSMUSG00000015757	49.151	63.1496	45.9003	48.8846	41.6971	39.8562	35.9359	42.7758	ENSG00000131013	PPIL4
ENSMUSG00000015759.11	ENSMUSG00000015759	74.4798	77.232	70.5433	71.7992	127.796	139.384	137.46	124.432	ENSG00000100528	CNIH1
ENSMUSG00000015766.14	ENSMUSG00000015766	180.608	190.197	184.703	188.694	104.873	98.1698	87.0597	115.757	ENSG00000151491	EPS8
ENSMUSG00000015776.12	ENSMUSG00000015776	68.4238	54.9651	68.882	64.9041	63.176	61.9369	65.5908	68.6665	ENSG00000148297	MED22
ENSMUSG00000015790.16	ENSMUSG00000015790	11.2036	10.8688	12.0965	12.1654	18.6161	18.1318	22.4316	20.0282	ENSG00000148290	SURF1
ENSMUSG00000015804.14	ENSMUSG00000015804	39.8141	33.7352	36.3299	36.3758	43.238	50.4276	49.9911	44.136	ENSG00000118579	MED28
ENSMUSG00000015806.12	ENSMUSG00000015806	46.6325	45.6148	50.9446	45.4809	47.0201	47.4263	46.3707	46.2467	ENSG00000151552	QDPR
ENSMUSG00000015837.15	ENSMUSG00000015837	389.597	380.119	401.859	385.991	505.237	468.699	535.948	497.986	ENSG00000161011	SQSTM1
ENSMUSG00000015839.6	ENSMUSG00000015839	112.008	138.638	114.908	113.228	56.6857	56.097	56.787	60.5991	ENSG00000116044	NFE2L2
ENSMUSG00000015846.14	ENSMUSG00000015846	73.1099	68.2598	75.5561	76.9408	48.4209	43.5647	44.0704	50.0927	ENSG00000186350	RXRA
ENSMUSG00000015850.11	ENSMUSG00000015850	7.08197	5.40096	6.29634	5.87087	6.81722	7.80072	6.28106	5.86291	ENSG00000143382	ADAMTSL4
ENSMUSG00000015869.16	ENSMUSG00000015869	139.138	125.51	141.857	140.016	150.633	141.82	159.807	151.357	ENSG00000161542	PRPSAP1
ENSMUSG00000015880.13	ENSMUSG00000015880	134.076	148.767	136.207	137.187	95.5975	92.2246	84.0144	88.7125	ENSG00000109805	NCAPG
ENSMUSG00000015882.17	ENSMUSG00000015882	23.9117	27.1793	21.0757	24.2467	9.74255	10.8473	5.46504	9.36237	ENSG00000178177	LCORL
ENSMUSG00000015889.8	ENSMUSG00000015889	64.1253	54.9651	62.2708	62.8979	88.4371	79.9681	89.6339	89.9606	ENSG00000111144	LTA4H
ENSMUSG00000015932.8	ENSMUSG00000015932	264.429	274.618	248.233	235.749	228.564	213.944	222.875	232.5	ENSG00000125868	DSTN
ENSMUSG00000015937.15	ENSMUSG00000015937	183.857	215.398	181.926	187.417	173.686	166.037	173.508	164.287	ENSG00000113648	MACROH2A1
ENSMUSG00000015942.9	ENSMUSG00000015942	7.78664	7.02124	7.52413	7.81799	7.47093	6.56454	7.56817	8.77092	ENSG00000196275	GTF2IRD2
ENSMUSG00000015943.11	ENSMUSG00000015943	6.30683	4.65313	7.3982	5.95937	21.012	20.3757	24.249	19.6525	ENSG00000178096	BOLA1
ENSMUSG00000015944.9	ENSMUSG00000015944	7.54001	7.72752	7.77598	8.55554	24.6541	26.6844	22.0352	26.8287	ENSG00000274070	CASTOR2
ENSMUSG00000015961.8	ENSMUSG00000015961	160.067	180.475	154.103	158.336	177.434	179.63	169.022	179.124	ENSG00000035687	ADSS2
ENSMUSG00000015971.5	ENSMUSG00000015971	28.7859	28.5835	27.9243	28.6463	39.9228	37.9379	37.429	38.789	ENSG00000113812	ACTR8
ENSMUSG00000015994.10	ENSMUSG00000015994	87.4852	84.7535	87.5191	87.2665	102.072	102.603	104.925	97.7934	ENSG00000168522	FNTA
ENSMUSG00000016018.4	ENSMUSG00000016018	133.567	163.436	129.34	136.508	100.438	98.8211	97.1979	116.259	ENSG00000039123	MTREX
ENSMUSG00000016128.14	ENSMUSG00000016128	25.8615	24.3874	24.7446	26.9352	18.8174	16.3261	17.1442	19.7463	ENSG00000133121	STARD13
ENSMUSG00000016181.9	ENSMUSG00000016181	32.0627	31.5333	30.6002	31.803	35.02	40.2398	34.8548	41.9316	ENSG00000117597	UTP25
ENSMUSG00000016206.6	ENSMUSG00000016206	1.33888	1.37101	1.44816	1.5341	5.27634	6.1809	7.00184	4.45582	-	-
ENSMUSG00000016252.7	ENSMUSG00000016252	60.4962	32.0734	54.6208	51.9233	62.9892	92.4151	58.1256	51.2653	ENSG00000124172	ATP5F1E
ENSMUSG00000016253.12	ENSMUSG00000016253	45.0639	42.7091	46.6559	48.147	45.666	44.1188	49.3733	45.1679	ENSG00000101158	NELFCD
ENSMUSG00000016256.10	ENSMUSG00000016256	211.684	250.687	217.759	210.142	264.938	227.201	290.782	253.7	ENSG00000101160	CTSZ
ENSMUSG00000016257.15	ENSMUSG00000016257	99.3942	112.34	100.395	92.9603	91.3321	84.0176	93.1863	88.788	ENSG00000101166	PRELID3B
ENSMUSG00000016262.14	ENSMUSG00000016262	36.8555	41.712	37.7787	38.6498	38.7087	39.0889	37.0686	42.4475	ENSG00000082497	SERTAD4
ENSMUSG00000016308.12	ENSMUSG00000016308	33.2958	32.8627	34.7558	32.3045	43.845	43.2663	40.8269	41.9316	ENSG00000077721	UBE2A
ENSMUSG00000016319.3	ENSMUSG00000016319	722.642	557.62	712.457	678.57	804.675	802.508	869.236	823.093	ENSG00000005022	SLC25A5
ENSMUSG00000016344.14	ENSMUSG00000016344	18.0044	11.5913	17.7557	18.1436	17.7434	16.9655	19.3065	17.0728	ENSG00000125534	PPDPF
ENSMUSG00000016382.15	ENSMUSG00000016382	163.66	165.685	162.886	159.015	143.442	137.514	136.948	161.91	ENSG00000102024	PLS3
ENSMUSG00000016409.4	ENSMUSG00000016409	23.1838	26.2985	23.8002	23.4245	21.6657	23.5727	20.2333	22.0915	ENSG00000101882	NKAP
ENSMUSG00000016427.7	ENSMUSG00000016427	26.2491	24.7198	25.7206	27.4662	28.1561	29.3699	30.4271	26.3128	ENSG00000125356	NDUFA1
ENSMUSG00000016477.18	ENSMUSG00000016477	61.3418	62.0694	64.6949	63.901	41.3703	42.9253	37.6349	39.5395	ENSG00000112242	E2F3
ENSMUSG00000016481.15	ENSMUSG00000016481	21.6317	23.4493	20.8796	21.4478	30.9026	31.4105	26.9128	28.2799	ENSG00000203710	CR1
ENSMUSG00000016487.15	ENSMUSG00000016487	169.966	203.658	174.689	174.237	137.604	131.163	115.273	154.78	ENSG00000110841	PPFIBP1
ENSMUSG00000016495.12	ENSMUSG00000016495	7.2229	7.35361	7.68154	6.54941	14.0547	14.8768	12.5106	14.1179	ENSG00000107020	PLGRKT
ENSMUSG00000016503.17	ENSMUSG00000016503	63.7331	61.0977	62.8359	60.8603	100.674	103.262	106.412	92.6303	ENSG00000122034	GTF3A
ENSMUSG00000016510.11	ENSMUSG00000016510	14.3095	14.0171	13.8192	14.0733	19.9077	22.1886	19.5696	17.7801	ENSG00000122033	MTIF3
ENSMUSG00000016520.7	ENSMUSG00000016520	33.6482	36.3526	36.204	36.6118	31.051	30.9471	28.5737	33.0668	ENSG00000139517	LNX2
ENSMUSG00000016526.8	ENSMUSG00000016526	29.2792	26.5062	27.515	28.3808	35.0667	33.9736	41.2903	36.2563	ENSG00000143479	DYRK3
ENSMUSG00000016528.10	ENSMUSG00000016528	107.392	89.1989	108.234	99.4507	130.741	123.277	147.502	137.333	ENSG00000162889	MAPKAPK2
ENSMUSG00000016534.15	ENSMUSG00000016534	83.6448	76.6936	83.8358	79.655	76.0167	80.0107	72.7471	83.0658	ENSG00000005893	LAMP2
ENSMUSG00000016541.10	ENSMUSG00000016541	124.023	118.281	122.055	116.621	164.174	157.421	165.933	160.503	ENSG00000130638	ATXN10
ENSMUSG00000016554.9	ENSMUSG00000016554	315.373	304.73	313.064	305.028	402.581	370.833	416.995	388.698	ENSG00000100353	EIF3D
ENSMUSG00000016559.14	ENSMUSG00000016559	695.89	777.464	701.258	688.605	748.728	713.744	770.871	719.561	ENSG00000268799	H3Y2
ENSMUSG00000016619.10	ENSMUSG00000016619	115.108	124.845	121.582	116.975	125.185	118.844	124.386	125.279	ENSG00000093000	NUP50
ENSMUSG00000016624.15	ENSMUSG00000016624	11.8033	10.1372	9.41303	11.4172	8.17133	11.765	9.47308	7.69214	ENSG00000056487	PHF21B
ENSMUSG00000016664.16	ENSMUSG00000016664	146.502	167.887	154.134	156.065	167.722	163.218	174.377	181.141	ENSG00000100266	PACSIN2
ENSMUSG00000016757.11	ENSMUSG00000016757	137.306	137.517	145.76	131.313	173.746	159.851	203.105	177.717	ENSG00000100304	TTLL12
ENSMUSG00000016831.12	ENSMUSG00000016831	73.2649	78.6961	75.4191	72.92	73.3981	67.6417	69.6879	80.6732	ENSG00000092203	TOX4
ENSMUSG00000016833.14	ENSMUSG00000016833	12.533	10.5884	11.6145	12.004	15.8272	20.5027	17.7105	13.1794	ENSG00000163319	MRPS18C
ENSMUSG00000016921.14	ENSMUSG00000016921	363.013	340.343	347.778	350.629	288.004	295.745	289.444	298.024	ENSG00000124193	SRSF6
ENSMUSG00000016933.17	ENSMUSG00000016933	65.8489	71.8323	68.2196	71.4523	60.8409	54.8604	55.7573	58.7699	ENSG00000124181	PLCG1
ENSMUSG00000016940.18	ENSMUSG00000016940	10.3235	9.55554	10.9871	11.0632	15.5489	13.8964	17.8135	12.5232	ENSG00000180901	KCTD2
ENSMUSG00000016946.5	ENSMUSG00000016946	63.5263	50.312	61.8301	64.5205	60.0009	61.2122	68.165	64.1168	ENSG00000167977	KCTD5
ENSMUSG00000016984.7	ENSMUSG00000016984	18.1453	21.8921	19.7998	18.3797	12.2336	13.5063	10.9661	12.8046	ENSG00000143971	ETAA1
ENSMUSG00000017002.14	ENSMUSG00000017002	66.6621	46.1158	65.7338	59.0922	11.1597	10.7846	9.37011	9.56828	ENSG00000124107	SLPI
ENSMUSG00000017009.3	ENSMUSG00000017009	180.467	162.527	182.814	181.879	138.259	136.022	125.106	136.395	ENSG00000124145	SDC4
ENSMUSG00000017057.9	ENSMUSG00000017057	31.5694	29.8299	28.1446	28.4103	36.0005	39.1315	34.2369	34.3801	ENSG00000131724	IL13RA1
ENSMUSG00000017119.19	ENSMUSG00000017119	66.8031	70.8772	66.3319	68.0018	60.7947	54.3919	55.6543	69.6045	ENSG00000188554	NBR1
ENSMUSG00000017132.17	ENSMUSG00000017132	10.9929	10.7188	10.9556	10.3256	13.6344	12.6176	14.8789	13.9303	ENSG00000108669	CYTH1
ENSMUSG00000017144.8	ENSMUSG00000017144	20.2241	22.6425	18.1964	20.2678	12.327	12.2765	11.8928	14.4462	ENSG00000115963	RND3
ENSMUSG00000017146.12	ENSMUSG00000017146	59.7211	67.0549	57.9578	64.078	46.8334	40.5808	38.5616	46.6688	ENSG00000012048	BRCA1
ENSMUSG00000017167.6	ENSMUSG00000017167	12.3998	9.82683	11.0239	11.3677	15.1062	14.28	12.5621	13.4711	ENSG00000108797	CNTNAP1
ENSMUSG00000017176.17	ENSMUSG00000017176	39.7788	30.1207	42.1225	36.7003	39.0356	40.4529	36.9656	38.4607	ENSG00000141698	NT5C3B
ENSMUSG00000017188.3	ENSMUSG00000017188	34.8109	25.9661	33.7169	32.3635	44.5454	52.1753	50.5059	42.9165	ENSG00000183978	COA3
ENSMUSG00000017210.14	ENSMUSG00000017210	187.584	169.548	188.261	179.46	187.847	178.479	189.204	178.514	ENSG00000008838	MED24
ENSMUSG00000017221.14	ENSMUSG00000017221	324.925	356.463	334.745	314.224	498.918	454.829	560.817	509.558	ENSG00000108344	PSMD3
ENSMUSG00000017264.16	ENSMUSG00000017264	153.126	162.901	158.321	151.138	156.563	139.859	156.254	166.272	ENSG00000171824	EXOSC10
ENSMUSG00000017286.15	ENSMUSG00000017286	23.9346	24.3043	23.8631	26.5576	34.9901	26.5954	24.7639	25.0933	ENSG00000167699	GLOD4
ENSMUSG00000017288.15	ENSMUSG00000017288	36.9249	36.8927	37.778	37.6444	54.958	45.2271	53.595	54.8769	ENSG00000141252	VPS53
ENSMUSG00000017291.13	ENSMUSG00000017291	154.253	167.596	155.866	163.883	87.69	84.4013	71.4085	103.563	ENSG00000160551	TAOK1
ENSMUSG00000017299.13	ENSMUSG00000017299	32.9076	44.2878	35.6688	36.8764	32.4985	30.7766	33.3591	29.5955	ENSG00000101457	DNTTIP1
ENSMUSG00000017307.16	ENSMUSG00000017307	8.76156	8.11888	8.86619	8.24429	8.65507	7.98615	8.72501	7.18793	ENSG00000101473	ACOT8
ENSMUSG00000017314.12	ENSMUSG00000017314	4.12234	4.27922	4.91115	4.13026	4.29578	5.66938	3.5524	4.73723	ENSG00000108852	MPP2
ENSMUSG00000017376.15	ENSMUSG00000017376	25.8968	22.9748	24.8391	25.2536	31.2845	29.3699	29.14	34.5677	ENSG00000087095	NLK
ENSMUSG00000017386.10	ENSMUSG00000017386	97.6325	102.41	105.464	100.631	131.208	120.421	160.425	138.177	ENSG00000076604	TRAF4
ENSMUSG00000017390.15	ENSMUSG00000017390	0.211402	0.124637	0.409262	0.47203	14.3815	14.5784	11.5324	11.632	ENSG00000109107	ALDOC
ENSMUSG00000017404.12	ENSMUSG00000017404	951.944	1044.87	977.06	934.037	1523.93	1611.5	1615.41	1342.97	ENSG00000108298	RPL19
ENSMUSG00000017405.14	ENSMUSG00000017405	5.46122	5.48405	5.82411	5.75286	5.93005	6.56454	7.31075	5.06556	ENSG00000160602	NEK8
ENSMUSG00000017418.13	ENSMUSG00000017418	22.3734	24.3458	22.3205	24.221	12.5138	14.7489	10.1424	14.1648	ENSG00000165997	ARL5B
ENSMUSG00000017421.18	ENSMUSG00000017421	230.922	274.452	225.913	228.079	198.68	204.268	205.782	209.423	ENSG00000010244	ZNF207
ENSMUSG00000017428.16	ENSMUSG00000017428	238.599	242.377	245.742	243.346	267.27	250.447	258.513	277.195	ENSG00000108671	PSMD11
ENSMUSG00000017446.14	ENSMUSG00000017446	9.28584	9.37273	10.1371	8.03542	16.0625	13.6406	14.7759	15.056	ENSG00000173918	C1QTNF1
ENSMUSG00000017466.9	ENSMUSG00000017466	238.144	230.205	252.42	236.221	336.145	315.226	328.984	342.066	ENSG00000035862	TIMP2
ENSMUSG00000017478.15	ENSMUSG00000017478	239.798	307.188	250.057	265.456	192.841	188.283	173.553	212.471	ENSG00000158545	ZC3H18
ENSMUSG00000017485.11	ENSMUSG00000017485	128.885	163.524	133.734	135.177	116.033	112.961	102.453	126.17	ENSG00000077097	TOP2B
ENSMUSG00000017493.12	ENSMUSG00000017493	518.428	448.944	528.641	489.642	914.721	864.559	962.753	920.759	ENSG00000141753	IGFBP4
ENSMUSG00000017499.15	ENSMUSG00000017499	59.9321	60.6153	59.406	61.0098	61.6351	66.2422	61.3691	67.3063	ENSG00000094804	CDC6
ENSMUSG00000017548.15	ENSMUSG00000017548	169.189	188.641	162.52	169.627	143.946	140.825	123.97	151.583	ENSG00000178691	SUZ12
ENSMUSG00000017550.14	ENSMUSG00000017550	51.7935	55.9622	50.5281	58.7382	31.658	38.0658	24.9183	37.7572	ENSG00000176208	ATAD5
ENSMUSG00000017561.16	ENSMUSG00000017561	47.2131	48.7748	46.0577	44.3118	47.6272	52.7295	53.0286	52.0627	ENSG00000176390	CRLF3
ENSMUSG00000017607.9	ENSMUSG00000017607	92.5236	93.3534	98.9155	98.9787	82.2269	71.9968	62.1413	88.6473	ENSG00000131746	TNS4
ENSMUSG00000017615.12	ENSMUSG00000017615	151.258	142.834	155.173	150.784	174.306	165.265	183.489	191.084	ENSG00000109079	TNFAIP1
ENSMUSG00000017631.18	ENSMUSG00000017631	64.4424	66.9303	67.6227	64.9041	64.6702	62.7468	64.6641	74.9515	ENSG00000159842	ABR
ENSMUSG00000017639.13	ENSMUSG00000017639	6.65917	7.64443	6.83153	6.84443	15.3621	13.1291	13.6948	13.7896	ENSG00000131242	RAB11FIP4
ENSMUSG00000017664.16	ENSMUSG00000017664	29.3849	24.512	30.3484	28.8528	34.8799	33.4195	39.1279	32.0819	ENSG00000080189	SLC35C2
ENSMUSG00000017667.9	ENSMUSG00000017667	25.0511	23.6811	23.8631	26.2566	19.1909	18.2443	16.2175	18.6206	ENSG00000198185	ZNF334
ENSMUSG00000017670.16	ENSMUSG00000017670	41.4348	40.5072	44.6411	41.0371	36.9811	34.6557	34.6488	36.2094	ENSG00000062598	ELMO2
ENSMUSG00000017677.11	ENSMUSG00000017677	86.851	89.0742	81.8839	81.3366	87.5032	95.6974	84.228	90.0075	ENSG00000109046	WSB1
ENSMUSG00000017679.16	ENSMUSG00000017679	43.3727	32.6135	41.5244	42.5417	34.9733	31.2029	33.3617	35.412	ENSG00000124120	TTPAL
ENSMUSG00000017686.16	ENSMUSG00000017686	64.0901	63.7313	60.5708	61.7474	61.1682	64.1535	61.2661	64.1637	ENSG00000126858	RHOT1
ENSMUSG00000017697.3	ENSMUSG00000017697	20.6469	21.0637	21.502	21.4773	13.2609	10.8272	12.7166	12.2418	ENSG00000196839	ADA
ENSMUSG00000017707.9	ENSMUSG00000017707	58.206	59.659	64.851	63.3387	44.6388	40.3677	42.7833	49.0599	ENSG00000132824	SERINC3
ENSMUSG00000017715.11	ENSMUSG00000017715	110.598	90.2375	113.019	108.744	131.535	124.215	151.106	138.599	ENSG00000087157	PGS1
ENSMUSG00000017716.15	ENSMUSG00000017716	143.542	133.196	139.716	141.048	175.38	171.573	177.105	164.818	ENSG00000089685	BIRC5
ENSMUSG00000017718.15	ENSMUSG00000017718	8.32079	7.14754	6.93101	7.94809	7.66424	7.1383	8.54636	7.30285	ENSG00000183077	AFMID
ENSMUSG00000017721.15	ENSMUSG00000017721	128.702	128.706	135.275	126.553	109.309	100.215	111.154	107.97	ENSG00000124155	PIGT
ENSMUSG00000017723.11	ENSMUSG00000017723	324.96	253.429	332.667	305.315	562.047	591.917	627.694	524.66	ENSG00000101443	WFDC2
ENSMUSG00000017724.14	ENSMUSG00000017724	87.9433	80.5158	86.3858	86.5289	116.733	107.42	124.025	111.114	ENSG00000175832	ETV4
ENSMUSG00000017734.15	ENSMUSG00000017734	10.9468	12.5759	15.4169	13.8977	19.0462	22.7687	22.7817	16.5602	ENSG00000244274	DBNDD2
ENSMUSG00000017737.2	ENSMUSG00000017737	62.7864	46.6144	58.1152	53.6639	209.186	180.951	240.534	240.942	ENSG00000100985	MMP9
ENSMUSG00000017747.13	ENSMUSG00000017747	6.16589	5.31786	6.07597	6.25439	9.7589	8.99428	9.31863	9.66208	ENSG00000167925	GHDC
ENSMUSG00000017756.9	ENSMUSG00000017756	51.3707	48.1516	51.0318	53.1033	41.2769	40.9645	43.8645	43.8077	ENSG00000113504	SLC12A7
ENSMUSG00000017760.16	ENSMUSG00000017760	29.6143	27.2615	30.5332	30.3963	54.2922	51.0091	51.4455	52.0242	ENSG00000064601	CTSA
ENSMUSG00000017764.2	ENSMUSG00000017764	16.3837	15.4135	17.2205	16.8751	14.3815	12.7028	14.57	12.9453	ENSG00000168612	ZSWIM1
ENSMUSG00000017765.17	ENSMUSG00000017765	82.5127	74.608	83.6333	84.5446	92.3523	93.6036	99.7654	94.5524	ENSG00000124067	SLC12A4
ENSMUSG00000017774.19	ENSMUSG00000017774	349.8	329.209	362.953	357.562	335.585	317.144	343.657	359.983	ENSG00000197879	MYO1C
ENSMUSG00000017776.15	ENSMUSG00000017776	153.055	165.809	157.346	159.044	138.446	154.906	129.483	157.079	ENSG00000167193	CRK
ENSMUSG00000017778.14	ENSMUSG00000017778	97.3278	73.6802	95.7503	89.7181	109.429	112.476	110.85	98.2882	ENSG00000127184	COX7C
ENSMUSG00000017781.17	ENSMUSG00000017781	189.98	224.347	195.187	192.854	216.003	207.039	215.204	216.693	ENSG00000174238	PITPNA
ENSMUSG00000017801.15	ENSMUSG00000017801	22.2525	20.8755	21.6213	20.9693	31.4447	33.6727	32.9395	30.5247	ENSG00000108788	MLX
ENSMUSG00000017802.14	ENSMUSG00000017802	37.4886	30.9516	35.9206	36.0218	35.4402	32.0981	35.73	34.0049	ENSG00000141699	RETREG3
ENSMUSG00000017831.8	ENSMUSG00000017831	51.0871	56.3303	49.2667	48.2931	42.9574	41.2185	41.2903	47.6519	ENSG00000144566	RAB5A
ENSMUSG00000017837.12	ENSMUSG00000017837	29.0452	28.5906	31.4908	31.4363	34.6516	30.3111	36.6078	32.7427	ENSG00000168256	NKIRAS2
ENSMUSG00000017843.14	ENSMUSG00000017843	174.583	179.436	176.172	176.215	164.921	163.133	153.577	161.91	ENSG00000078304	PPP2R5C
ENSMUSG00000017858.12	ENSMUSG00000017858	23.7827	25.3429	22.6039	23.454	20.6384	22.0807	21.7263	18.6206	ENSG00000101052	IFT52
ENSMUSG00000017861.11	ENSMUSG00000017861	171.52	175.74	164.508	170.049	156.416	142.811	166.303	163.164	ENSG00000101057	MYBL2
ENSMUSG00000017897.18	ENSMUSG00000017897	10.2882	12.2976	10.1371	11.2402	10.7861	9.37792	7.15629	9.33376	ENSG00000064655	EYA2
ENSMUSG00000017929.13	ENSMUSG00000017929	83.081	77.2752	87.8654	83.4017	101.465	94.2907	101.578	97.043	ENSG00000158470	B4GALT5
ENSMUSG00000017999.16	ENSMUSG00000017999	166.514	209.64	171.386	171.642	136.905	133.422	138.647	144.134	ENSG00000124228	DDX27
ENSMUSG00000018001.18	ENSMUSG00000018001	48.4111	58.9535	52.1967	48.8846	42.164	41.0497	47.3654	43.6201	ENSG00000008256	CYTH3
ENSMUSG00000018012.11	ENSMUSG00000018012	4.72131	3.86376	4.69077	4.45478	3.26853	3.45278	2.83163	2.57968	ENSG00000169750	RAC3
ENSMUSG00000018040.9	ENSMUSG00000018040	145.271	156.457	148.041	141.473	178.671	160.592	199.662	173.766	ENSG00000189306	RRP7A
ENSMUSG00000018042.18	ENSMUSG00000018042	257.651	279.175	276.504	271.358	302.106	265.693	299.674	289.018	ENSG00000100243	CYB5R3
ENSMUSG00000018068.13	ENSMUSG00000018068	46.8048	47.427	45.045	45.4606	35.5621	37.8314	30.6274	43.3138	ENSG00000108506	INTS2
ENSMUSG00000018076.12	ENSMUSG00000018076	120.57	124.347	130.208	130.575	66.8648	58.5694	51.4841	75.5612	ENSG00000123066	MED13L
ENSMUSG00000018102.5	ENSMUSG00000018102	8.71928	7.31206	7.30879	7.25067	6.23636	4.42595	5.97782	6.0313	-	-
ENSMUSG00000018143.10	ENSMUSG00000018143	50.3429	54.4666	47.3412	48.0225	39.7262	43.1299	44.5765	42.7191	ENSG00000198517	MAFK
ENSMUSG00000018160.15	ENSMUSG00000018160	140.019	148.568	148.31	149.309	93.3399	93.3955	76.9688	109.472	ENSG00000125686	MED1
ENSMUSG00000018166.8	ENSMUSG00000018166	6.97627	8.26762	7.7445	7.55247	13.3076	13.3848	11.7384	14.4931	ENSG00000065361	ERBB3
ENSMUSG00000018167.10	ENSMUSG00000018167	13.8821	10.4695	13.2538	13.9839	21.8058	21.6118	22.756	20.4967	ENSG00000131748	STARD3
ENSMUSG00000018171.9	ENSMUSG00000018171	90.3392	76.8182	89.2191	91.7213	72.8415	89.8575	78.9252	74.9515	ENSG00000062716	VMP1
ENSMUSG00000018189.12	ENSMUSG00000018189	64.7243	82.9254	60.8541	62.3374	97.1687	93.9071	91.7962	99.2005	ENSG00000116750	UCHL5
ENSMUSG00000018196.18	ENSMUSG00000018196	10.3587	10.428	11.3334	10.4437	17.6034	16.2835	16.8353	16.1816	-	-
ENSMUSG00000018199.9	ENSMUSG00000018199	58.0299	64.1883	51.2522	50.4187	62.9892	58.8678	57.3018	73.263	ENSG00000116747	RO60
ENSMUSG00000018209.15	ENSMUSG00000018209	78.9587	82.8423	79.4913	80.6876	51.2692	52.9852	53.6465	54.1264	ENSG00000101109	STK4
ENSMUSG00000018217.12	ENSMUSG00000018217	0.211402	0.207729	0.125927	0.147509	4.38917	2.94126	2.57421	2.90801	ENSG00000109099	PMP22
ENSMUSG00000018239.9	ENSMUSG00000018239	18.1453	19.1942	15.9612	18.3502	22.2727	21.825	23.2708	22.1853	ENSG00000155329	ZCCHC10
ENSMUSG00000018286.6	ENSMUSG00000018286	108.379	117.658	118.843	113.907	173.886	186.066	180.606	157.408	ENSG00000142507	PSMB6
ENSMUSG00000018287.12	ENSMUSG00000018287	34.1062	47.3622	36.6447	34.4877	51.1758	46.8896	51.0208	47.9821	ENSG00000091640	SPAG7
ENSMUSG00000018293.4	ENSMUSG00000018293	933.235	791.115	933.842	879.716	1367.18	1274.89	1495.05	1340.68	ENSG00000108518	PFN1
ENSMUSG00000018322.10	ENSMUSG00000018322	44.324	47.1129	44.0744	44.3708	42.164	40.0267	44.8427	46.106	ENSG00000025772	TOMM34
ENSMUSG00000018326.9	ENSMUSG00000018326	272.603	270.006	276.378	262.124	246.587	237.986	247.433	259.235	ENSG00000166913	YWHAB
ENSMUSG00000018334.18	ENSMUSG00000018334	22.0915	22.7671	22.7613	22.3329	17.2298	20.9724	15.8056	19.1366	ENSG00000141068	KSR1
ENSMUSG00000018340.13	ENSMUSG00000018340	45.1343	42.8753	45.0188	42.6597	105.247	94.7596	107.344	108.065	ENSG00000197043	ANXA6
ENSMUSG00000018347.16	ENSMUSG00000018347	8.20945	7.76907	7.14635	7.69998	8.96511	8.99428	9.42159	7.36382	ENSG00000154957	ZNF18
ENSMUSG00000018362.14	ENSMUSG00000018362	445.349	469.37	447.167	437.746	436.474	396.422	434.382	452.915	ENSG00000182481	KPNA2
ENSMUSG00000018363.16	ENSMUSG00000018363	91.4666	92.1486	90.1636	86.9124	77.3708	75.748	70.1214	85.3171	ENSG00000108854	SMURF2
ENSMUSG00000018372.13	ENSMUSG00000018372	8.84365	10.0956	7.83894	8.55554	6.77053	7.63022	6.28106	6.80098	ENSG00000258890	CEP95
ENSMUSG00000018377.10	ENSMUSG00000018377	72.1938	79.8095	75.8079	73.5835	53.8841	52.2606	42.011	64.023	ENSG00000136451	VEZF1
ENSMUSG00000018378.13	ENSMUSG00000018378	10.8167	10.1787	10.0741	10.3551	17.7901	17.3065	16.6294	16.2755	ENSG00000180891	CUEDC1
ENSMUSG00000018379.17	ENSMUSG00000018379	463.288	516.165	463.537	465.834	401.656	394.256	386.955	424.897	ENSG00000136450	SRSF1
ENSMUSG00000018387.12	ENSMUSG00000018387	10.4644	12.5468	11.6167	11.7403	12.934	11.8929	15.1363	11.9134	ENSG00000164403	SHROOM1
ENSMUSG00000018395.19	ENSMUSG00000018395	23.7827	29.5391	25.3113	23.808	26.6152	27.7075	24.352	26.9225	ENSG00000131437	KIF3A
ENSMUSG00000018398.18	ENSMUSG00000018398	128.744	136.021	138.866	139.868	134.103	131.12	133.91	134.566	ENSG00000164402	SEPTIN8
ENSMUSG00000018401.17	ENSMUSG00000018401	81.2136	74.824	84.5599	85.2013	71.8143	63.5993	62.8621	80.1578	ENSG00000108389	MTMR4
ENSMUSG00000018405.7	ENSMUSG00000018405	8.94936	9.01544	9.53896	8.93906	8.31141	8.95165	9.16417	8.25498	ENSG00000278619	MRM1
ENSMUSG00000018412.16	ENSMUSG00000018412	70.8549	74.6163	71.7153	75.2875	56.0786	53.5441	44.4823	63.6478	ENSG00000120071	KANSL1
ENSMUSG00000018415.14	ENSMUSG00000018415	42.5975	44.3709	42.7836	42.7777	35.8138	32.2259	35.4726	33.8173	ENSG00000141034	GID4
ENSMUSG00000018417.14	ENSMUSG00000018417	25.8263	27.2125	25.4372	23.1295	50.8957	49.8735	46.2842	56.5654	ENSG00000128641	MYO1B
ENSMUSG00000018425.18	ENSMUSG00000018425	52.6391	54.6327	52.1022	50.4187	37.9149	37.9379	35.3181	40.3838	ENSG00000108406	DHX40
ENSMUSG00000018428.15	ENSMUSG00000018428	92.4532	97.1756	93.4062	93.0488	92.2659	89.0902	87.42	97.4651	ENSG00000121057	AKAP1
ENSMUSG00000018433.14	ENSMUSG00000018433	106.406	105.111	102.788	102.135	116.266	106.098	113.574	124.997	ENSG00000130935	NOL11
ENSMUSG00000018442.13	ENSMUSG00000018442	20.5522	21.6936	22.3498	21.5369	25.7976	25.4269	23.6817	25.1707	ENSG00000072849	DERL2
ENSMUSG00000018446.8	ENSMUSG00000018446	203.545	187.164	208.283	196.866	264.331	249.623	289.135	262.19	ENSG00000108561	C1QBP
ENSMUSG00000018449.12	ENSMUSG00000018449	2.9244	3.94685	3.21113	2.92068	4.1557	6.35141	2.98608	4.50272	ENSG00000129197	RPAIN
ENSMUSG00000018474.17	ENSMUSG00000018474	145.797	158.83	149.255	153.233	187.287	172.511	155.842	201.825	ENSG00000170004	CHD3
ENSMUSG00000018476.7	ENSMUSG00000018476	59.4304	68.0919	62.7972	64.2783	54.5793	57.84	46.7476	54.2193	ENSG00000132510	KDM6B
ENSMUSG00000018481.9	ENSMUSG00000018481	97.5973	100.167	97.9081	99.0377	93.48	93.3529	92.1051	107.831	ENSG00000062725	APPBP2
ENSMUSG00000018501.17	ENSMUSG00000018501	229.935	263.982	236.585	249.217	136.765	119.227	105.8	172.698	ENSG00000141027	NCOR1
ENSMUSG00000018509.8	ENSMUSG00000018509	30.5476	39.9255	31.5132	28.7053	57.6195	53.3689	59.4642	54.7362	ENSG00000166582	CENPV
ENSMUSG00000018537.16	ENSMUSG00000018537	43.8307	45.2018	44.5466	44.7543	50.7089	44.0762	44.8427	49.1078	ENSG00000277258	PCGF2
ENSMUSG00000018541.10	ENSMUSG00000018541	22.0563	26.6309	23.6742	24.1915	21.8058	19.8641	19.8729	24.718	ENSG00000273559	CWC25
ENSMUSG00000018547.8	ENSMUSG00000018547	82.623	84.2134	86.3858	85.9684	105.247	99.1076	98.4376	116.133	ENSG00000276293	PIP4K2B
ENSMUSG00000018548.15	ENSMUSG00000018548	87.45	97.3418	88.7469	89.4201	74.1022	79.0729	72.6441	82.4091	ENSG00000108395	TRIM37
ENSMUSG00000018559.16	ENSMUSG00000018559	100.24	88.1187	105.747	94.6714	128.92	116.627	143.126	129.594	ENSG00000175826	CTDNEP1
ENSMUSG00000018565.17	ENSMUSG00000018565	45.5219	38.3052	47.9781	49.1206	66.071	65.3044	74.3431	69.0417	ENSG00000170291	ELP5
ENSMUSG00000018567.14	ENSMUSG00000018567	64.83	64.2298	64.6949	59.9773	97.3555	88.1951	103.123	88.8818	ENSG00000170296	GABARAP
ENSMUSG00000018572.10	ENSMUSG00000018572	55.8806	58.2472	57.5171	56.201	79.9856	78.3909	83.3013	80.7675	ENSG00000040633	PHF23
ENSMUSG00000018574.14	ENSMUSG00000018574	38.6753	40.1449	38.0664	38.0403	50.4563	48.7827	54.7961	47.772	ENSG00000072778	ACADVL
ENSMUSG00000018583.5	ENSMUSG00000018583	519.808	447.199	525.261	519.651	528.295	514.356	533.352	554.456	ENSG00000145907	G3BP1
ENSMUSG00000018585.9	ENSMUSG00000018585	40.4835	19.1526	39.9503	36.6413	50.6622	55.5002	58.5374	52.9069	ENSG00000177556	ATOX1
ENSMUSG00000018593.13	ENSMUSG00000018593	79.1348	69.8801	76.0598	74.2267	86.8028	82.142	74.549	83.0189	ENSG00000113140	SPARC
ENSMUSG00000018599.5	ENSMUSG00000018599	4.65085	4.69468	4.50188	5.10382	8.82503	8.61063	9.21566	7.92666	ENSG00000177427	MIEF2
ENSMUSG00000018648.15	ENSMUSG00000018648	34.6699	30.2453	34.7558	32.511	50.7556	48.0831	61.9869	53.2822	ENSG00000276023	DUSP14
ENSMUSG00000018651.14	ENSMUSG00000018651	36.9954	37.0589	38.2503	38.7064	46.5532	42.0301	46.6446	42.682	ENSG00000276234	TADA2A
ENSMUSG00000018659.12	ENSMUSG00000018659	12.1169	12.2448	12.0987	12.374	17.5861	16.2417	17.5535	16.9316	ENSG00000108439	PNPO
ENSMUSG00000018661.17	ENSMUSG00000018661	34.2683	36.4166	37.138	37.5042	37.3882	37.1583	40.0953	45.394	ENSG00000166685	COG1
ENSMUSG00000018666.13	ENSMUSG00000018666	75.4353	104.779	78.6728	79.5075	96.982	99.747	92.8259	101.593	ENSG00000108468	CBX1
ENSMUSG00000018669.14	ENSMUSG00000018669	24.0639	28.4959	23.2332	26.1369	36.0468	32.7375	39.7457	32.8319	ENSG00000108465	CDK5RAP3
ENSMUSG00000018677.9	ENSMUSG00000018677	221.021	171.917	233.941	219.641	322.744	294.04	347.93	306.795	ENSG00000013306	SLC25A39
ENSMUSG00000018678.13	ENSMUSG00000018678	38.2285	43.1246	40.2651	41.7451	39.7827	33.8031	37.7893	40.759	ENSG00000167182	SP2
ENSMUSG00000018697.14	ENSMUSG00000018697	77.8664	111.26	83.9617	85.5259	101.418	91.3068	104.925	95.2606	ENSG00000275700	AATF
ENSMUSG00000018707.13	ENSMUSG00000018707	933.297	966.996	1003.55	1038.66	500.446	439.946	425.255	546.126	ENSG00000197102	DYNC1H1
ENSMUSG00000018733.10	ENSMUSG00000018733	11.0281	12.8377	12.026	11.4172	7.23746	8.65326	6.58997	8.39569	ENSG00000108733	PEX12
ENSMUSG00000018736.14	ENSMUSG00000018736	47.037	50.4366	46.3725	46.5244	49.2147	48.9783	54.2128	54.1733	ENSG00000166579	NDEL1
ENSMUSG00000018750.14	ENSMUSG00000018750	4.15757	4.11304	4.78522	4.27777	6.81722	6.73505	4.94248	5.76911	ENSG00000174282	ZBTB4
ENSMUSG00000018761.14	ENSMUSG00000018761	17.2293	14.2502	16.2446	16.226	27.3156	26.8549	27.1321	28.4736	ENSG00000129255	MPDU1
ENSMUSG00000018765.5	ENSMUSG00000018765	103.552	107.479	108.454	104.85	172.999	162.451	184.828	176.685	ENSG00000129245	FXR2
ENSMUSG00000018770.9	ENSMUSG00000018770	331.267	226.217	315.793	309.12	290.105	281.21	304.065	281.138	ENSG00000154518	ATP5MC3
ENSMUSG00000018774.13	ENSMUSG00000018774	3.2415	3.32366	2.61298	2.86168	6.67714	6.1809	7.67113	5.58149	-	-
ENSMUSG00000018796.13	ENSMUSG00000018796	38.7218	41.2965	37.5533	37.7034	26.8019	23.1038	25.948	26.7349	ENSG00000151726	ACSL1
ENSMUSG00000018809.2	ENSMUSG00000018809	6.83533	5.27632	7.68154	7.67048	7.47093	7.07607	7.4652	7.27001	ENSG00000186532	SMYD4
ENSMUSG00000018820.13	ENSMUSG00000018820	24.6636	25.9661	26.8854	25.6371	30.0238	29.4126	29.6034	30.5341	ENSG00000155256	ZFYVE27
ENSMUSG00000018821.3	ENSMUSG00000018821	29.7372	25.4676	30.065	30.4754	55.1915	63.5567	57.3018	41.5563	ENSG00000119986	AVPI1
ENSMUSG00000018841.17	ENSMUSG00000018841	12.966	9.97099	11.113	11.6532	15.829	16.3687	16.7323	14.54	ENSG00000185379	RAD51D
ENSMUSG00000018846.8	ENSMUSG00000018846	107.815	108.892	100.143	102.696	74.5225	74.4266	64.1492	81.987	ENSG00000120137	PANK3
ENSMUSG00000018848.4	ENSMUSG00000018848	188.218	232.241	189.992	190.493	248.315	228.821	260.355	249.01	ENSG00000113643	RARS1
ENSMUSG00000018849.6	ENSMUSG00000018849	144.951	167.762	161.438	151.403	169.403	154.182	165.264	180.015	ENSG00000113645	WWC1
ENSMUSG00000018858.15	ENSMUSG00000018858	22.3734	20.4821	22.4465	21.9789	33.0122	27.5796	31.2509	28.8924	ENSG00000167862	MRPL58
ENSMUSG00000018861.8	ENSMUSG00000018861	9.30169	6.48115	7.80746	8.05401	14.8485	14.5784	13.6433	12.5701	-	-
ENSMUSG00000018882.12	ENSMUSG00000018882	55.3873	56.253	56.0374	54.8144	79.005	71.6558	77.741	79.1728	ENSG00000278845	MRPL45
ENSMUSG00000018899.16	ENSMUSG00000018899	26.3196	28.5004	27.7039	28.2619	31.7981	31.1176	34.4944	32.3164	ENSG00000125347	IRF1
ENSMUSG00000018900.7	ENSMUSG00000018900	5.64831	5.89327	5.99128	6.53938	6.16305	6.61356	6.67389	6.3554	ENSG00000197375	SLC22A5
ENSMUSG00000018906.14	ENSMUSG00000018906	11.1338	11.4251	11.963	12.9218	23.3933	24.6384	24.7639	26.8756	ENSG00000072682	P4HA2
ENSMUSG00000018909.15	ENSMUSG00000018909	22.1268	23.5565	25.1224	22.9229	12.6072	11.9355	13.0255	13.3674	ENSG00000137486	ARRB1
ENSMUSG00000018920.11	ENSMUSG00000018920	99.6645	96.4411	99.9843	95.0747	109.436	107.974	145.051	130.35	ENSG00000161921	CXCL16
ENSMUSG00000018921.11	ENSMUSG00000018921	98.6543	110.304	105.747	97.8281	120.422	107.164	115.891	118.478	ENSG00000141456	PELP1
ENSMUSG00000018923.13	ENSMUSG00000018923	17.0531	15.0396	17.2835	16.3145	19.2376	21.1429	20.4392	17.0259	ENSG00000161920	MED11
ENSMUSG00000018931.3	ENSMUSG00000018931	14.1992	10.0125	12.3093	11.7417	11.3932	12.916	12.5621	13.3674	ENSG00000274180	NATD1
ENSMUSG00000018932.9	ENSMUSG00000018932	211.085	197.633	217.318	201.881	242.852	231.464	289.804	252.809	ENSG00000034152	MAP2K3
ENSMUSG00000018965.11	ENSMUSG00000018965	365.651	486.702	384.233	368.612	369.941	357.68	400.44	380.748	ENSG00000128245	YWHAH
ENSMUSG00000018974.7	ENSMUSG00000018974	115.038	132.739	115.821	115.529	129.247	119.057	141.118	133.393	ENSG00000075856	SART3
ENSMUSG00000018983.9	ENSMUSG00000018983	23.4304	24.055	24.5242	24.7816	25.3078	27.196	27.8529	22.4667	ENSG00000007968	E2F2
ENSMUSG00000018986.10	ENSMUSG00000018986	18.9533	18.6125	18.5421	19.9683	11.0196	8.95165	8.49282	13.2629	ENSG00000172123	SLFN12
ENSMUSG00000018995.12	ENSMUSG00000018995	10.2132	8.35071	9.66488	9.29308	12.8407	12.2765	10.5542	11.7258	ENSG00000137513	NARS2
ENSMUSG00000018999.14	ENSMUSG00000018999	17.6309	14.8734	16.7927	16.796	27.2222	23.3762	27.2866	29.6898	ENSG00000205060	SLC35B4
ENSMUSG00000019039.14	ENSMUSG00000019039	16.9238	14.858	17.4094	17.6362	17.3209	21.7116	16.9285	16.4889	ENSG00000178149	DALRD3
ENSMUSG00000019054.13	ENSMUSG00000019054	45.9095	43.1661	44.9559	44.1938	73.4018	68.0752	77.6381	65.2894	ENSG00000214253	FIS1
ENSMUSG00000019055.15	ENSMUSG00000019055	13.0012	11.6328	13.8205	12.1843	21.012	19.3526	19.8214	24.249	ENSG00000083444	PLOD1
ENSMUSG00000019066.13	ENSMUSG00000019066	6.5887	5.8995	6.7056	7.02144	12.0936	10.4862	8.85527	10.3187	ENSG00000105514	RAB3D
ENSMUSG00000019080.8	ENSMUSG00000019080	4.19633	2.02453	4.13292	3.64702	3.26339	4.91019	4.07909	2.46852	ENSG00000167700	MFSD3
ENSMUSG00000019082.18	ENSMUSG00000019082	35.7974	31.9072	37.9669	39.621	37.8216	41.3055	41.8051	37.7572	ENSG00000177542	SLC25A22
ENSMUSG00000019087.13	ENSMUSG00000019087	97.8087	85.1274	103.103	95.822	123.364	113.771	120.164	123.496	ENSG00000071553	ATP6AP1
ENSMUSG00000019088.13	ENSMUSG00000019088	5.17935	5.27632	6.17041	6.60841	5.74327	8.05648	6.84739	6.80098	ENSG00000013563	DNASE1L1
ENSMUSG00000019102.10	ENSMUSG00000019102	26.4957	31.4917	30.5687	27.3482	5.64989	4.56108	4.73654	4.50272	ENSG00000108602	ALDH3A1
ENSMUSG00000019124.10	ENSMUSG00000019124	23.3247	24.8859	25.5002	25.4011	35.7204	35.2098	32.538	32.8323	ENSG00000136193	SCRN1
ENSMUSG00000019132.11	ENSMUSG00000019132	205.307	189.324	205.733	203.858	148.018	136.491	145.855	151.592	ENSG00000112308	C6orf62
ENSMUSG00000019139.10	ENSMUSG00000019139	178.846	153.262	180.516	170.462	186.773	172.767	211.394	185.503	ENSG00000105655	ISYNA1
ENSMUSG00000019143.15	ENSMUSG00000019143	17.9928	15.1983	19.3877	18.5997	20.4647	23.0999	21.1152	19.1033	ENSG00000112855	HARS2
ENSMUSG00000019158.9	ENSMUSG00000019158	13.0717	8.47535	12.1834	12.7153	21.4789	22.3365	25.9995	16.5569	ENSG00000130748	TMEM160
ENSMUSG00000019173.11	ENSMUSG00000019173	122.402	119.735	124.605	116.739	163.893	150.217	167.787	163.552	ENSG00000108774	RAB5C
ENSMUSG00000019179.10	ENSMUSG00000019179	360.617	341.922	376.867	354.494	557.938	505.939	580.072	540.373	ENSG00000146701	MDH2
ENSMUSG00000019188.16	ENSMUSG00000019188	88.8347	84.8935	92.0497	89.1838	101.071	94.1142	114.277	107.806	ENSG00000101294	HM13
ENSMUSG00000019189.13	ENSMUSG00000019189	80.7204	80.9728	79.1765	82.5757	176.641	168.419	166.963	173.308	ENSG00000145860	RNF145
ENSMUSG00000019210.10	ENSMUSG00000019210	44.0421	44.911	42.4059	41.1551	48.1875	45.0566	51.2267	47.5131	ENSG00000131100	ATP6V1E1
ENSMUSG00000019214.13	ENSMUSG00000019214	60.8066	57.7487	59.8388	57.8735	55.0836	53.6153	55.5833	53.1227	ENSG00000127586	CHTF18
ENSMUSG00000019235.9	ENSMUSG00000019235	3.06533	1.86956	2.61298	2.62566	3.96893	3.3249	3.5524	4.45582	ENSG00000198208	RPS6KL1
ENSMUSG00000019254.16	ENSMUSG00000019254	73.5327	72.082	72.282	70.4209	83.3475	83.1225	88.2438	77.6719	ENSG00000125503	PPP1R12C
ENSMUSG00000019256.17	ENSMUSG00000019256	38.8275	33.6106	34.1573	35.1662	16.2026	16.1556	16.9898	19.4649	ENSG00000106546	AHR
ENSMUSG00000019261.3	ENSMUSG00000019261	100.064	92.6887	101.78	98.6542	130.741	122.424	160.27	141.883	ENSG00000130479	MAP1S
ENSMUSG00000019295.8	ENSMUSG00000019295	27.2917	21.4277	27.3545	25.7607	25.6341	28.3725	25.5644	25.3226	ENSG00000168936	TMEM129
ENSMUSG00000019297.9	ENSMUSG00000019297	71.8024	65.3516	73.6987	67.7935	99.8755	93.9071	113.317	106.14	ENSG00000196943	NOP9
ENSMUSG00000019302.16	ENSMUSG00000019302	49.9614	50.8936	50.3707	52.9853	56.7323	52.1753	60.4938	57.6442	ENSG00000033627	ATP6V0A1
ENSMUSG00000019303.14	ENSMUSG00000019303	16.2579	19.2993	16.9752	16.793	15.342	16.2434	14.5803	14.8308	ENSG00000131470	PSMC3IP
ENSMUSG00000019312.10	ENSMUSG00000019312	15.08	14.7903	16.0242	15.282	24.1871	21.6118	25.2787	20.1684	ENSG00000141738	GRB7
ENSMUSG00000019338.13	ENSMUSG00000019338	52.495	52.7208	54.0547	56.6577	49.4318	45.5358	46.1406	50.3812	ENSG00000143373	ZNF687
ENSMUSG00000019362.8	ENSMUSG00000019362	54.2599	57.2501	55.5022	54.9619	86.1024	75.407	84.331	75.2329	ENSG00000104979	C19orf53
ENSMUSG00000019370.10	ENSMUSG00000019370	320.732	319.695	316.958	314.844	366.729	338.244	371.458	366.362	ENSG00000160014	CALM3
ENSMUSG00000019373.11	ENSMUSG00000019373	82.4577	82.5503	76.8988	79.298	93.5981	114.723	95.3023	92.5576	ENSG00000141030	COPS3
ENSMUSG00000019428.16	ENSMUSG00000019428	169.814	173.081	173.004	162.685	238.44	238.434	271.836	216.854	ENSG00000105701	FKBP8
ENSMUSG00000019432.15	ENSMUSG00000019432	256.537	206.233	255.505	257.367	310.882	298.346	325.576	285.266	ENSG00000198563	DDX39B
ENSMUSG00000019433.9	ENSMUSG00000019433	56.9376	59.5351	58.1467	56.024	92.3593	90.0706	93.907	88.0844	ENSG00000123159	GIPC1
ENSMUSG00000019437.17	ENSMUSG00000019437	15.9373	13.305	15.5636	15.0905	12.0473	13.1444	13.5367	9.45336	ENSG00000160606	TLCD1
ENSMUSG00000019461.12	ENSMUSG00000019461	24.8887	23.0833	25.9384	25.0117	37.5662	34.0448	42.9789	39.7707	ENSG00000187838	PLSCR3
ENSMUSG00000019464.6	ENSMUSG00000019464	3.56072	4.77444	2.64635	4.84243	2.14509	3.06402	1.15942	2.13738	ENSG00000160951	PTGER1
ENSMUSG00000019467.15	ENSMUSG00000019467	7.54001	8.4338	7.71302	8.08351	14.9885	15.2178	16.0116	14.4462	ENSG00000240771	ARHGEF25
ENSMUSG00000019470.12	ENSMUSG00000019470	77.7607	83.6409	79.7192	75.0495	90.8175	80.7729	91.4626	87.6145	ENSG00000076924	XAB2
ENSMUSG00000019471.10	ENSMUSG00000019471	351.35	429.127	355.397	345.644	496.443	459.305	519.063	476.116	ENSG00000105401	CDC37
ENSMUSG00000019478.16	ENSMUSG00000019478	7.29337	7.8937	7.20931	7.02144	11.6733	7.67284	10.0394	8.02047	ENSG00000168118	RAB4A
ENSMUSG00000019487.11	ENSMUSG00000019487	70.0446	77.3583	68.8505	69.9489	84.0479	84.9128	85.0518	80.9082	ENSG00000125733	TRIP10
ENSMUSG00000019494.14	ENSMUSG00000019494	88.1547	100.292	94.4136	88.358	109.029	105.629	117.384	108.394	ENSG00000168090	COPS6
ENSMUSG00000019505.7	ENSMUSG00000019505	1114.28	1367.23	1117.21	1071.79	1183.32	1161.68	1312.96	1168.94	ENSG00000170315	UBB
ENSMUSG00000019518.11	ENSMUSG00000019518	18.2105	19.7442	15.5721	19.2349	13.7797	15.6999	13.1496	14.3984	ENSG00000221838	AP4M1
ENSMUSG00000019528.18	ENSMUSG00000019528	32.4855	29.0405	30.0965	30.7999	51.8295	45.9518	49.6307	47.8883	ENSG00000163754	GYG1
ENSMUSG00000019558.14	ENSMUSG00000019558	57.9242	53.3033	59.9412	57.2336	66.8181	57.9726	73.6223	63.4602	ENSG00000130821	SLC6A8
ENSMUSG00000019564.12	ENSMUSG00000019564	5.84879	5.02704	6.17041	5.78236	6.35029	6.69242	4.68506	6.61337	ENSG00000116017	ARID3A
ENSMUSG00000019578.11	ENSMUSG00000019578	34.6238	31.063	35.5293	33.3161	36.5403	42.3942	43.294	34.1001	ENSG00000167671	UBXN6
ENSMUSG00000019579.13	ENSMUSG00000019579	70.9959	60.4076	73.8876	72.5746	94.9741	97.0615	105.954	89.6777	ENSG00000074842	MYDGF
ENSMUSG00000019590.16	ENSMUSG00000019590	41.7583	31.0542	42.5897	42.621	47.8849	43.8413	52.5524	43.6393	ENSG00000008283	CYB561
ENSMUSG00000019647.16	ENSMUSG00000019647	5.53169	6.73042	5.25744	5.54635	5.78997	5.92514	4.58209	9.52137	ENSG00000092421	SEMA6A
ENSMUSG00000019659.8	ENSMUSG00000019659	42.9812	46.9468	45.5849	43.2774	61.0744	54.5185	61.7253	58.1113	ENSG00000160799	CCDC12
ENSMUSG00000019689.4	ENSMUSG00000019689	7.85711	4.11304	8.56302	8.46703	15.6889	23.8284	14.7245	12.8984	ENSG00000164898	FMC1
ENSMUSG00000019699.16	ENSMUSG00000019699	41.8928	44.6202	41.6188	40.1225	49.4015	45.9092	40.0546	50.5149	ENSG00000117020	AKT3
ENSMUSG00000019710.13	ENSMUSG00000019710	27.0182	23.0513	26.7362	24.778	44.156	49.1663	45.0162	37.9706	ENSG00000143314	MRPL24
ENSMUSG00000019715.14	ENSMUSG00000019715	70.1499	65.9332	67.5912	70.0964	54.5378	53.9657	59.6701	59.5667	ENSG00000119392	GLE1
ENSMUSG00000019718.8	ENSMUSG00000019718	14.8686	13.8348	14.1353	15.636	11.2998	12.106	10.5028	9.70899	ENSG00000126790	L3HYPDH
ENSMUSG00000019726.12	ENSMUSG00000019726	31.7455	30.9516	32.0169	34.6057	9.61882	9.54843	5.71474	11.8196	ENSG00000143669	LYST
ENSMUSG00000019731.13	ENSMUSG00000019731	94.5672	96.6771	98.2544	95.9105	93.9469	89.9001	90.0457	109.613	ENSG00000127526	SLC35E1
ENSMUSG00000019737.14	ENSMUSG00000019737	12.7194	13.0038	14.4186	12.9218	12.5138	11.3388	11.6869	10.0373	ENSG00000181392	SYNE4
ENSMUSG00000019738.15	ENSMUSG00000019738	11.328	10.1858	12.5329	12.1385	17.5123	15.8107	14.9304	14.1202	ENSG00000105258	POLR2I
ENSMUSG00000019761.10	ENSMUSG00000019761	1.16271	1.57874	1.1963	1.32758	4.38917	2.72812	3.14053	3.18943	ENSG00000186395	KRT10
ENSMUSG00000019763.11	ENSMUSG00000019763	14.1241	14.1505	13.7046	14.4019	14.2284	17.1842	12.5508	13.5832	ENSG00000155906	RMND1
ENSMUSG00000019768.16	ENSMUSG00000019768	2.53683	3.15748	3.40002	3.06819	4.71602	4.47582	4.37615	4.59653	ENSG00000091831	ESR1
ENSMUSG00000019773.7	ENSMUSG00000019773	38.002	50.307	38.6457	39.5537	42.7612	39.2398	39.6366	38.6441	ENSG00000112029	FBXO5
ENSMUSG00000019774.8	ENSMUSG00000019774	8.59702	7.51979	7.3982	6.90343	6.67714	6.01039	6.69294	7.0355	ENSG00000112031	MTRF1L
ENSMUSG00000019777.16	ENSMUSG00000019777	177.261	206.898	177.494	174.71	176.22	174.77	165.573	172.792	ENSG00000196591	HDAC2
ENSMUSG00000019779.15	ENSMUSG00000019779	20.9288	22.4347	19.6761	20.4448	24.4673	23.8284	21.2115	30.9562	ENSG00000111816	FRK
ENSMUSG00000019782.10	ENSMUSG00000019782	71.5254	81.9317	73.3181	69.9129	98.6139	105.769	99.281	96.8075	ENSG00000111832	RWDD1
ENSMUSG00000019790.17	ENSMUSG00000019790	49.5386	54.3419	52.7633	53.3098	43.0045	44.2894	38.5616	48.1228	ENSG00000164506	STXBP5
ENSMUSG00000019792.8	ENSMUSG00000019792	18.5682	19.2773	16.2131	18.4092	18.6773	19.5231	21.2629	19.2304	ENSG00000066651	TRMT11
ENSMUSG00000019794.13	ENSMUSG00000019794	33.8511	36.2695	34.8427	35.6654	39.736	36.787	42.9378	37.335	ENSG00000186625	KATNA1
ENSMUSG00000019795.17	ENSMUSG00000019795	51.265	45.0357	52.7319	51.4807	71.7676	69.6524	74.6005	69.6983	ENSG00000120265	PCMT1
ENSMUSG00000019796.12	ENSMUSG00000019796	0.916076	0.997099	1.22779	1.38659	4.71602	4.73159	5.81771	5.44078	ENSG00000120256	LRP11
ENSMUSG00000019797.11	ENSMUSG00000019797	19.1319	24.8444	19.8335	17.8781	21.8525	20.9298	21.9322	21.1065	ENSG00000130349	MTRES1
ENSMUSG00000019802.13	ENSMUSG00000019802	108.337	143.115	109.895	110.512	115.613	105.884	102.505	119.322	ENSG00000025796	SEC63
ENSMUSG00000019804.12	ENSMUSG00000019804	129.449	126.673	133.829	127.596	178.135	166.714	187.608	169.04	ENSG00000112335	SNX3
ENSMUSG00000019806.13	ENSMUSG00000019806	5.28505	5.35941	5.41485	4.60229	18.4905	20.2904	20.0788	20.4967	ENSG00000146416	AIG1
ENSMUSG00000019808.8	ENSMUSG00000019808	8.33206	7.88581	7.89687	8.37676	7.21832	6.97589	7.63612	7.88445	ENSG00000189007	ADAT2
ENSMUSG00000019809.16	ENSMUSG00000019809	19.7844	18.3711	19.933	17.5259	14.6341	18.4297	15.6347	18.7566	ENSG00000034693	PEX3
ENSMUSG00000019810.15	ENSMUSG00000019810	16.0666	18.9033	17.3464	18.7927	37.8216	33.4195	33.4132	37.335	ENSG00000001036	FUCA2
ENSMUSG00000019813.16	ENSMUSG00000019813	10.253	11.342	11.2704	10.2666	12.0469	11.8077	8.49488	10.6001	ENSG00000183137	CEP57L1
ENSMUSG00000019814.5	ENSMUSG00000019814	64.4072	78.3139	65.9227	66.2907	62.0087	62.0221	62.7591	67.9629	ENSG00000135521	LTV1
ENSMUSG00000019818.15	ENSMUSG00000019818	185.4	204.239	186.277	182.557	197.793	190.073	179.371	215.661	ENSG00000135535	CD164
ENSMUSG00000019820.11	ENSMUSG00000019820	125.714	144.496	132.79	138.452	55.0514	49.2767	39.3854	64.3983	ENSG00000152818	UTRN
ENSMUSG00000019822.12	ENSMUSG00000019822	9.54833	7.22897	8.62599	8.61454	16.7162	14.28	14.4156	13.9772	ENSG00000135587	SMPD2
ENSMUSG00000019826.11	ENSMUSG00000019826	10.1825	9.4309	10.4519	8.88006	10.506	10.6141	9.57605	10.8347	ENSG00000112365	ZBTB24
ENSMUSG00000019831.14	ENSMUSG00000019831	18.1453	20.4821	16.7483	17.7306	23.2533	21.2708	15.4967	21.81	ENSG00000112290	WASF1
ENSMUSG00000019832.5	ENSMUSG00000019832	25.4035	22.2686	25.752	21.7724	14.6617	14.1095	16.8353	14.3524	-	-
ENSMUSG00000019837.8	ENSMUSG00000019837	47.1779	69.7139	49.6781	51.4512	51.0358	45.8665	49.3733	53.6574	ENSG00000155115	GTF3C6
ENSMUSG00000019838.11	ENSMUSG00000019838	3.73477	3.57294	3.93521	3.1567	6.07013	5.37099	5.66325	5.6284	ENSG00000112394	SLC16A10
ENSMUSG00000019841.15	ENSMUSG00000019841	46.3323	43.997	45.1762	47.439	23.5334	22.7201	17.1442	27.0163	ENSG00000009413	REV3L
ENSMUSG00000019842.6	ENSMUSG00000019842	23.806	24.5536	24.6187	21.9134	22.6355	21.9529	25.0213	23.5924	ENSG00000056972	TRAF3IP2
ENSMUSG00000019843.14	ENSMUSG00000019843	8.31515	8.14298	8.50006	8.88006	27.2689	23.8284	27.1321	27.1101	ENSG00000010810	FYN
ENSMUSG00000019845.8	ENSMUSG00000019845	7.99805	6.4396	6.51671	7.28696	6.2569	6.73505	5.97216	4.83104	ENSG00000074935	TUBE1
ENSMUSG00000019849.11	ENSMUSG00000019849	191.213	190.903	196.1	196.128	210.353	193.398	201.045	230.905	ENSG00000085377	PREP
ENSMUSG00000019850.11	ENSMUSG00000019850	229.442	230.496	231.863	238.965	167.115	171.19	186.733	205.108	ENSG00000118503	TNFAIP3
ENSMUSG00000019851.8	ENSMUSG00000019851	149.215	171.958	148.342	146.034	166.368	151.837	167.375	161.535	ENSG00000112378	PERP
ENSMUSG00000019852.7	ENSMUSG00000019852	4.54514	4.77777	4.59633	5.63485	11.9068	10.2305	7.72262	13.3674	ENSG00000112379	ARFGEF3
ENSMUSG00000019853.6	ENSMUSG00000019853	3.31197	3.07439	2.95928	3.54022	5.27634	6.30878	4.73654	5.53459	ENSG00000051620	HEBP2
ENSMUSG00000019854.17	ENSMUSG00000019854	77.4084	78.2723	83.3006	80.7171	81.0129	73.8724	81.6538	82.0339	ENSG00000135597	REPS1
ENSMUSG00000019857.7	ENSMUSG00000019857	28.6327	24.5448	28.7034	26.867	31.1337	27.736	32.6507	30.5983	ENSG00000111875	ASF1A
ENSMUSG00000019861.15	ENSMUSG00000019861	37.9114	44.2463	41.9336	37.9099	38.4286	32.5243	31.9202	39.3988	ENSG00000047932	GOPC
ENSMUSG00000019863.7	ENSMUSG00000019863	14.0935	12.6299	13.8834	15.7835	15.1753	15.2604	15.8056	15.6188	ENSG00000130348	QRSL1
ENSMUSG00000019864.14	ENSMUSG00000019864	11.9809	12.0898	11.0819	11.3594	14.1481	14.3653	14.57	16.0409	ENSG00000130347	RTN4IP1
ENSMUSG00000019866.14	ENSMUSG00000019866	183.386	203.164	200.139	197.133	120.392	107.218	116.427	135.275	ENSG00000112297	CRYBG1
ENSMUSG00000019868.16	ENSMUSG00000019868	30.1248	29.8203	31.828	30.5639	41.3703	40.1375	41.7021	37.7445	ENSG00000009844	VTA1
ENSMUSG00000019873.8	ENSMUSG00000019873	112.969	118.559	119.064	117.554	81.5732	72.1388	71.8857	93.2391	ENSG00000165476	REEP3
ENSMUSG00000019877.10	ENSMUSG00000019877	117.046	141.297	108.643	108.95	127.893	129.756	126.188	147.136	ENSG00000111897	SERINC1
ENSMUSG00000019878.8	ENSMUSG00000019878	20.9288	20.1082	18.2594	21.1823	24.514	26.8123	26.7717	25.703	ENSG00000025156	HSF2
ENSMUSG00000019883.11	ENSMUSG00000019883	18.9075	23.6703	17.1311	18.4864	28.6253	29.7493	26.8418	28.8817	ENSG00000093144	ECHDC1
ENSMUSG00000019889.10	ENSMUSG00000019889	146.255	171.086	158.29	157.127	114.072	98.9797	98.0258	124.153	ENSG00000152894	PTPRK
ENSMUSG00000019891.15	ENSMUSG00000019891	14.1639	12.8792	12.2149	12.6563	14.3815	17.9459	18.0709	17.6826	ENSG00000164465	DCBLD1
ENSMUSG00000019897.8	ENSMUSG00000019897	42.6476	49.8487	38.5991	41.0079	44.5384	41.2125	43.1128	40.7233	ENSG00000133773	CCDC59
ENSMUSG00000019907.10	ENSMUSG00000019907	117.399	145.12	119.127	123.082	82.9273	77.4957	73.6223	95.8235	ENSG00000058272	PPP1R12A
ENSMUSG00000019916.14	ENSMUSG00000019916	54.7179	59.8675	57.4856	55.847	84.0946	86.9589	87.7804	91.4146	ENSG00000122884	P4HA1
ENSMUSG00000019917.10	ENSMUSG00000019917	44.3592	47.9439	45.9003	44.5773	43.8917	42.0728	37.0171	40.4776	ENSG00000186522	SEPTIN10
ENSMUSG00000019920.17	ENSMUSG00000019920	83.5743	89.4481	76.1542	76.5278	45.8528	50.8965	45.6149	50.8901	ENSG00000256977	LIMS3
ENSMUSG00000019923.14	ENSMUSG00000019923	159.326	188.285	157.471	157.51	204.143	205.973	219.116	215.661	ENSG00000122952	ZWINT
ENSMUSG00000019927.6	ENSMUSG00000019927	30.6181	38.0144	29.7502	30.8589	39.129	35.4656	39.3854	39.7271	ENSG00000072401	UBE2D1
ENSMUSG00000019942.13	ENSMUSG00000019942	178.846	166.599	178.722	173.854	211.847	213.561	214.534	196.243	ENSG00000170312	CDK1
ENSMUSG00000019943.10	ENSMUSG00000019943	162.674	203.99	169.403	168.071	135.457	128.716	112.338	156.188	ENSG00000070961	ATP2B1
ENSMUSG00000019944.14	ENSMUSG00000019944	5.14412	7.14588	5.66671	6.04788	4.62264	4.85947	5.5088	4.2213	ENSG00000072422	RHOBTB1
ENSMUSG00000019947.10	ENSMUSG00000019947	50.1728	52.4308	47.9152	51.0087	26.1015	26.2155	17.4016	30.6279	ENSG00000150347	ARID5B
ENSMUSG00000019948.4	ENSMUSG00000019948	7.61048	6.60578	7.71302	8.55554	10.1324	12.8733	9.98792	9.70899	ENSG00000075089	ACTR6
ENSMUSG00000019951.10	ENSMUSG00000019951	94.2853	102.992	98.3174	97.4151	76.6704	73.3183	70.1214	85.4109	ENSG00000111647	BLTP3B
ENSMUSG00000019952.15	ENSMUSG00000019952	25.7967	27.2341	28.3647	26.1088	27.9805	29.8653	27.9075	28.4811	ENSG00000139323	POC1B
ENSMUSG00000019960.8	ENSMUSG00000019960	80.4385	67.7612	78.7987	75.7312	58.8335	56.6085	51.4326	56.1902	ENSG00000139318	DUSP6
ENSMUSG00000019961.17	ENSMUSG00000019961	330.932	364.914	338.366	335.248	288.708	281.348	276.621	302.242	-	-
ENSMUSG00000019966.18	ENSMUSG00000019966	25.5797	29.1236	25.0594	26.4337	21.2921	23.3169	17.968	24.765	ENSG00000049130	KITLG
ENSMUSG00000019969.14	ENSMUSG00000019969	94.8138	94.5583	93.8155	93.5799	79.7521	69.8655	71.7174	92.8217	ENSG00000080815	PSEN1
ENSMUSG00000019970.15	ENSMUSG00000019970	115.179	97.5911	111.036	107.888	87.1297	92.4151	94.6793	97.4182	ENSG00000118515	SGK1
ENSMUSG00000019971.10	ENSMUSG00000019971	28.1845	34.4298	25.8758	27.7804	12.6128	11.4679	9.11423	14.3655	ENSG00000198707	CEP290
ENSMUSG00000019975.12	ENSMUSG00000019975	6.62393	8.72462	5.91856	6.57891	16.3893	14.962	13.9007	15.5719	ENSG00000166130	IKBIP
ENSMUSG00000019977.16	ENSMUSG00000019977	98.4228	96.2583	99.5259	100.87	115.516	113.963	125.913	119.751	ENSG00000112339	HBS1L
ENSMUSG00000019978.16	ENSMUSG00000019978	214.15	270.962	220.057	224.155	202.836	186.791	176.899	227.34	ENSG00000079819	EPB41L2
ENSMUSG00000019979.12	ENSMUSG00000019979	21.8096	21.9362	21.9113	21.8904	18.8174	17.3918	15.1363	19.8401	ENSG00000120868	APAF1
ENSMUSG00000019982.15	ENSMUSG00000019982	4.82701	7.9768	5.44633	5.16282	9.99236	10.0173	8.64933	10.6001	ENSG00000118513	MYB
ENSMUSG00000019984.16	ENSMUSG00000019984	45.8038	43.1661	45.2077	45.2263	38.2418	35.8066	34.134	41.744	ENSG00000112282	MED23
ENSMUSG00000019986.17	ENSMUSG00000019986	9.23122	9.84636	7.17783	8.52603	7.56431	7.33183	5.71474	7.27001	ENSG00000135541	AHI1
ENSMUSG00000019988.7	ENSMUSG00000019988	43.8251	39.6742	42.3092	43.9666	29.1833	32.9075	30.5816	36.4434	ENSG00000139350	NEDD1
ENSMUSG00000019992.8	ENSMUSG00000019992	9.19493	7.35361	9.18793	7.995	10.7385	10.4849	10.0888	9.61143	ENSG00000146410	MTFR2
ENSMUSG00000019996.17	ENSMUSG00000019996	1.86739	2.32657	2.14076	2.09463	4.57594	4.64633	4.11873	5.20627	ENSG00000135525	MAP7
ENSMUSG00000019997.11	ENSMUSG00000019997	30.6244	31.1527	26.5391	27.2007	265.397	219.758	296.362	278.006	ENSG00000118523	CCN2
ENSMUSG00000019998.6	ENSMUSG00000019998	23.4304	23.9719	25.7206	23.454	35.9071	35.1672	34.1855	36.7722	ENSG00000079950	STX7
ENSMUSG00000020000.7	ENSMUSG00000020000	2.21972	2.11884	2.26668	2.65517	13.1208	11.9782	10.9146	12.9453	ENSG00000079931	MOXD1
ENSMUSG00000020003.16	ENSMUSG00000020003	8.80842	9.30626	9.9797	10.1781	11.5332	11.9782	10.0909	9.52137	ENSG00000112357	PEX7
ENSMUSG00000020009.13	ENSMUSG00000020009	27.2709	23.8888	26.3502	27.4072	30.1639	28.3895	31.1479	25.8906	ENSG00000027697	IFNGR1
ENSMUSG00000020015.10	ENSMUSG00000020015	32.5859	33.1436	32.2587	34.3313	30.8983	30.8022	29.2337	31.2367	ENSG00000059758	CDK17
ENSMUSG00000020018.6	ENSMUSG00000020018	129.923	139.009	137.729	135.257	186.857	193.437	198.623	171.419	ENSG00000139343	SNRPF
ENSMUSG00000020020.8	ENSMUSG00000020020	5.95449	4.48695	5.66671	5.95937	6.58375	6.01039	4.42763	5.39388	ENSG00000136014	USP44
ENSMUSG00000020021.4	ENSMUSG00000020021	32.6264	35.9371	34.5669	35.7267	26.5685	24.6384	25.5361	30.6748	ENSG00000180263	FGD6
ENSMUSG00000020022.17	ENSMUSG00000020022	94.2357	110.98	93.7516	95.6361	128.655	110.416	111.334	115.942	ENSG00000184752	NDUFA12
ENSMUSG00000020023.18	ENSMUSG00000020023	79.5929	84.7119	81.2858	81.8676	79.4253	78.3483	74.8064	91.0393	ENSG00000057704	TMCC3
ENSMUSG00000020024.7	ENSMUSG00000020024	69.4104	89.365	74.1394	74.1381	49.2147	49.5751	45.4605	54.314	ENSG00000173588	CEP83
ENSMUSG00000020027.18	ENSMUSG00000020027	4.47468	3.90531	3.88264	3.39271	7.79778	8.69589	6.28106	7.73905	ENSG00000120833	SOCS2
ENSMUSG00000020029.6	ENSMUSG00000020029	164.118	183.134	168.71	164.148	222.494	216.246	214.74	233.766	ENSG00000177144	NUDT4B
ENSMUSG00000020032.14	ENSMUSG00000020032	18.6386	20.1913	19.9279	19.3237	29.4168	29.6683	30.6331	31.3314	ENSG00000074590	NUAK1
ENSMUSG00000020038.10	ENSMUSG00000020038	23.0428	18.1971	21.6279	20.4153	20.2649	19.1395	19.9244	21.1534	ENSG00000008405	CRY1
ENSMUSG00000020048.13	ENSMUSG00000020048	644.747	823.404	664.203	656.797	1004.18	977.347	940.351	1018.35	ENSG00000166598	HSP90B1
ENSMUSG00000020056.16	ENSMUSG00000020056	11.6623	11.4666	10.7667	12.5088	13.0274	15.3883	14.6215	11.2099	ENSG00000120860	WASHC3
ENSMUSG00000020057.2	ENSMUSG00000020057	3.4529	2.61739	3.43151	2.97969	4.80941	3.49541	2.2653	3.56465	ENSG00000136048	DRAM1
ENSMUSG00000020063.16	ENSMUSG00000020063	36.2907	41.2965	35.7947	37.3198	33.339	37.3838	30.736	37.9448	ENSG00000096717	SIRT1
ENSMUSG00000020064.9	ENSMUSG00000020064	59.0418	58.5356	61.9875	63.8028	57.9464	59.3367	57.9711	60.4101	ENSG00000148634	HERC4
ENSMUSG00000020069.16	ENSMUSG00000020069	22.1268	29.8299	24.5233	25.9312	37.7744	35.5935	34.2884	31.1907	ENSG00000096746	HNRNPH3
ENSMUSG00000020070.18	ENSMUSG00000020070	14.1992	14.2918	11.8066	13.6602	9.15235	11.3814	9.78198	10.8816	ENSG00000204130	RUFY2
ENSMUSG00000020074.7	ENSMUSG00000020074	156.047	192.399	159.601	167.007	130.554	121.764	115.221	145.4	ENSG00000060339	CCAR1
ENSMUSG00000020075.8	ENSMUSG00000020075	615.638	762.449	633.443	638.568	535.245	485.094	476.177	614.387	ENSG00000165732	DDX21
ENSMUSG00000020076.7	ENSMUSG00000020076	67.118	79.0185	68.9755	69.6825	63.8269	68.458	53.9554	58.2994	ENSG00000107625	DDX50
ENSMUSG00000020078.16	ENSMUSG00000020078	65.1471	80.308	69.732	67.5297	71.7209	67.3505	69.9669	75.8896	ENSG00000122958	VPS26A
ENSMUSG00000020079.15	ENSMUSG00000020079	49.1647	46.6086	52.4466	51.0146	49.9016	49.0086	51.1701	50.2236	ENSG00000156502	SUPV3L1
ENSMUSG00000020085.15	ENSMUSG00000020085	24.5011	22.1269	23.3292	23.569	19.2577	19.7175	21.2938	18.411	ENSG00000042286	AIFM2
ENSMUSG00000020087.5	ENSMUSG00000020087	36.185	27.171	37.6206	35.2842	35.0667	36.2755	40.9299	33.7235	ENSG00000156521	TYSND1
ENSMUSG00000020088.10	ENSMUSG00000020088	112.043	99.5022	110.28	108.714	126.586	126.304	122.378	129.406	ENSG00000079332	SAR1A
ENSMUSG00000020089.8	ENSMUSG00000020089	209.041	212.631	205.953	206.601	271.615	265.736	296.652	267.583	ENSG00000180817	PPA1
ENSMUSG00000020091.15	ENSMUSG00000020091	235.185	208.643	245.998	231.59	214.089	193.654	204.443	217.256	ENSG00000148730	EIF4EBP2
ENSMUSG00000020092.9	ENSMUSG00000020092	23.219	18.3632	22.0372	21.8019	24.4673	25.4909	28.9341	23.4517	ENSG00000107719	PALD1
ENSMUSG00000020097.14	ENSMUSG00000020097	93.2636	84.5042	96.5229	91.9278	100.437	96.9336	88.6557	103.75	ENSG00000166224	SGPL1
ENSMUSG00000020099.8	ENSMUSG00000020099	114.087	114.708	118.151	118.332	169.823	158.657	174.531	183.157	ENSG00000107731	UNC5B
ENSMUSG00000020100.15	ENSMUSG00000020100	13.7676	14.9565	15.6464	15.3705	10.4593	10.4436	10.2968	10.0842	ENSG00000198246	SLC29A3
ENSMUSG00000020105.9	ENSMUSG00000020105	2.74823	2.53429	2.32965	2.65517	6.72383	5.66938	5.71474	6.47266	ENSG00000139263	LRIG3
ENSMUSG00000020107.10	ENSMUSG00000020107	44.0773	37.8898	45.0818	44.0168	53.9307	58.9956	60.5968	47.9352	ENSG00000166295	ANAPC16
ENSMUSG00000020108.4	ENSMUSG00000020108	125.89	141.505	146.39	125.088	111.037	121.742	99.7762	94.604	ENSG00000168209	DDIT4
ENSMUSG00000020109.13	ENSMUSG00000020109	67.543	71.3342	70.1727	67.2347	63.8764	64.8355	67.7531	69.5107	ENSG00000148719	DNAJB12
ENSMUSG00000020111.15	ENSMUSG00000020111	49.3624	46.4067	53.4559	50.5367	62.569	60.9565	68.9372	61.9124	ENSG00000107745	MICU1
ENSMUSG00000020114.12	ENSMUSG00000020114	225.038	201.913	225.252	220.91	245.42	236.324	240.843	262.612	ENSG00000111530	CAND1
ENSMUSG00000020115.3	ENSMUSG00000020115	43.5488	51.0183	41.9021	42.9842	34.1328	40.7087	32.6409	38.0386	ENSG00000183735	TBK1
ENSMUSG00000020116.7	ENSMUSG00000020116	117.328	134.65	114.216	112.756	103.052	104.095	112.956	109.519	ENSG00000115946	PNO1
ENSMUSG00000020124.10	ENSMUSG00000020124	124.453	147.108	125.532	129.384	118.48	113.515	108.211	135.538	ENSG00000135655	USP15
ENSMUSG00000020128.15	ENSMUSG00000020128	54.6122	55.4221	49.7096	51.9823	53.0903	46.6338	47.4684	55.3928	ENSG00000143952	VPS54
ENSMUSG00000020130.9	ENSMUSG00000020130	44.9934	56.4608	43.4762	44.7248	38.1017	39.302	37.7893	45.2148	ENSG00000121749	TBC1D15
ENSMUSG00000020131.14	ENSMUSG00000020131	9.58356	6.9797	9.82229	8.93906	13.0274	8.69589	13.6948	12.8046	ENSG00000115257	PCSK4
ENSMUSG00000020132.10	ENSMUSG00000020132	78.7825	86.9138	82.3561	77.0588	99.8769	93.0545	94.7308	98.3563	ENSG00000080371	RAB21
ENSMUSG00000020133.8	ENSMUSG00000020133	26.0377	26.1323	27.9872	26.2271	33.8526	33.3342	40.415	31.2845	ENSG00000119559	C19orf25
ENSMUSG00000020134.13	ENSMUSG00000020134	20.3651	21.5207	19.2983	18.2911	16.1092	17.6049	15.7541	20.5437	ENSG00000197329	PELI1
ENSMUSG00000020135.13	ENSMUSG00000020135	4.72131	4.23767	4.72226	4.30727	9.99236	13.0865	10.3998	12.0072	ENSG00000115266	APC2
ENSMUSG00000020137.5	ENSMUSG00000020137	16.6303	16.9091	17.2205	17.2586	13.7278	14.0669	16.6294	16.9321	ENSG00000173451	THAP2
ENSMUSG00000020142.12	ENSMUSG00000020142	58.5936	50.2704	59.9726	62.1899	48.561	42.8827	46.7991	46.0591	ENSG00000115902	SLC1A4
ENSMUSG00000020149.17	ENSMUSG00000020149	180.925	201.705	182.499	180.079	164.36	168.376	167.323	171.948	ENSG00000138069	RAB1A
ENSMUSG00000020152.7	ENSMUSG00000020152	260.588	232.698	256.387	250.264	246.354	245.275	236.673	273.493	ENSG00000138071	ACTR2
ENSMUSG00000020153.14	ENSMUSG00000020153	46.0152	33.9429	44.6096	44.9313	74.3357	70.9738	82.9409	71.3868	ENSG00000115286	NDUFS7
ENSMUSG00000020156.16	ENSMUSG00000020156	63.8787	61.9033	62.3023	68.2083	72.2345	78.8171	76.9688	67.1186	ENSG00000160953	PWWP3A
ENSMUSG00000020160.18	ENSMUSG00000020160	13.4335	14.7417	13.6001	15.4472	8.40479	8.8664	7.10481	8.63021	ENSG00000143995	MEIS1
ENSMUSG00000020163.12	ENSMUSG00000020163	63.5616	60.8646	67.7486	60.6263	92.3593	102.048	89.222	74.9515	ENSG00000127540	UQCR11
ENSMUSG00000020166.15	ENSMUSG00000020166	75.083	75.9042	74.1394	74.5512	68.7325	64.4945	63.8403	74.7639	ENSG00000111596	CNOT2
ENSMUSG00000020167.14	ENSMUSG00000020167	174.019	166.931	182.625	175.152	196.906	188.624	205.267	206.891	ENSG00000071564	TCF3
ENSMUSG00000020170.4	ENSMUSG00000020170	47.7705	55.339	47.5689	53.2803	31.9382	34.272	29.1915	37.2881	ENSG00000166225	FRS2
ENSMUSG00000020171.8	ENSMUSG00000020171	29.4906	33.1951	30.6632	28.6463	40.3897	44.9288	50.7633	42.4475	ENSG00000127337	YEATS4
ENSMUSG00000020180.10	ENSMUSG00000020180	129.907	166.682	128.603	125.737	182.944	181.079	190.594	171.197	ENSG00000100028	SNRPD3
ENSMUSG00000020181.16	ENSMUSG00000020181	48.0587	47.6115	52.8578	52.0413	25.6346	25.363	22.6015	32.3164	ENSG00000067798	NAV3
ENSMUSG00000020184.15	ENSMUSG00000020184	60.8838	75.0317	62.2393	62.6619	60.5145	63.2157	59.2067	64.9142	ENSG00000135679	MDM2
ENSMUSG00000020185.16	ENSMUSG00000020185	89.4231	100.167	92.084	93.7864	67.5652	62.7468	58.7949	77.625	ENSG00000165891	E2F7
ENSMUSG00000020186.7	ENSMUSG00000020186	11.6271	10.7604	12.7501	12.0073	25.121	23.4874	22.6015	21.341	ENSG00000175183	CSRP2
ENSMUSG00000020189.14	ENSMUSG00000020189	30.16	34.1922	28.2391	30.8589	21.1054	21.8676	14.1066	22.3241	ENSG00000091039	OSBPL8
ENSMUSG00000020190.13	ENSMUSG00000020190	77.3732	68.4259	78.1691	77.0883	117.667	107.548	120.061	114.069	ENSG00000099875	MKNK2
ENSMUSG00000020196.10	ENSMUSG00000020196	126.242	117.408	124.668	129.69	104.686	100.216	98.798	111.395	ENSG00000099991	CABIN1
ENSMUSG00000020198.8	ENSMUSG00000020198	130.928	128.335	129.956	131.578	122.336	118.034	116.972	127.624	ENSG00000065000	AP3D1
ENSMUSG00000020205.8	ENSMUSG00000020205	274.611	281.265	272.953	270.086	263.809	248.259	285.325	278.717	ENSG00000139289	PHLDA1
ENSMUSG00000020211.15	ENSMUSG00000020211	156.68	197.115	160.974	155.188	193.346	161.7	197.186	186.697	ENSG00000104897	SF3A2
ENSMUSG00000020212.14	ENSMUSG00000020212	17.0883	18.2802	18.1649	17.2282	18.0703	20.674	16.0116	19.0427	ENSG00000111554	MDM1
ENSMUSG00000020219.7	ENSMUSG00000020219	71.7005	66.9718	74.6431	67.5297	109.356	105.928	113.986	91.5084	ENSG00000099800	TIMM13
ENSMUSG00000020220.16	ENSMUSG00000020220	70.5378	71.4172	77.7283	77.7079	31.658	28.9437	27.3896	37.7103	ENSG00000048707	VPS13D
ENSMUSG00000020224.15	ENSMUSG00000020224	72.4612	85.5549	69.3844	68.66	89.4938	79.6411	87.3191	85.766	ENSG00000139233	LLPH
ENSMUSG00000020225.10	ENSMUSG00000020225	17.194	11.0927	14.7964	15.164	26.942	26.2582	23.9916	27.2039	ENSG00000155957	TMBIM4
ENSMUSG00000020228.11	ENSMUSG00000020228	25.2273	26.0077	23.8002	23.454	19.7046	19.3952	17.2987	20.872	ENSG00000127311	HELB
ENSMUSG00000020230.15	ENSMUSG00000020230	17.2997	16.6636	17.7242	16.4915	35.9538	36.2329	36.6052	36.8698	ENSG00000160310	PRMT2
ENSMUSG00000020231.15	ENSMUSG00000020231	57.9587	52.1799	59.343	59.4757	56.639	52.9852	52.5138	58.5822	ENSG00000160305	DIP2A
ENSMUSG00000020232.17	ENSMUSG00000020232	37.5943	43.4154	38.3132	39.2375	53.8374	56.2249	52.2564	50.3273	ENSG00000064961	HMG20B
ENSMUSG00000020235.16	ENSMUSG00000020235	102.495	86.9969	103.134	99.0377	121.729	110.318	124.695	115.476	ENSG00000105325	FZR1
ENSMUSG00000020238.14	ENSMUSG00000020238	168.065	151.061	171.418	173.943	243.365	229.674	285.171	247.978	ENSG00000125912	NCLN
ENSMUSG00000020246.13	ENSMUSG00000020246	11.5919	11.2589	10.7982	12.0368	11.5332	12.0208	11.1721	13.602	ENSG00000111727	HCFC2
ENSMUSG00000020248.18	ENSMUSG00000020248	42.21	52.7216	39.8873	37.9689	39.0823	36.5739	39.1279	39.4457	ENSG00000120837	NFYB
ENSMUSG00000020250.10	ENSMUSG00000020250	396.027	435.359	412.158	404.736	346.371	321.918	344.017	384.466	ENSG00000198431	TXNRD1
ENSMUSG00000020253.15	ENSMUSG00000020253	20.506	19.9004	22.5094	19.7662	26.942	27.5796	30.3756	26.3128	ENSG00000164088	PPM1M
ENSMUSG00000020255.8	ENSMUSG00000020255	127.988	127.271	122.951	139.466	91.4754	89.7565	88.9949	94.6978	ENSG00000151131	NOPCHAP1
ENSMUSG00000020257.13	ENSMUSG00000020257	134.135	116.91	135.623	135.915	118.694	117.224	115.376	125.138	ENSG00000164091	WDR82
ENSMUSG00000020260.9	ENSMUSG00000020260	46.2618	50.9767	47.0651	46.1114	61.5884	57.6742	65.7967	62.9443	ENSG00000186866	POFUT2
ENSMUSG00000020261.15	ENSMUSG00000020261	11.8033	11.8406	11.5538	12.6268	13.3533	13.5554	14.3126	13.7896	ENSG00000123643	SLC36A1
ENSMUSG00000020262.15	ENSMUSG00000020262	50.5956	45.0357	52.9207	56.142	43.238	40.7513	44.4308	42.1192	ENSG00000197381	ADARB1
ENSMUSG00000020263.14	ENSMUSG00000020263	10.2178	11.1758	11.2704	11.6532	8.54487	9.20741	7.7741	8.86473	ENSG00000136044	APPL2
ENSMUSG00000020265.16	ENSMUSG00000020265	85.9716	90.3368	84.0668	84.2062	105.995	107.484	111.952	99.6348	ENSG00000184900	SUMO3
ENSMUSG00000020267.6	ENSMUSG00000020267	214.925	201.871	214.579	208.49	350.76	385.816	349.011	302.198	ENSG00000169567	HINT1
ENSMUSG00000020271.17	ENSMUSG00000020271	91.1143	74.9902	91.6118	91.8098	91.2854	97.4877	86.6993	100.045	ENSG00000072803	FBXW11
ENSMUSG00000020272.8	ENSMUSG00000020272	50.5251	61.1554	55.7541	56.378	57.8997	53.2836	58.8978	65.6177	ENSG00000072786	STK10
ENSMUSG00000020273.13	ENSMUSG00000020273	14.6572	14.3333	14.6705	13.8364	11.8134	13.6832	9.93644	11.9134	ENSG00000115421	PAPOLG
ENSMUSG00000020275.9	ENSMUSG00000020275	33.2254	38.2221	35.0391	35.9923	22.9731	21.5266	18.6887	24.2021	ENSG00000162924	REL
ENSMUSG00000020277.10	ENSMUSG00000020277	312.417	316.579	325.458	307.114	471.602	438.077	516.128	451.96	ENSG00000141959	PFKL
ENSMUSG00000020280.12	ENSMUSG00000020280	34.7404	36.3941	34.1891	32.688	53.1837	56.2675	52.1534	58.5822	ENSG00000162927	PUS10
ENSMUSG00000020282.18	ENSMUSG00000020282	110.81	89.2404	102.001	111.753	123.224	123.192	138.235	121.48	ENSG00000007384	RHBDF1
ENSMUSG00000020283.5	ENSMUSG00000020283	23.3952	19.9835	23.9261	23.4835	26.1482	26.2582	25.5876	27.2508	ENSG00000162928	PEX13
ENSMUSG00000020284.16	ENSMUSG00000020284	11.7328	10.0956	9.79081	11.5352	12.4204	14.7489	14.2611	13.4613	ENSG00000160226	CFAP410
ENSMUSG00000020287.15	ENSMUSG00000020287	14.0681	10.7242	11.7216	12.6117	15.9766	14.6423	17.207	15.5217	ENSG00000103152	MPG
ENSMUSG00000020288.13	ENSMUSG00000020288	45.1252	44.1802	42.2865	43.0305	63.0896	63.0281	63.2266	61.1638	-	-
ENSMUSG00000020289.15	ENSMUSG00000020289	28.5647	22.7617	29.4565	29.1334	32.5378	28.8797	35.6672	28.6612	ENSG00000103148	NPRL3
ENSMUSG00000020290.14	ENSMUSG00000020290	311.783	322.852	303.735	302.158	263.303	260.45	231.782	296.288	ENSG00000082898	XPO1
ENSMUSG00000020300.14	ENSMUSG00000020300	7.2229	10.428	6.86301	8.20151	5.60319	6.09565	3.96428	6.94169	ENSG00000113742	CPEB4
ENSMUSG00000020303.2	ENSMUSG00000020303	4.22804	4.52849	3.71484	4.13026	16.436	17.1786	16.9898	15.9471	ENSG00000113739	STC2
ENSMUSG00000020305.13	ENSMUSG00000020305	8.03328	6.02414	6.92597	7.46397	9.15188	8.44013	7.56817	9.38066	ENSG00000115239	ASB3
ENSMUSG00000020307.15	ENSMUSG00000020307	113.311	92.2317	114.467	111.693	179.022	183.551	197.39	161.394	ENSG00000099804	CDC34
ENSMUSG00000020308.6	ENSMUSG00000020308	14.7277	13.3778	15.1742	15.3115	21.1988	20.2904	21.1085	17.7295	ENSG00000141933	TPGS1
ENSMUSG00000020309.6	ENSMUSG00000020309	5.91926	8.80771	6.51671	6.28389	6.16351	7.58759	5.25138	5.25317	ENSG00000143942	CHAC2
ENSMUSG00000020311.17	ENSMUSG00000020311	5.91926	8.05989	7.27227	6.63792	10.0391	8.22699	7.31075	8.77092	ENSG00000068912	ERLEC1
ENSMUSG00000020315.18	ENSMUSG00000020315	431.218	479.646	451.225	465.679	344.589	307.421	271.888	410.544	ENSG00000115306	SPTBN1
ENSMUSG00000020321.15	ENSMUSG00000020321	91.5723	76.5274	93.847	87.3845	121.823	113.984	114.964	112.709	ENSG00000014641	MDH1
ENSMUSG00000020325.10	ENSMUSG00000020325	27.5992	32.3181	31.9533	28.9912	52.0588	50.3991	64.9977	57.4078	ENSG00000070404	FSTL3
ENSMUSG00000020326.7	ENSMUSG00000020326	31.217	34.7323	30.6632	28.6463	35.0667	36.2329	35.1122	42.4006	ENSG00000113328	CCNG1
ENSMUSG00000020328.10	ENSMUSG00000020328	60.9895	74.5332	67.3394	66.4087	85.4954	98.2976	90.7665	87.2402	ENSG00000170584	NUDCD2
ENSMUSG00000020329.12	ENSMUSG00000020329	44.0069	41.1719	44.6411	46.7604	43.9384	38.7052	50.9178	43.8077	ENSG00000099821	POLRMT
ENSMUSG00000020330.16	ENSMUSG00000020330	121.31	143.79	121.834	119.955	93.1064	82.2699	79.1826	102.765	ENSG00000072571	HMMR
ENSMUSG00000020331.9	ENSMUSG00000020331	3.31197	4.48695	4.1241	4.8383	3.08176	3.11176	4.06725	3.42394	ENSG00000099822	HCN2
ENSMUSG00000020334.6	ENSMUSG00000020334	14.2696	11.7159	14.3871	15.164	10.4126	10.5288	9.83347	9.42757	ENSG00000197208	SLC22A4
ENSMUSG00000020346.16	ENSMUSG00000020346	43.6898	33.2782	39.4151	40.8896	55.3315	51.7491	62.0899	56.0026	ENSG00000131446	MGAT1
ENSMUSG00000020349.4	ENSMUSG00000020349	255.544	259.204	264.969	252.919	284.549	284.16	291.761	291.739	ENSG00000113575	PPP2CA
ENSMUSG00000020358.17	ENSMUSG00000020358	1083.2	1445.41	1118.87	1082.04	1356.56	1272.06	1433.46	1399.93	ENSG00000197451	HNRNPAB
ENSMUSG00000020359.13	ENSMUSG00000020359	19.1615	16.2133	17.8174	18.1773	15.102	17.2306	14.1684	15.5606	ENSG00000175309	PHYKPL
ENSMUSG00000020361.13	ENSMUSG00000020361	476.817	517.702	474.555	475.216	576.615	538.42	544.496	624.002	ENSG00000170606	HSPA4
ENSMUSG00000020362.13	ENSMUSG00000020362	143.26	163.774	141.573	140.753	121.823	125.11	118.259	129.594	ENSG00000113300	CNOT6
ENSMUSG00000020366.18	ENSMUSG00000020366	45.0991	43.2076	40.4855	42.8367	47.1135	44.5025	44.2249	45.4962	ENSG00000050748	MAPK9
ENSMUSG00000020368.15	ENSMUSG00000020368	556.305	592.942	560.248	546.05	717.069	689.448	684.945	782.676	ENSG00000127022	CANX
ENSMUSG00000020372.15	ENSMUSG00000020372	1425.48	1018.29	1405.19	1368.44	1905.18	2024.52	1997.64	1753.93	ENSG00000204628	RACK1
ENSMUSG00000020375.9	ENSMUSG00000020375	20.8583	25.9246	19.0149	20.3858	24.8408	21.6545	24.9698	20.872	ENSG00000176783	RUFY1
ENSMUSG00000020376.16	ENSMUSG00000020376	42.7737	40.6733	45.2392	45.6394	56.172	57.1201	53.2346	56.5654	ENSG00000113269	RNF130
ENSMUSG00000020380.16	ENSMUSG00000020380	95.1309	125.925	96.8692	99.9228	56.4989	53.241	44.5338	66.8372	ENSG00000113522	RAD50
ENSMUSG00000020385.16	ENSMUSG00000020385	31.2875	36.8096	25.5946	28.2038	25.9148	30.0946	25.7421	25.8906	ENSG00000113240	CLK4
ENSMUSG00000020386.5	ENSMUSG00000020386	30.2305	22.8502	28.9632	28.1743	45.526	55.5429	44.0704	41.3218	ENSG00000152700	SAR1B
ENSMUSG00000020387.15	ENSMUSG00000020387	84.279	80.1419	85.7876	85.3784	69.1995	62.6189	58.0741	74.5294	ENSG00000043143	JADE2
ENSMUSG00000020389.19	ENSMUSG00000020389	3.73477	5.52559	3.36854	4.45478	4.34248	3.75117	2.67717	4.36201	ENSG00000006837	CDKL3
ENSMUSG00000020390.12	ENSMUSG00000020390	42.9146	40.4656	39.3521	39.149	59.9542	69.695	57.0444	54.1733	ENSG00000119048	UBE2B
ENSMUSG00000020392.8	ENSMUSG00000020392	104.116	104.82	104.047	104.732	156.469	156.057	168.713	149.387	ENSG00000237190	CDKN2AIPNL
ENSMUSG00000020393.16	ENSMUSG00000020393	32.0274	25.6753	31.3873	30.6819	31.0977	31.7997	29.14	31.4721	ENSG00000183762	KREMEN1
ENSMUSG00000020397.15	ENSMUSG00000020397	23.6471	20.8523	21.1334	20.5796	22.7396	23.8434	24.143	25.2809	ENSG00000155868	MED7
ENSMUSG00000020399.14	ENSMUSG00000020399	3.62907	5.56714	3.24262	3.62873	7.84447	6.22353	5.56029	7.31692	ENSG00000135077	HAVCR2
ENSMUSG00000020400.17	ENSMUSG00000020400	116.095	147.072	123.093	120.574	112.204	103.711	124.746	125.044	ENSG00000145901	TNIP1
ENSMUSG00000020402.11	ENSMUSG00000020402	292.263	283.633	298.226	293.868	420.847	397.325	417.588	421.755	ENSG00000213585	VDAC1
ENSMUSG00000020407.13	ENSMUSG00000020407	35.4803	27.5864	34.2836	31.0949	31.1911	33.8458	38.7161	34.2863	ENSG00000183696	UPP1
ENSMUSG00000020409.10	ENSMUSG00000020409	42.1747	54.6327	44.2633	44.1938	49.1213	40.9218	44.5852	50.4211	ENSG00000164609	SLU7
ENSMUSG00000020412.16	ENSMUSG00000020412	73.8146	81.7206	73.9505	72.1615	65.1838	57.1201	62.6562	67.8222	ENSG00000100325	ASCC2
ENSMUSG00000020413.11	ENSMUSG00000020413	45.6276	44.0801	46.0577	44.9903	39.3157	35.2098	37.1201	39.0236	ENSG00000136273	HUS1
ENSMUSG00000020415.16	ENSMUSG00000020415	41.6462	36.0618	44.0744	41.0076	65.2772	61.8943	67.2897	54.83	ENSG00000250254	PTTG2
ENSMUSG00000020422.13	ENSMUSG00000020422	453.246	433.697	471.155	462.353	362.713	352.567	356.219	427.055	ENSG00000136205	TNS3
ENSMUSG00000020423.6	ENSMUSG00000020423	4.22804	3.73912	4.34447	4.15976	2.70821	3.41015	2.21382	3.23633	ENSG00000159388	BTG2
ENSMUSG00000020424.3	ENSMUSG00000020424	14.3401	11.6744	16.5279	14.3969	29.7903	26.5992	29.14	27.3446	ENSG00000239282	CASTOR1
ENSMUSG00000020430.12	ENSMUSG00000020430	187.229	196.262	183.096	181.375	243.362	226.175	260.817	241.126	ENSG00000100029	PES1
ENSMUSG00000020439.17	ENSMUSG00000020439	267.708	282.739	268.194	276.344	347.9	316.232	364.985	371.69	ENSG00000183963	SMTN
ENSMUSG00000020440.13	ENSMUSG00000020440	59.7102	52.0154	60.4763	58.5907	113.651	111.256	112.027	100.185	ENSG00000004059	ARF5
ENSMUSG00000020441.6	ENSMUSG00000020441	16.3837	12.7147	16.8427	15.3755	19.6915	21.021	23.9916	19.7932	ENSG00000143793	C1orf35
ENSMUSG00000020444.19	ENSMUSG00000020444	28.1869	30.2869	28.3021	28.0563	53.4171	55.4576	62.8621	47.4662	ENSG00000143774	GUK1
ENSMUSG00000020448.16	ENSMUSG00000020448	22.4791	19.7343	22.4779	22.7754	24.7474	20.1199	26.1024	23.1233	ENSG00000138942	RNF185
ENSMUSG00000020451.17	ENSMUSG00000020451	33.0844	28.999	32.8669	32.8946	61.8686	61.3827	60.6483	58.5822	ENSG00000182541	LIMK2
ENSMUSG00000020453.17	ENSMUSG00000020453	45.9426	45.3348	46.388	49.0749	56.3761	52.683	57.3353	57.9505	ENSG00000100105	PATZ1
ENSMUSG00000020454.17	ENSMUSG00000020454	107.498	120.15	110.469	106.62	105.714	97.6156	98.6436	110.926	ENSG00000184708	EIF4ENIF1
ENSMUSG00000020455.16	ENSMUSG00000020455	25.1921	24.4705	26.8224	27.2302	26.4751	28.5174	28.6252	24.8119	ENSG00000154370	TRIM11
ENSMUSG00000020456.17	ENSMUSG00000020456	194.596	198.381	201.231	190.729	186.493	179.587	183.798	207.735	ENSG00000105953	OGDH
ENSMUSG00000020457.13	ENSMUSG00000020457	70.6435	54.5912	68.882	66.8217	105.667	110.404	108.94	97.9341	ENSG00000185721	DRG1
ENSMUSG00000020458.16	ENSMUSG00000020458	328.944	374.018	333.273	322.242	440.437	415.953	457.868	467.834	ENSG00000115310	RTN4
ENSMUSG00000020459.14	ENSMUSG00000020459	23.0076	23.9719	22.6353	24.7521	19.9847	22.5496	21.3659	22.1384	ENSG00000085760	MTIF2
ENSMUSG00000020460.15	ENSMUSG00000020460	580.761	452.495	560.15	572.584	828.387	1022.99	810.462	744.49	-	-
ENSMUSG00000020462.14	ENSMUSG00000020462	20.6117	22.9748	17.7557	18.4977	19.1442	18.5853	16.7323	18.3392	ENSG00000163001	CFAP36
ENSMUSG00000020463.15	ENSMUSG00000020463	102.812	127.047	104.393	107.977	73.4018	77.8794	62.5017	81.987	ENSG00000275052	PPP4R3B
ENSMUSG00000020464.15	ENSMUSG00000020464	41.0472	44.7448	41.6818	39.798	39.0356	39.7283	35.2666	38.0386	ENSG00000138035	PNPT1
ENSMUSG00000020471.11	ENSMUSG00000020471	146.185	131.326	147.208	142.405	160.391	155.972	161.351	157.595	ENSG00000106628	POLD2
ENSMUSG00000020472.14	ENSMUSG00000020472	107.637	100.434	104.888	105.343	103.35	93.5801	109.737	110.489	ENSG00000162714	ZNF496
ENSMUSG00000020474.11	ENSMUSG00000020474	33.93	28.4173	30.7261	32.511	32.7787	32.9932	30.4271	31.4252	ENSG00000122678	POLM
ENSMUSG00000020476.14	ENSMUSG00000020476	106.37	123.1	108.171	102.843	109.636	106.951	127.063	112.38	ENSG00000136279	DBNL
ENSMUSG00000020477.10	ENSMUSG00000020477	52.1325	42.4598	52.8578	50.2712	66.7714	79.7976	77.5351	63.6009	ENSG00000062582	MRPS24
ENSMUSG00000020482.4	ENSMUSG00000020482	31.4989	32.4888	33.528	35.3432	26.1015	31.2029	28.2133	28.3765	ENSG00000159873	CCDC117
ENSMUSG00000020483.14	ENSMUSG00000020483	93.0522	104.529	99.0414	94.8189	117.714	117.906	125.003	122.136	ENSG00000264364	DYNLL2
ENSMUSG00000020484.18	ENSMUSG00000020484	28.2574	27.8357	29.3095	28.8823	45.1991	42.84	51.4841	45.9183	ENSG00000100219	XBP1
ENSMUSG00000020485.14	ENSMUSG00000020485	20.8936	17.2831	20.2739	20.3268	29.4168	32.8219	31.6627	26.4999	ENSG00000213246	SUPT4H1
ENSMUSG00000020492.11	ENSMUSG00000020492	39.6189	43.2928	38.3532	40.3458	38.3856	36.2708	39.7725	40.4982	ENSG00000182628	SKA2
ENSMUSG00000020495.13	ENSMUSG00000020495	33.5425	34.94	37.3058	35.4612	36.9811	31.8849	36.6052	40.9466	ENSG00000167447	SMG8
ENSMUSG00000020496.9	ENSMUSG00000020496	215.066	181.514	220.277	207.162	288.284	271.533	318.378	296.992	-	-
ENSMUSG00000020513.15	ENSMUSG00000020513	4.33374	3.9884	3.90373	3.59923	4.9028	5.41362	4.73654	4.2682	ENSG00000108423	TUBD1
ENSMUSG00000020514.8	ENSMUSG00000020514	25.8584	27.3363	26.8847	26.2254	41.3684	39.5573	45.254	36.1601	ENSG00000082515	MRPL22
ENSMUSG00000020515.13	ENSMUSG00000020515	32.6098	35.2018	35.6814	34.5051	49.2815	51.0466	48.4188	49.173	ENSG00000155508	CNOT8
ENSMUSG00000020516.15	ENSMUSG00000020516	79.8748	103.698	80.0265	81.1596	73.4018	70.4623	66.7749	72.1842	ENSG00000108443	RPS6KB1
ENSMUSG00000020519.5	ENSMUSG00000020519	34.5995	42.2936	34.0002	33.3961	40.4831	37.7248	49.2703	40.243	ENSG00000164576	SAP30L
ENSMUSG00000020520.14	ENSMUSG00000020520	56.4444	60.0752	60.6338	58.5022	65.7908	60.786	69.658	70.4019	ENSG00000164574	GALNT10
ENSMUSG00000020521.7	ENSMUSG00000020521	24.6988	23.6811	25.4687	25.5781	19.938	19.1821	15.7541	22.7012	ENSG00000189050	RNFT1
ENSMUSG00000020522.13	ENSMUSG00000020522	32.0627	23.6396	26.5706	27.2892	22.2727	22.4644	18.8947	23.5455	ENSG00000037749	MFAP3
ENSMUSG00000020523.14	ENSMUSG00000020523	43.3727	51.4753	44.767	44.2823	57.7596	45.4829	55.3454	54.7362	ENSG00000055147	FAM114A2
ENSMUSG00000020525.17	ENSMUSG00000020525	21.3868	23.4734	22.415	23.454	21.8058	20.8019	20.954	20.5437	ENSG00000170836	PPM1D
ENSMUSG00000020526.12	ENSMUSG00000020526	10.8079	8.06404	10.7504	9.87722	14.4282	23.0454	14.083	13.8623	ENSG00000273611	ZNHIT3
ENSMUSG00000020527.14	ENSMUSG00000020527	57.8273	56.9136	57.5964	56.5314	40.0161	41.918	36.9378	45.658	ENSG00000278259	MYO19
ENSMUSG00000020528.14	ENSMUSG00000020528	27.7282	22.1439	27.0724	26.6396	33.1051	33.0359	30.6331	34.7066	ENSG00000141127	PRPSAP2
ENSMUSG00000020530.14	ENSMUSG00000020530	90.7972	95.0153	93.847	92.9308	84.0946	84.2308	81.1905	79.2197	ENSG00000278311	GGNBP2
ENSMUSG00000020532.18	ENSMUSG00000020532	215.377	210.275	218.096	222.196	191.274	176.637	176.724	205.946	ENSG00000278540	ACACA
ENSMUSG00000020534.14	ENSMUSG00000020534	72.8633	69.5477	75.6131	73.4596	78.865	78.7745	88.2875	83.1596	ENSG00000176974	SHMT1
ENSMUSG00000020536.12	ENSMUSG00000020536	112.783	90.5699	112.61	115.234	120.749	113.942	124.231	121.011	ENSG00000131899	LLGL1
ENSMUSG00000020537.9	ENSMUSG00000020537	85.9349	81.3051	92.7136	85.6439	101.418	95.9532	108.117	108.534	ENSG00000108591	DRG2
ENSMUSG00000020538.15	ENSMUSG00000020538	65.6051	56.0453	70.6135	67.8543	116.78	110.404	123.768	114.679	ENSG00000072310	SREBF1
ENSMUSG00000020541.12	ENSMUSG00000020541	24.6463	25.5714	21.8716	26.2021	28.7845	30.0247	26.8768	29.6068	ENSG00000141198	TOM1L1
ENSMUSG00000020544.14	ENSMUSG00000020544	10.6931	12.1937	11.6879	11.1768	12.2122	11.6218	12.9719	11.4336	ENSG00000166260	COX11
ENSMUSG00000020546.14	ENSMUSG00000020546	15.8904	19.2357	18.5112	17.2881	12.8873	15.2604	12.6651	14.6338	ENSG00000166263	STXBP4
ENSMUSG00000020547.5	ENSMUSG00000020547	248.609	246.741	245.746	245.278	255.272	231.123	260.767	240.239	ENSG00000136261	BZW2
ENSMUSG00000020549.14	ENSMUSG00000020549	77.0561	72.4974	83.458	79.006	81.7133	75.407	89.1705	83.1127	ENSG00000006744	ELAC2
ENSMUSG00000020553.8	ENSMUSG00000020553	2.11402	2.4512	2.29816	1.74061	4.66933	5.11523	4.94248	4.87794	ENSG00000141179	PCTP
ENSMUSG00000020561.8	ENSMUSG00000020561	66.3644	79.2225	63.7089	67.7938	54.365	53.7773	51.5928	57.5433	ENSG00000105849	POLR1F
ENSMUSG00000020564.17	ENSMUSG00000020564	29.2767	32.0318	27.7662	30.8271	12.4671	11.7224	14.0037	14.7745	ENSG00000146776	ATXN7L1
ENSMUSG00000020570.15	ENSMUSG00000020570	104.256	123.931	102.032	98.8607	87.5966	84.5292	84.331	89.257	ENSG00000008282	SYPL1
ENSMUSG00000020571.12	ENSMUSG00000020571	260.694	275.116	265.957	262.124	397.5	382.15	420.522	396.239	ENSG00000143870	PDIA6
ENSMUSG00000020572.8	ENSMUSG00000020572	137.411	168.967	137.607	134.558	111.317	126.261	118.516	114.069	ENSG00000105835	NAMPT
ENSMUSG00000020576.10	ENSMUSG00000020576	49.5386	47.2376	52.3856	51.9233	30.8176	28.1764	32.8469	37.1943	ENSG00000151779	NBAS
ENSMUSG00000020580.10	ENSMUSG00000020580	287.331	355.715	286.546	303.84	148.765	142.161	129.122	177.107	ENSG00000134318	ROCK2
ENSMUSG00000020585.4	ENSMUSG00000020585	158.023	149.939	156.684	149.456	184.205	170.422	189.204	182.548	ENSG00000068697	LAPTM4A
ENSMUSG00000020590.16	ENSMUSG00000020590	41.0825	37.8898	38.691	39.267	23.2066	23.1038	19.1006	24.3897	ENSG00000071189	SNX13
ENSMUSG00000020592.14	ENSMUSG00000020592	181.313	159.453	180.579	175.477	249.669	233.809	262.723	256.843	ENSG00000115884	SDC1
ENSMUSG00000020593.15	ENSMUSG00000020593	35.5508	37.599	35.354	37.7624	19.0042	17.9459	19.7699	21.9508	ENSG00000134324	LPIN1
ENSMUSG00000020594.14	ENSMUSG00000020594	251.709	276.238	244.613	260.324	158.851	162.153	148.326	176.31	ENSG00000055917	PUM2
ENSMUSG00000020601.8	ENSMUSG00000020601	24.5931	18.6541	24.115	22.3329	10.0857	9.16478	5.40583	8.06737	ENSG00000071575	TRIB2
ENSMUSG00000020605.9	ENSMUSG00000020605	15.3566	16.7425	16.2433	16.1965	19.0976	18.7128	18.4828	19.9339	ENSG00000118960	HS1BP3
ENSMUSG00000020608.7	ENSMUSG00000020608	205.236	269.134	204.253	211.735	132.516	125.877	113.42	146.01	ENSG00000163029	SMC6
ENSMUSG00000020610.16	ENSMUSG00000020610	29.9677	24.1186	28.8841	25.0848	33.0304	31.7383	32.6641	32.1625	ENSG00000196704	AMZ2
ENSMUSG00000020611.14	ENSMUSG00000020611	100.935	88.7381	101.361	102.865	84.0904	80.6045	74.7029	96.7592	ENSG00000120063	GNA13
ENSMUSG00000020612.16	ENSMUSG00000020612	251.075	264.522	251.067	241.502	292.44	287.689	301.182	303.558	ENSG00000108946	PRKAR1A
ENSMUSG00000020621.6	ENSMUSG00000020621	13.8468	12.8377	14.8594	14.1609	9.52543	8.05648	8.08301	7.97356	ENSG00000240857	RDH14
ENSMUSG00000020628.16	ENSMUSG00000020628	31.9217	34.3584	32.7095	32.0685	25.6813	22.2939	26.051	25.234	ENSG00000171853	TRAPPC12
ENSMUSG00000020629.12	ENSMUSG00000020629	35.4803	38.4714	33.4021	31.7735	27.9226	25.2351	28.3163	24.6242	ENSG00000182551	ADI1
ENSMUSG00000020630.9	ENSMUSG00000020630	19.5899	23.0164	20.4001	23.6015	17.5567	15.5162	15.3423	14.8684	ENSG00000171865	RNASEH1
ENSMUSG00000020634.12	ENSMUSG00000020634	71.6995	86.9138	71.8409	77.2946	42.024	37.2133	34.031	47.1378	ENSG00000173960	UBXN2A
ENSMUSG00000020640.10	ENSMUSG00000020640	157.935	185.975	160.688	172.869	89.1109	86.5185	78.1246	101.593	ENSG00000198399	ITSN2
ENSMUSG00000020644.9	ENSMUSG00000020644	21.9858	18.571	20.4001	20.6218	21.1054	20.2478	21.057	21.5286	ENSG00000115738	ID2
ENSMUSG00000020647.10	ENSMUSG00000020647	38.4752	39.3023	43.1614	41.0961	19.4244	17.2639	14.2096	20.0746	ENSG00000084676	NCOA1
ENSMUSG00000020648.3	ENSMUSG00000020648	15.3971	14.7903	14.576	16.285	12.934	13.3422	11.8928	11.6789	ENSG00000105865	DUS4L
ENSMUSG00000020649.11	ENSMUSG00000020649	388.722	378.09	386.482	376.089	344.469	330.384	351.772	369.585	ENSG00000171848	RRM2
ENSMUSG00000020650.15	ENSMUSG00000020650	54.4008	58.2888	55.6596	54.9619	55.2849	54.0509	60.1849	53.1415	ENSG00000075790	BCAP29
ENSMUSG00000020652.17	ENSMUSG00000020652	24.3503	25.1581	24.5831	23.5929	18.5914	19.0363	16.9625	17.1633	ENSG00000138092	CENPO
ENSMUSG00000020653.12	ENSMUSG00000020653	17.9692	18.8203	17.2205	18.5272	13.6344	12.6176	9.67901	10.0842	ENSG00000172059	KLF11
ENSMUSG00000020654.15	ENSMUSG00000020654	39.8972	32.5786	40.3117	40.889	0.767171	0.398562	0.109146	0.535636	ENSG00000138031	ADCY3
ENSMUSG00000020657.16	ENSMUSG00000020657	33.1549	29.5391	32.9613	33.5436	19.331	21.5266	15.1878	22.9357	ENSG00000115137	DNAJC27
ENSMUSG00000020659.16	ENSMUSG00000020659	33.7148	44.9771	33.5595	32.9536	25.8078	19.4379	18.9395	26.2105	ENSG00000105879	CBLL1
ENSMUSG00000020661.15	ENSMUSG00000020661	64.4072	69.423	70.9912	71.896	24.8875	28.5174	22.1382	26.1721	ENSG00000119772	DNMT3A
ENSMUSG00000020664.10	ENSMUSG00000020664	199.599	224.347	197.516	199.137	157.917	152.178	147.553	153.984	ENSG00000091140	DLD
ENSMUSG00000020668.10	ENSMUSG00000020668	38.6813	40.1727	35.4922	38.0571	53.1131	51.8245	50.2603	54.0504	ENSG00000084731	KIF3C
ENSMUSG00000020669.15	ENSMUSG00000020669	5.88402	5.4425	5.60374	3.83524	6.67714	6.30878	8.90675	6.33195	ENSG00000035115	SH3YL1
ENSMUSG00000020671.9	ENSMUSG00000020671	232.284	257.625	237.709	229.157	183.171	176.687	179.474	213.45	ENSG00000084733	RAB10
ENSMUSG00000020674.17	ENSMUSG00000020674	182.158	180.35	188.922	187.042	140.267	130.822	132.623	161.676	ENSG00000130508	PXDN
ENSMUSG00000020677.7	ENSMUSG00000020677	74.0964	78.7293	74.5802	71.2765	76.7638	73.8298	76.1965	84.2853	ENSG00000278053	DDX52
ENSMUSG00000020680.15	ENSMUSG00000020680	164.788	276.861	174.849	186.953	172.345	164.199	145.752	165.1	ENSG00000270647	TAF15
ENSMUSG00000020687.13	ENSMUSG00000020687	116.271	128.834	118.749	125.943	101.091	94.2481	81.4994	118.103	ENSG00000004897	CDC27
ENSMUSG00000020689.4	ENSMUSG00000020689	3.06533	3.28212	2.70743	2.30114	6.81722	5.49887	6.07513	7.22311	ENSG00000259207	ITGB3
ENSMUSG00000020691.13	ENSMUSG00000020691	26.1434	29.6637	29.4984	27.5547	27.6891	30.052	30.3756	29.127	ENSG00000165055	METTL2B
ENSMUSG00000020692.14	ENSMUSG00000020692	47.4245	45.2434	49.1115	46.1999	50.3354	50.6834	55.191	48.5449	ENSG00000073536	NLE1
ENSMUSG00000020694.17	ENSMUSG00000020694	73.5715	86.3725	72.0424	70.2073	73.5779	65.8432	64.6198	69.7115	ENSG00000146872	TLK2
ENSMUSG00000020696.18	ENSMUSG00000020696	14.7252	13.0894	14.9677	15.4882	9.52777	12.3537	10.7247	12.5096	ENSG00000092871	RFFL
ENSMUSG00000020697.16	ENSMUSG00000020697	95.521	96.1345	99.6887	105.499	82.5047	78.2285	71.547	92.7884	ENSG00000005156	LIG3
ENSMUSG00000020700.11	ENSMUSG00000020700	55.0702	54.1342	56.9504	55.847	38.9422	40.3677	39.0764	44.7927	ENSG00000198909	MAP3K3
ENSMUSG00000020705.6	ENSMUSG00000020705	113.488	147.446	112.642	119.04	109.916	111.299	105.234	111.442	ENSG00000198231	DDX42
ENSMUSG00000020706.13	ENSMUSG00000020706	235.678	300.335	235.672	236.723	278.012	247.407	267.717	284.187	ENSG00000108592	FTSJ3
ENSMUSG00000020707.6	ENSMUSG00000020707	4.47468	3.53139	3.99818	3.77624	6.63045	6.13827	7.25926	6.33195	-	-
ENSMUSG00000020708.12	ENSMUSG00000020708	148.827	154.717	146.988	144.972	199.66	192.162	211.188	199.855	ENSG00000087191	PSMC5
ENSMUSG00000020715.9	ENSMUSG00000020715	38.8628	38.8869	36.7391	40.506	30.8643	30.2225	26.7203	31.2376	ENSG00000178607	ERN1
ENSMUSG00000020716.16	ENSMUSG00000020716	65.746	62.3187	61.6412	67.5887	33.2456	34.1868	27.0292	37.6165	ENSG00000196712	NF1
ENSMUSG00000020718.12	ENSMUSG00000020718	5.56692	3.82221	5.41485	5.72336	6.58375	6.94819	6.38403	6.84788	ENSG00000256525	POLG2
ENSMUSG00000020719.14	ENSMUSG00000020719	919.206	1024.21	916.999	921.322	826.599	844.584	809.935	854.744	ENSG00000108654	DDX5
ENSMUSG00000020720.13	ENSMUSG00000020720	150.131	189.574	159.109	156.153	188.361	178.223	182.82	189.02	ENSG00000197170	PSMD12
ENSMUSG00000020721.16	ENSMUSG00000020721	98.8657	113.254	100.993	101.899	80.3591	65.8159	65.8997	82.456	ENSG00000198265	HELZ
ENSMUSG00000020733.3	ENSMUSG00000020733	40.4483	46.0328	39.1318	37.5559	50.4287	45.2271	47.3654	48.029	ENSG00000109062	SLC9A3R1
ENSMUSG00000020736.12	ENSMUSG00000020736	23.4304	24.969	25.7206	24.7226	55.7518	56.779	58.4345	48.029	ENSG00000125458	NT5C
ENSMUSG00000020737.12	ENSMUSG00000020737	141.813	114.874	148.275	143.347	215.111	197.446	235.694	209.365	ENSG00000189159	JPT1
ENSMUSG00000020738.16	ENSMUSG00000020738	265.105	289.507	254.739	251.034	322.214	305.75	327.74	332.526	ENSG00000188612	SUMO2
ENSMUSG00000020739.11	ENSMUSG00000020739	131.386	109.764	132.381	136.269	169.777	172.596	181.121	165.991	ENSG00000125450	NUP85
ENSMUSG00000020740.13	ENSMUSG00000020740	48.4224	39.9405	43.0588	43.5011	44.396	44.9339	45.5995	44.8574	ENSG00000125447	GGA3
ENSMUSG00000020741.17	ENSMUSG00000020741	255.374	241.34	256.985	262.507	213.061	210.534	220.764	232.406	ENSG00000132361	CLUH
ENSMUSG00000020743.15	ENSMUSG00000020743	21.8449	21.3961	21.1557	22.6279	31.0977	25.8319	28.6767	24.3897	ENSG00000125457	MIF4GD
ENSMUSG00000020744.13	ENSMUSG00000020744	13.1041	12.9623	12.938	13.1263	18.3038	19.2674	18.1224	18.433	ENSG00000125454	SLC25A19
ENSMUSG00000020745.15	ENSMUSG00000020745	189.874	186.707	182.185	186.776	181.45	185.214	169.692	188.88	ENSG00000007168	PAFAH1B1
ENSMUSG00000020747.17	ENSMUSG00000020747	39.5132	39.1777	39.7519	39.842	52.3254	47.4463	46.0005	51.0561	ENSG00000177728	TMEM94
ENSMUSG00000020752.11	ENSMUSG00000020752	10.9098	9.93776	12.0257	12.3869	12.3457	14.6939	13.164	11.0636	ENSG00000108469	RECQL5
ENSMUSG00000020755.9	ENSMUSG00000020755	45.4641	51.4254	45.0821	43.9616	52.558	55.6405	54.1258	57.2746	ENSG00000161526	SAP30BP
ENSMUSG00000020758.15	ENSMUSG00000020758	103.791	96.6339	106.843	104.432	102.724	92.8819	102.608	111.254	ENSG00000132470	ITGB4
ENSMUSG00000020766.4	ENSMUSG00000020766	102.178	90.6945	102.63	95.586	159.224	156.782	179.268	143.43	ENSG00000108479	GALK1
ENSMUSG00000020770.13	ENSMUSG00000020770	23.9941	24.1381	24.2409	25.3126	26.2883	24.8089	21.6748	25.5154	ENSG00000132478	UNK
ENSMUSG00000020773.11	ENSMUSG00000020773	105.736	90.0713	112.579	107.121	90.3982	87.5659	107.911	88.9287	ENSG00000132481	TRIM47
ENSMUSG00000020775.13	ENSMUSG00000020775	105.243	114.417	108.549	106.974	113.418	103.455	120.215	106.236	ENSG00000204316	MRPL38
ENSMUSG00000020776.18	ENSMUSG00000020776	87.2386	103.449	89.2191	92.2523	94.5072	87.4704	89.8913	83.1127	ENSG00000188878	FBF1
ENSMUSG00000020777.16	ENSMUSG00000020777	33.713	38.1748	35.8882	37.0838	38.3511	32.1096	41.0328	43.0282	ENSG00000161533	ACOX1
ENSMUSG00000020778.12	ENSMUSG00000020778	8.81406	7.56715	8.46952	9.20458	13.7586	13.9701	13.2314	13.1151	ENSG00000257949	TEN1
ENSMUSG00000020780.15	ENSMUSG00000020780	133.958	136.063	135.969	134.056	177.901	159.766	174.377	173.261	ENSG00000167881	SRP68
ENSMUSG00000020781.14	ENSMUSG00000020781	18.4272	15.5797	19.8964	19.4417	22.9731	24.2121	28.0588	25.9844	ENSG00000182173	TSEN54
ENSMUSG00000020782.18	ENSMUSG00000020782	36.643	33.3613	37.5262	35.4907	37.9149	33.7605	44.7912	42.5413	ENSG00000073350	LLGL2
ENSMUSG00000020783.14	ENSMUSG00000020783	46.0811	54.7574	49.08	49.4746	50.2887	54.3067	49.3218	50.4642	ENSG00000074356	NCBP3
ENSMUSG00000020785.17	ENSMUSG00000020785	4.96795	5.4425	5.32041	5.87087	8.54487	8.22699	10.3483	7.73905	ENSG00000004660	CAMKK1
ENSMUSG00000020790.14	ENSMUSG00000020790	128.85	124.762	133.325	132.168	108.935	101.154	90.921	117.399	ENSG00000185722	ANKFY1
ENSMUSG00000020792.15	ENSMUSG00000020792	35.5029	33.4859	34.1576	31.4195	36.1406	30.3077	31.7657	35.0837	ENSG00000182473	EXOC7
ENSMUSG00000020794.13	ENSMUSG00000020794	35.1984	39.0531	33.3706	31.7735	35.2067	35.4656	35.524	39.5395	ENSG00000132388	UBE2G1
ENSMUSG00000020801.8	ENSMUSG00000020801	4.36651	4.1928	3.74223	4.09899	4.99618	5.92514	5.14841	5.39388	ENSG00000108590	MED31
ENSMUSG00000020802.8	ENSMUSG00000020802	86.4282	83.1332	91.8636	91.2197	99.1765	96.081	97.7683	102.906	ENSG00000175931	UBE2O
ENSMUSG00000020803.3	ENSMUSG00000020803	57.748	58.2057	57.6115	56.201	72.5147	76.8563	80.1608	67.6346	ENSG00000129235	TXNDC17
ENSMUSG00000020806.15	ENSMUSG00000020806	49.8909	47.4869	52.7319	52.1003	47.5338	48.4242	50.0941	49.4361	ENSG00000129667	RHBDF2
ENSMUSG00000020807.14	ENSMUSG00000020807	17.0883	18.5294	18.4483	19.1467	17.4166	19.4805	14.3641	17.0728	ENSG00000198920	KIAA0753
ENSMUSG00000020808.3	ENSMUSG00000020808	46.1561	41.8782	45.6799	45.2558	69.5263	69.4392	74.446	61.3495	ENSG00000129195	PIMREG
ENSMUSG00000020812.17	ENSMUSG00000020812	26.6116	20.0521	23.5332	25.2261	22.4763	36.6937	26.3316	16.2168	-	-
ENSMUSG00000020817.16	ENSMUSG00000020817	47.9883	55.796	53.1726	51.7462	52.6233	46.4633	43.7615	51.1246	ENSG00000029725	RABEP1
ENSMUSG00000020818.16	ENSMUSG00000020818	10.7671	8.65732	10.1132	10.7481	12.1118	10.5766	13.5573	13.2169	ENSG00000092931	MFSD11
ENSMUSG00000020821.17	ENSMUSG00000020821	219.224	267.555	231.674	217.281	217.17	200.346	220.404	225.933	ENSG00000129250	KIF1C
ENSMUSG00000020823.16	ENSMUSG00000020823	92.3122	96.5109	101.654	94.0814	84.1413	78.0072	79.543	84.9888	ENSG00000129657	SEC14L1
ENSMUSG00000020826.8	ENSMUSG00000020826	8.59702	8.22607	6.95746	7.28696	21.3855	16.6245	19.2551	21.2941	ENSG00000007171	NOS2
ENSMUSG00000020827.18	ENSMUSG00000020827	67.6487	71.0433	62.3023	71.3355	63.7816	64.9634	55.7038	62.569	ENSG00000141503	MINK1
ENSMUSG00000020828.13	ENSMUSG00000020828	18.4624	16.9091	20.4631	20.9463	18.1637	18.4148	17.0891	17.5887	ENSG00000129219	PLD2
ENSMUSG00000020829.9	ENSMUSG00000020829	2.39589	1.91111	2.2352	2.44865	5.60319	4.64633	6.02364	5.6753	ENSG00000076351	SLC46A1
ENSMUSG00000020831.18	ENSMUSG00000020831	20.2037	20.0043	21.7183	20.8059	34.2257	30.4186	35.2512	28.2592	ENSG00000258315	C17orf49
ENSMUSG00000020832.14	ENSMUSG00000020832	23.7123	22.6425	21.8798	21.4478	27.1288	26.5992	27.4925	24.3428	ENSG00000132591	ERAL1
ENSMUSG00000020834.17	ENSMUSG00000020834	18.64	17.6387	20.4996	18.8068	34.0651	34.5043	43.6755	34.3102	ENSG00000167536	DHRS13
ENSMUSG00000020836.15	ENSMUSG00000020836	9.47786	7.9768	8.68895	9.29308	14.008	15.6014	15.1878	12.1949	ENSG00000167549	CORO6
ENSMUSG00000020840.10	ENSMUSG00000020840	92.4532	92.0655	90.1636	86.5879	108.422	107.249	113.008	105.579	ENSG00000108578	BLMH
ENSMUSG00000020841.5	ENSMUSG00000020841	172.645	164.895	179.886	180.61	163.8	146.168	137.926	199.339	ENSG00000108582	CPD
ENSMUSG00000020843.15	ENSMUSG00000020843	27.6584	24.5951	29.4039	26.1976	40.5298	38.5347	42.4744	34.7554	ENSG00000177370	TIMM22
ENSMUSG00000020844.6	ENSMUSG00000020844	65.5699	51.9738	61.2949	60.3313	91.9391	87.5983	98.4376	87.5685	ENSG00000167693	NXN
ENSMUSG00000020846.6	ENSMUSG00000020846	44.9229	49.398	47.8522	45.4033	34.2729	30.5635	38.6646	39.1174	ENSG00000183688	RFLNB
ENSMUSG00000020847.15	ENSMUSG00000020847	8.56178	8.64153	8.56302	8.08351	10.1324	11.2535	11.7899	12.2418	ENSG00000181031	RPH3AL
ENSMUSG00000020849.13	ENSMUSG00000020849	952.684	1135.99	961.199	935.651	1055.83	1002.88	967.335	1097.54	ENSG00000108953	YWHAE
ENSMUSG00000020850.14	ENSMUSG00000020850	718.908	709.81	765.226	752.887	663.745	559.137	598.091	772.31	ENSG00000174231	PRPF8
ENSMUSG00000020857.11	ENSMUSG00000020857	238.846	199.806	245.901	227.389	400.615	577.804	418.042	357.781	ENSG00000243678	NME2
ENSMUSG00000020859.16	ENSMUSG00000020859	128.462	151.144	131.688	132.021	76.3435	79.4992	71.8203	90.2889	ENSG00000008294	SPAG9
ENSMUSG00000020863.15	ENSMUSG00000020863	93.933	112.008	92.3044	100.896	109.963	111.469	97.0476	100.185	ENSG00000108848	LUC7L3
ENSMUSG00000020864.13	ENSMUSG00000020864	81.4955	91.11	82.7024	82.6937	103.519	100.131	107.396	112.427	ENSG00000154945	ANKRD40
ENSMUSG00000020868.15	ENSMUSG00000020868	20.1184	21.1468	21.0613	21.2413	23.9537	23.4874	26.8747	23.78	ENSG00000015532	XYLT2
ENSMUSG00000020869.8	ENSMUSG00000020869	462.813	464.395	466.181	451.545	565.84	540.605	602.561	635.952	ENSG00000108829	LRRC59
ENSMUSG00000020871.8	ENSMUSG00000020871	3.2415	3.36521	3.2741	2.21264	4.06232	3.66591	3.91279	4.87794	ENSG00000108813	DLX4
ENSMUSG00000020873.15	ENSMUSG00000020873	28.6802	24.2212	28.428	25.5191	44.4053	43.3942	48.7555	47.1847	ENSG00000121073	SLC35B1
ENSMUSG00000020876.14	ENSMUSG00000020876	14.4106	11.7575	14.0408	13.7479	15.7356	15.1326	18.1224	12.8984	ENSG00000002919	SNX11
ENSMUSG00000020877.11	ENSMUSG00000020877	3.77	4.61158	4.65929	4.10076	7.09738	6.69242	8.95824	7.1293	ENSG00000141295	SCRN2
ENSMUSG00000020883.18	ENSMUSG00000020883	8.06851	9.84636	9.6334	10.9157	7.61101	8.09911	4.5306	7.27001	ENSG00000108306	FBXL20
ENSMUSG00000020886.17	ENSMUSG00000020886	2.60729	2.90821	2.36113	2.44865	8.31141	8.78114	8.08301	8.02047	ENSG00000132535	DLG4
ENSMUSG00000020888.16	ENSMUSG00000020888	39.6139	37.7535	41.5508	40.9952	50.9615	50.3675	58.8808	52.0852	ENSG00000004975	DVL2
ENSMUSG00000020889.11	ENSMUSG00000020889	35.9341	41.019	37.943	37.5154	37.8589	34.2315	38.4308	45.0961	ENSG00000126368	NR1D1
ENSMUSG00000020893.17	ENSMUSG00000020893	27.2004	27.171	25.028	26.9647	18.3505	19.6084	16.7323	21.341	ENSG00000179094	PER1
ENSMUSG00000020894.16	ENSMUSG00000020894	24.7693	21.1884	23.1705	24.9586	12.0002	12.5749	14.0552	12.2887	ENSG00000220205	VAMP2
ENSMUSG00000020895.14	ENSMUSG00000020895	12.0147	10.0956	11.3019	10.5027	8.77834	8.65326	7.31075	7.92666	ENSG00000179029	TMEM107
ENSMUSG00000020897.12	ENSMUSG00000020897	115.32	94.1013	115.695	115.677	109.636	99.7896	105.748	108.159	ENSG00000178999	AURKB
ENSMUSG00000020898.18	ENSMUSG00000020898	50.9831	44.0386	51.8818	49.4746	66.4912	62.3632	62.0384	61.631	ENSG00000178971	CTC1
ENSMUSG00000020899.16	ENSMUSG00000020899	137.623	126.299	137.26	141.904	129.2	130.396	126.136	138.646	ENSG00000178921	PFAS
ENSMUSG00000020900.15	ENSMUSG00000020900	312.72	391.859	335.099	341.2	237.378	203.228	187.663	274.577	ENSG00000133026	MYH10
ENSMUSG00000020901.13	ENSMUSG00000020901	15.4676	19.2357	17.4723	16.285	2.19458	1.7477	1.90491	2.62659	ENSG00000141506	PIK3R5
ENSMUSG00000020903.13	ENSMUSG00000020903	8.45608	9.30626	8.31117	8.61454	14.3815	11.2961	12.7681	13.5551	ENSG00000170310	STX8
ENSMUSG00000020905.11	ENSMUSG00000020905	57.7635	50.8537	57.7551	58.442	61.7421	61.3184	58.1179	62.1005	ENSG00000154914	USP43
ENSMUSG00000020910.16	ENSMUSG00000020910	6.30683	6.10723	6.89449	6.69692	7.37754	9.46317	9.06121	8.20808	ENSG00000170222	ADPRM
ENSMUSG00000020911.14	ENSMUSG00000020911	18.0044	19.2357	19.1409	16.1375	0.607013	0.383642	0.463357	0.797356	ENSG00000171345	KRT19
ENSMUSG00000020914.17	ENSMUSG00000020914	781.8	899.716	792.993	803.522	674.765	606.794	592.891	726.955	ENSG00000131747	TOP2A
ENSMUSG00000020917.17	ENSMUSG00000020917	351.844	347.946	370.823	349.98	467.213	437.608	469.432	500.787	ENSG00000131473	ACLY
ENSMUSG00000020918.14	ENSMUSG00000020918	170.566	173.204	173.685	168.574	183.925	166.501	190.079	191.131	ENSG00000108773	KAT2A
ENSMUSG00000020919.11	ENSMUSG00000020919	50.5272	48.7918	51.8885	53.6816	52.9474	48.6441	52.903	52.9196	ENSG00000173757	STAT5B
ENSMUSG00000020921.6	ENSMUSG00000020921	10.2178	9.51399	10.8297	10.5027	21.3855	17.1786	21.6748	18.1516	ENSG00000091947	TMEM101
ENSMUSG00000020922.11	ENSMUSG00000020922	105.385	112.782	108.563	105.924	135.543	115.546	137.079	127.685	ENSG00000161654	LSM12
ENSMUSG00000020923.17	ENSMUSG00000020923	236.559	280.143	250.972	244.541	262.696	241.013	282.442	262.096	ENSG00000108312	UBTF
ENSMUSG00000020925.16	ENSMUSG00000020925	41.5053	52.0569	42.217	42.2762	53.0903	53.8378	56.1177	53.8919	ENSG00000180329	CCDC43
ENSMUSG00000020929.14	ENSMUSG00000020929	321.017	330.974	332.387	323.239	376.141	333.629	385.038	394.819	ENSG00000108883	EFTUD2
ENSMUSG00000020935.8	ENSMUSG00000020935	73.885	84.8365	77.6654	72.3235	102.959	92.8414	104.719	102.062	ENSG00000172992	DCAKD
ENSMUSG00000020936.8	ENSMUSG00000020936	160.384	147.737	159.864	161.125	184.018	171.318	172.729	185.503	ENSG00000136448	NMT1
ENSMUSG00000020937.14	ENSMUSG00000020937	53.1676	46.6144	55.943	51.6282	51.456	54.3493	52.2049	49.3423	ENSG00000161714	PLCD3
ENSMUSG00000020941.7	ENSMUSG00000020941	29.103	29.5806	29.6243	27.8497	25.6813	23.7858	24.249	25.4685	ENSG00000006062	MAP3K14
ENSMUSG00000020946.13	ENSMUSG00000020946	91.819	86.9948	91.7692	92.4576	100.295	92.3299	107.396	106.798	ENSG00000108433	GOSR2
ENSMUSG00000020948.9	ENSMUSG00000020948	7.82188	12.2976	9.00377	8.26052	3.54869	4.47582	4.17021	5.06556	ENSG00000179454	KLHL28
ENSMUSG00000020949.9	ENSMUSG00000020949	131.96	155.541	125.05	127.142	129.128	133.343	126.916	115.211	ENSG00000100442	FKBP3
ENSMUSG00000020952.10	ENSMUSG00000020952	40.3073	40.7564	39.8244	39.7685	32.7787	34.5704	29.14	33.489	ENSG00000092108	SCFD1
ENSMUSG00000020954.16	ENSMUSG00000020954	129.836	145.701	136.914	140.429	69.6664	75.9185	64.767	82.3622	ENSG00000196792	STRN3
ENSMUSG00000020955.9	ENSMUSG00000020955	10.6053	9.47244	11.5223	10.9747	12.0002	12.7881	12.6651	12.5701	ENSG00000100478	AP4S1
ENSMUSG00000020956.14	ENSMUSG00000020956	13.9173	13.0454	13.8834	14.3084	17.6968	17.6902	20.0273	14.8214	ENSG00000129480	DTD2
ENSMUSG00000020961.15	ENSMUSG00000020961	5.84879	6.27342	5.54078	5.57585	11.2998	12.1487	8.59785	12.0072	ENSG00000140022	STON2
ENSMUSG00000020962.14	ENSMUSG00000020962	53.6609	52.8463	51.3781	53.0145	47.3003	43.0532	43.4526	46.2467	ENSG00000165417	GTF2A1
ENSMUSG00000020964.14	ENSMUSG00000020964	96.5403	106.316	104.33	106.944	79.005	78.9877	65.6423	90.5234	ENSG00000071537	SEL1L
ENSMUSG00000020973.7	ENSMUSG00000020973	25.2587	18.9611	23.508	22.573	20.1608	20.6382	19.0424	18.0733	ENSG00000165506	DNAAF2
ENSMUSG00000020974.6	ENSMUSG00000020974	29.4402	25.1448	26.7141	23.8139	26.243	30.4936	25.1716	25.5403	ENSG00000100479	POLE2
ENSMUSG00000020978.10	ENSMUSG00000020978	81.5536	80.2491	76.7798	79.5986	86.1958	96.7528	93.2377	80.6737	ENSG00000165516	KLHDC2
ENSMUSG00000020982.9	ENSMUSG00000020982	123.013	161.215	127.316	136.119	86.476	82.067	72.1807	97.1368	ENSG00000165525	NEMF
ENSMUSG00000020986.13	ENSMUSG00000020986	57.9594	58.7549	63.2153	63.3107	43.5597	40.9474	40.9299	47.6538	ENSG00000100934	SEC23A
ENSMUSG00000020988.9	ENSMUSG00000020988	50.666	49.2318	51.2516	50.4479	39.129	40.1972	38.7675	38.8828	ENSG00000087299	L2HGDH
ENSMUSG00000020993.9	ENSMUSG00000020993	37.841	49.398	39.6355	39.444	38.4286	36.4886	34.2884	35.412	ENSG00000182400	TRAPPC6B
ENSMUSG00000020994.5	ENSMUSG00000020994	188.641	280.226	183.003	207.929	120.749	128.009	101.836	128.656	ENSG00000100941	PNN
ENSMUSG00000021000.16	ENSMUSG00000021000	112.713	141.131	116.734	115.234	83.3008	82.952	84.6399	87.6623	ENSG00000236761	CTAGE9
ENSMUSG00000021003.10	ENSMUSG00000021003	15.4693	13.8742	15.9631	16.162	15.4541	17.0508	17.1926	19.1319	ENSG00000054983	GALC
ENSMUSG00000021007.14	ENSMUSG00000021007	83.8209	44.2047	71.432	80.8056	59.7207	74.0003	50.8663	54.0795	ENSG00000042317	SPATA7
ENSMUSG00000021009.15	ENSMUSG00000021009	142.696	175.448	147.46	149.81	90.7251	84.4865	86.4418	100.185	ENSG00000070778	PTPN21
ENSMUSG00000021012.16	ENSMUSG00000021012	223.619	272.595	232.28	228.08	172.588	172.845	161.443	190.089	ENSG00000100722	ZC3H14
ENSMUSG00000021013.16	ENSMUSG00000021013	36.0088	37.7236	34.3465	34.1926	20.7318	20.4609	18.9976	18.8551	ENSG00000165533	TTC8
ENSMUSG00000021018.8	ENSMUSG00000021018	25.5789	21.0201	25.815	24.339	24.7007	25.9172	26.4628	23.9676	ENSG00000163882	POLR2H
ENSMUSG00000021022.9	ENSMUSG00000021022	30.8295	29.9736	26.9675	30.6436	27.8969	28.6879	23.9499	26.5801	ENSG00000092020	PPP2R3C
ENSMUSG00000021023.14	ENSMUSG00000021023	19.2133	18.1422	19.3483	18.2162	17.114	17.0763	17.346	18.9635	ENSG00000100890	PRORP
ENSMUSG00000021024.14	ENSMUSG00000021024	193.609	207.355	196.792	195.096	197.466	218.761	209.437	176.685	ENSG00000100902	PSMA6
ENSMUSG00000021025.8	ENSMUSG00000021025	142.978	150.52	154.323	145.503	99.0832	107.761	106.006	98.0748	ENSG00000100906	NFKBIA
ENSMUSG00000021027.17	ENSMUSG00000021027	92.7949	91.4839	96.7807	99.5705	42.2131	41.5612	34.9062	49.483	ENSG00000174373	RALGAPA1
ENSMUSG00000021028.8	ENSMUSG00000021028	12.2966	10.0125	12.0575	12.2728	9.80559	9.84681	10.2453	9.05234	ENSG00000151332	MBIP
ENSMUSG00000021033.11	ENSMUSG00000021033	18.8398	16.1995	18.1514	20.0306	17.2765	16.006	16.5475	13.6639	ENSG00000100577	GSTZ1
ENSMUSG00000021036.10	ENSMUSG00000021036	92.0656	94.5583	92.8081	93.1963	86.476	85.5096	89.7883	87.4278	ENSG00000100596	SPTLC2
ENSMUSG00000021037.7	ENSMUSG00000021037	260.078	312.075	265.741	256.611	268.974	254.818	283.726	260.143	ENSG00000100591	AHSA1
ENSMUSG00000021038.17	ENSMUSG00000021038	27.7289	29.4975	26.4131	25.2831	28.2494	25.704	29.6549	26.219	ENSG00000151445	VIPAS39
ENSMUSG00000021039.9	ENSMUSG00000021039	122.446	149.995	123.783	120.814	119.322	112.008	126.161	119.52	ENSG00000100603	SNW1
ENSMUSG00000021040.15	ENSMUSG00000021040	31.4869	24.0297	32.0074	28.2111	36.9928	39.3732	35.2244	34.3135	ENSG00000119705	SLIRP
ENSMUSG00000021044.15	ENSMUSG00000021044	3.79044	2.70048	2.95928	2.47816	5.93005	5.96777	6.02364	5.95672	ENSG00000063761	ADCK1
ENSMUSG00000021048.7	ENSMUSG00000021048	312.488	331.037	327.85	319.21	240.47	229.674	254.332	252.996	ENSG00000100714	MTHFD1
ENSMUSG00000021051.10	ENSMUSG00000021051	91.2905	104.488	93.2803	99.4212	62.6157	61.5106	55.3969	69.4169	ENSG00000154001	PPP2R5E
ENSMUSG00000021054.6	ENSMUSG00000021054	84.0676	94.5167	89.5025	86.2044	52.6233	56.1396	55.8088	60.0831	ENSG00000126821	SGPP1
ENSMUSG00000021061.15	ENSMUSG00000021061	5.56692	4.61158	5.57226	6.78543	1.26072	2.2166	2.11085	2.7673	ENSG00000070182	SPTB
ENSMUSG00000021062.15	ENSMUSG00000021062	4.26328	3.24057	3.87225	3.77624	3.73546	5.11523	3.39795	5.25317	ENSG00000139998	RAB15
ENSMUSG00000021065.16	ENSMUSG00000021065	68.3886	71.4172	72.1246	68.4738	55.9386	54.0935	47.7258	61.2557	ENSG00000033170	FUT8
ENSMUSG00000021067.8	ENSMUSG00000021067	115.376	132.719	114.555	116.417	83.7509	88.8413	82.683	89.992	ENSG00000151748	SAV1
ENSMUSG00000021068.16	ENSMUSG00000021068	126.876	156.586	132.066	143.999	73.5419	62.491	60.6483	86.6304	ENSG00000100503	NIN
ENSMUSG00000021070.6	ENSMUSG00000021070	89.2821	91.4423	83.2691	86.0274	34.9733	35.1672	36.8626	36.5377	ENSG00000168398	BDKRB2
ENSMUSG00000021072.12	ENSMUSG00000021072	95.0605	103.906	91.8636	86.3224	91.5655	91.5626	86.5448	100.045	ENSG00000139921	TMX1
ENSMUSG00000021076.6	ENSMUSG00000021076	76.6685	73.1622	76.0598	78.1799	78.5381	75.1939	79.0796	75.5143	ENSG00000131966	ACTR10
ENSMUSG00000021079.16	ENSMUSG00000021079	36.185	32.2395	36.2354	36.7298	31.5647	36.446	33.7736	27.673	ENSG00000100575	TIMM9
ENSMUSG00000021094.10	ENSMUSG00000021094	9.23122	11.6328	12.3723	11.4172	13.5411	12.6176	10.3483	12.2418	ENSG00000100612	DHRS7
ENSMUSG00000021096.11	ENSMUSG00000021096	151.152	156.42	153.568	148.217	127.239	120.677	130.718	134.941	ENSG00000100614	PPM1A
ENSMUSG00000021102.4	ENSMUSG00000021102	111.092	81.8037	110.973	110.189	146.383	144.548	161.918	137.098	ENSG00000182512	GLRX5
ENSMUSG00000021103.12	ENSMUSG00000021103	34.0005	45.825	34.2836	33.6026	36.841	37.8953	37.2745	32.8792	ENSG00000020426	MNAT1
ENSMUSG00000021109.13	ENSMUSG00000021109	240.696	279.509	244.596	242.737	143.172	137.887	113.048	163.238	ENSG00000100644	HIF1A
ENSMUSG00000021111.15	ENSMUSG00000021111	349.73	366.185	351.934	348.918	242.245	229.887	219.425	273.775	ENSG00000090060	PAPOLA
ENSMUSG00000021112.9	ENSMUSG00000021112	46.5789	53.9265	45.7429	47.2915	33.0122	33.2916	30.8905	40.1023	ENSG00000072415	PALS1
ENSMUSG00000021113.5	ENSMUSG00000021113	29.3229	34.2753	29.2339	29.6806	28.0692	30.6914	28.9789	27.9938	ENSG00000023608	SNAPC1
ENSMUSG00000021114.9	ENSMUSG00000021114	41.8224	53.0125	41.9966	42.6597	43.4248	43.8205	46.3872	44.9334	ENSG00000100554	ATP6V1D
ENSMUSG00000021115.15	ENSMUSG00000021115	64.4072	61.3216	68.9134	64.8746	57.6195	54.264	53.9039	58.723	ENSG00000100749	VRK1
ENSMUSG00000021116.10	ENSMUSG00000021116	340.673	438.017	342.016	338.003	272.034	284.705	264.731	274.853	ENSG00000134001	EIF2S1
ENSMUSG00000021118.7	ENSMUSG00000021118	27.1299	31.4917	27.515	24.9586	36.1873	32.908	34.2884	37.9917	ENSG00000100558	PLEK2
ENSMUSG00000021120.11	ENSMUSG00000021120	6.91426	10.3129	6.43706	7.07749	7.14641	8.49639	6.22186	7.38164	ENSG00000100564	PIGH
ENSMUSG00000021124.13	ENSMUSG00000021124	57.9837	60.8613	54.2505	56.8796	64.6198	65.7269	63.5829	57.0307	ENSG00000100568	VTI1B
ENSMUSG00000021127.7	ENSMUSG00000021127	159.195	188.593	160.821	151.943	87.8338	81.5325	78.1431	103.172	ENSG00000185650	ZFP36L1
ENSMUSG00000021131.14	ENSMUSG00000021131	262.633	205.892	259.09	241.395	281.09	274.984	273.523	262.142	ENSG00000100632	ERH
ENSMUSG00000021133.9	ENSMUSG00000021133	70.6788	63.7313	73.132	71.2175	45.8995	41.6891	38.1497	46.9971	ENSG00000100647	SUSD6
ENSMUSG00000021134.17	ENSMUSG00000021134	329.492	465.497	324.191	344.284	269.291	294.595	263.927	258.95	ENSG00000100650	SRSF5
ENSMUSG00000021139.17	ENSMUSG00000021139	16.6236	13.7633	16.3217	17.2406	11.8227	14.2225	12.8942	12.7994	-	-
ENSMUSG00000021140.9	ENSMUSG00000021140	91.8278	80.9312	93.6477	98.0081	49.7153	47.7643	40.3986	53.4763	ENSG00000100731	PCNX1
ENSMUSG00000021143.10	ENSMUSG00000021143	74.0964	78.9786	77.2876	80.4418	55.8919	52.8147	52.0031	54.4078	ENSG00000179364	PACS2
ENSMUSG00000021144.14	ENSMUSG00000021144	263.724	267.721	268.539	268.968	238.229	207.508	227.251	229.967	ENSG00000182979	MTA1
ENSMUSG00000021147.17	ENSMUSG00000021147	19.078	18.0433	17.9641	17.6217	11.8601	13.9897	11.6869	12.1949	ENSG00000047056	WDR37
ENSMUSG00000021149.8	ENSMUSG00000021149	170.038	207.189	169.497	162.85	138.586	127.795	138.801	148.355	ENSG00000107937	GTPBP4
ENSMUSG00000021156.17	ENSMUSG00000021156	145.111	171.76	142.906	143.912	79.0312	71.7841	71.7848	93.7522	ENSG00000015171	ZMYND11
ENSMUSG00000021171.8	ENSMUSG00000021171	199.387	191.194	200.318	201.675	110.71	115.988	93.3407	126.076	ENSG00000117868	ESYT2
ENSMUSG00000021175.15	ENSMUSG00000021175	73.2057	74.7825	71.9946	73.7738	66.3512	61.8482	63.0166	64.115	ENSG00000164649	CDCA7L
ENSMUSG00000021176.6	ENSMUSG00000021176	4.43944	5.4425	5.13152	4.69079	3.502	3.19702	3.50092	3.28323	ENSG00000140025	EFCAB11
ENSMUSG00000021177.16	ENSMUSG00000021177	63.5616	58.538	66.0171	62.5144	57.0125	50.8113	55.3454	56.0026	ENSG00000042088	TDP1
ENSMUSG00000021178.9	ENSMUSG00000021178	266.539	326.393	269.307	266.987	287.348	280.014	305.248	289.531	ENSG00000100764	PSMC1
ENSMUSG00000021179.8	ENSMUSG00000021179	30.301	30.7024	28.7428	30.5049	26.4284	26.9828	31.9202	29.4553	ENSG00000119720	NRDE2
ENSMUSG00000021180.9	ENSMUSG00000021180	8.87889	9.30626	8.15376	8.99364	5.27634	4.85947	4.32467	4.36201	ENSG00000100784	RPS6KA5
ENSMUSG00000021182.16	ENSMUSG00000021182	85.8282	98.213	85.4077	93.7831	51.1754	51.4929	45.8724	56.9871	ENSG00000015133	CCDC88C
ENSMUSG00000021185.16	ENSMUSG00000021185	19.2288	16.1198	18.6057	18.4354	13.9907	12.1487	10.3998	12.0542	ENSG00000133943	DGLUCY
ENSMUSG00000021188.14	ENSMUSG00000021188	69.5161	87.8694	76.4691	83.3427	32.5452	32.2259	25.1757	40.9466	ENSG00000100815	TRIP11
ENSMUSG00000021189.11	ENSMUSG00000021189	35.6917	46.8637	36.7391	39.385	20.6851	22.1234	19.7184	23.1233	ENSG00000066427	ATXN3
ENSMUSG00000021190.14	ENSMUSG00000021190	41.0472	42.4598	39.9818	42.1876	89.3243	80.5222	83.8676	83.0189	ENSG00000100600	LGMN
ENSMUSG00000021192.16	ENSMUSG00000021192	29.5611	31.5333	29.8132	30.0034	23.5801	21.5266	20.5422	23.3579	ENSG00000066455	GOLGA5
ENSMUSG00000021193.10	ENSMUSG00000021193	166.718	183.378	183.495	177.709	124.848	114.212	118.686	138.793	ENSG00000107959	PITRM1
ENSMUSG00000021196.14	ENSMUSG00000021196	122.692	143.213	129.213	124.95	94.7043	90.6103	86.1175	91.8775	ENSG00000067057	PFKP
ENSMUSG00000021203.15	ENSMUSG00000021203	5.49645	4.73622	5.03707	5.33983	8.68495	9.67631	7.98004	7.41072	ENSG00000089723	OTUB2
ENSMUSG00000021215.15	ENSMUSG00000021215	80.5104	99.0851	88.9065	83.7794	73.2618	75.5293	72.5844	80.2928	ENSG00000173848	NET1
ENSMUSG00000021218.10	ENSMUSG00000021218	378.132	404.378	375.907	371.763	358.098	335.185	351.298	370.218	ENSG00000057608	GDI2
ENSMUSG00000021222.9	ENSMUSG00000021222	15.4676	13.5024	15.5205	15.0754	15.5022	14.0669	15.2393	12.4294	ENSG00000119599	DCAF4
ENSMUSG00000021224.15	ENSMUSG00000021224	44.8525	47.0714	46.0262	44.1053	25.728	27.2812	23.3738	26.4535	ENSG00000133961	NUMB
ENSMUSG00000021226.7	ENSMUSG00000021226	6.51823	6.64733	6.73708	7.69998	7.05069	7.63022	7.56817	7.21889	ENSG00000119673	ACOT2
ENSMUSG00000021235.13	ENSMUSG00000021235	22.2159	20.5236	22.2576	22.5984	20.9186	22.4644	25.7935	19.9339	ENSG00000119723	COQ6
ENSMUSG00000021236.16	ENSMUSG00000021236	9.05506	9.18162	10.7038	8.70305	12.0936	11.424	10.1939	11.5851	ENSG00000187097	ENTPD5
ENSMUSG00000021240.6	ENSMUSG00000021240	28.2574	21.8531	27.2946	27.7022	28.1094	36.3607	30.9934	22.6074	ENSG00000119688	ABCD4
ENSMUSG00000021241.7	ENSMUSG00000021241	22.9019	18.6956	22.2576	19.1762	20.545	21.6545	19.7184	16.4162	ENSG00000165898	ISCA2
ENSMUSG00000021242.9	ENSMUSG00000021242	270.207	259.744	261.109	244.423	232.673	224.175	227.869	224.057	ENSG00000119655	NPC2
ENSMUSG00000021243.14	ENSMUSG00000021243	58.2765	54.2173	57.0134	56.7908	58.1327	62.0639	60.1849	52.671	ENSG00000119616	FCF1
ENSMUSG00000021244.15	ENSMUSG00000021244	192.411	252.557	205.67	211.499	120.375	97.232	93.7011	129.875	ENSG00000119596	YLPM1
ENSMUSG00000021245.15	ENSMUSG00000021245	41.7519	44.4956	43.6336	43.2202	27.7825	26.8549	27.4925	29.9243	ENSG00000119684	MLH3
ENSMUSG00000021248.9	ENSMUSG00000021248	240.552	225.952	249.957	241.643	290.93	259.156	280.479	296.997	ENSG00000170348	TMED10
ENSMUSG00000021250.13	ENSMUSG00000021250	14.9391	12.3391	14.4816	13.1578	16.3893	16.3687	11.6354	14.54	ENSG00000170345	FOS
ENSMUSG00000021252.11	ENSMUSG00000021252	49.6795	51.9738	52.2911	47.262	47.347	47.6995	48.2921	46.2467	ENSG00000133935	ERG28
ENSMUSG00000021253.7	ENSMUSG00000021253	30.7907	31.4061	29.2711	29.8538	26.9887	22.3365	24.8668	23.78	ENSG00000119699	TGFB3
ENSMUSG00000021254.9	ENSMUSG00000021254	32.1821	32.2375	32.3874	33.215	22.7079	23.1801	19.9249	21.6482	ENSG00000089916	GPATCH2L
ENSMUSG00000021257.14	ENSMUSG00000021257	14.4458	11.6328	15.8353	14.4559	15.2687	12.3192	15.9086	14.3524	ENSG00000013523	ANGEL1
ENSMUSG00000021258.10	ENSMUSG00000021258	114.509	134.567	119.693	116.916	103.893	87.8541	94.8852	104.782	ENSG00000090061	CCNK
ENSMUSG00000021264.12	ENSMUSG00000021264	164.295	203.367	168.207	168.485	127.753	129.756	130.152	142.586	ENSG00000100811	YY1
ENSMUSG00000021265.3	ENSMUSG00000021265	5.98973	3.82221	5.88708	6.07738	6.39698	7.41708	8.08301	6.33195	ENSG00000197119	SLC25A29
ENSMUSG00000021266.16	ENSMUSG00000021266	162.921	145.867	167.136	160.313	148.204	130.055	169.28	158.205	ENSG00000140105	WARS1
ENSMUSG00000021270.13	ENSMUSG00000021270	2203.06	2350.96	2264.32	2234.69	1943.1	1890.99	1863.46	2085.35	ENSG00000080824	HSP90AA1
ENSMUSG00000021271.5	ENSMUSG00000021271	7.1172	8.26762	7.80746	8.31952	6.30359	7.07607	7.00184	5.30007	ENSG00000022976	ZNF839
ENSMUSG00000021273.10	ENSMUSG00000021273	139.477	128.676	138.196	132.708	170.492	161.644	172.425	169.143	ENSG00000079459	FDFT1
ENSMUSG00000021275.16	ENSMUSG00000021275	39.7084	38.5961	39.1318	43.0727	25.3078	27.4091	25.2787	30.9562	ENSG00000196663	TECPR2
ENSMUSG00000021276.10	ENSMUSG00000021276	92.0656	92.0655	90.3525	90.2462	98.0092	97.3172	91.5388	92.4933	ENSG00000100865	CINP
ENSMUSG00000021277.16	ENSMUSG00000021277	199.705	178.522	201.64	201.114	109.216	108.912	109.301	126.498	ENSG00000131323	TRAF3
ENSMUSG00000021279.5	ENSMUSG00000021279	328.062	330.791	346.391	338.341	264.419	241.4	251.787	270.564	ENSG00000198752	CDC42BPB
ENSMUSG00000021280.9	ENSMUSG00000021280	35.524	19.5656	31.7971	30.5916	22.3175	26.8579	23.5277	21.7176	ENSG00000205436	EXOC3L4
ENSMUSG00000021281.15	ENSMUSG00000021281	212.981	202.768	218.851	206.901	97.7608	100.068	95.9664	94.4628	ENSG00000185215	TNFAIP2
ENSMUSG00000021282.17	ENSMUSG00000021282	768.552	773.791	760.472	763.478	474.45	496.476	456.355	500.505	ENSG00000100664	EIF5
ENSMUSG00000021285.15	ENSMUSG00000021285	60.4673	66.9029	61.6928	63.3605	42.3093	34.1915	42.3199	44.5117	ENSG00000088808	PPP1R13B
ENSMUSG00000021286.8	ENSMUSG00000021286	10.711	7.39515	10.2001	9.88312	11.2998	9.84681	9.78198	9.05234	ENSG00000100711	ZFYVE21
ENSMUSG00000021287.12	ENSMUSG00000021287	24.6283	20.5652	21.8168	27.0237	11.7667	14.4079	11.7384	11.5382	ENSG00000126215	XRCC3
ENSMUSG00000021288.18	ENSMUSG00000021288	204.109	244.996	213.477	211.705	171.785	165.52	177.569	170.728	ENSG00000126214	KLC1
ENSMUSG00000021290.6	ENSMUSG00000021290	42.1042	27.5864	38.6595	39.7095	50.0552	62.0221	49.1673	49.7644	ENSG00000156411	ATP5MJ
ENSMUSG00000021302.10	ENSMUSG00000021302	27.3061	31.8523	28.5208	27.7317	19.6938	22.4218	18.9462	22.4653	ENSG00000152904	GGPS1
ENSMUSG00000021306.11	ENSMUSG00000021306	118.3	114.663	117.45	122.37	51.4182	55.84	53.6593	53.5664	ENSG00000077585	GPR137B
ENSMUSG00000021311.9	ENSMUSG00000021311	49.4681	49.5226	50.5911	49.9171	28.6697	27.537	23.9916	30.065	ENSG00000116984	MTR
ENSMUSG00000021318.15	ENSMUSG00000021318	103.87	117.732	111.088	113.418	50.9424	45.9535	40.051	57.3862	ENSG00000106571	GLI3
ENSMUSG00000021326.13	ENSMUSG00000021326	123.036	116.121	120.386	119.453	123.13	115.135	135.455	128.281	ENSG00000204713	TRIM27
ENSMUSG00000021327.19	ENSMUSG00000021327	23.4656	20.6898	20.4628	20.2088	11.7046	12.9586	11.0176	10.4594	ENSG00000187626	ZKSCAN4
ENSMUSG00000021338.17	ENSMUSG00000021338	64.9357	72.5805	66.7097	68.0313	44.0318	39.6004	36.6052	48.2635	ENSG00000079691	CARMIL1
ENSMUSG00000021339.4	ENSMUSG00000021339	52.1444	51.2875	53.6521	56.1394	38.5743	38.6281	33.8122	42.7514	ENSG00000124532	MRS2
ENSMUSG00000021357.14	ENSMUSG00000021357	41.0472	35.5632	38.3447	39.1195	28.2961	27.9206	28.0588	31.4721	ENSG00000112685	EXOC2
ENSMUSG00000021359.16	ENSMUSG00000021359	76.3359	86.6803	76.6532	78.0221	62.2244	54.2577	57.8625	66.8213	ENSG00000137203	TFAP2A
ENSMUSG00000021360.16	ENSMUSG00000021360	41.1913	40.2487	40.5774	37.8807	37.1468	38.215	35.6785	42.682	ENSG00000111846	GCNT2
ENSMUSG00000021361.7	ENSMUSG00000021361	54.8941	40.798	52.8578	53.1918	73.3552	77.2826	77.1747	65.6646	ENSG00000111843	TMEM14C
ENSMUSG00000021365.15	ENSMUSG00000021365	54.2599	55.4221	53.1726	54.4309	25.5879	25.4909	21.057	30.7217	ENSG00000111859	NEDD9
ENSMUSG00000021366.8	ENSMUSG00000021366	82.0945	86.9554	85.3154	88.2695	35.3935	27.7927	26.051	42.5413	ENSG00000095951	HIVEP1
ENSMUSG00000021367.8	ENSMUSG00000021367	10.3939	9.51399	8.97229	9.91262	2.84829	1.49194	3.2435	3.61156	ENSG00000078401	EDN1
ENSMUSG00000021368.15	ENSMUSG00000021368	7.71618	4.86086	6.2019	6.75592	6.63045	7.11869	6.95036	9.09924	ENSG00000145979	TBC1D7
ENSMUSG00000021371.5	ENSMUSG00000021371	23.1485	25.2183	26.3187	25.1946	18.9575	16.8803	15.0334	20.2153	ENSG00000050393	MCUR1
ENSMUSG00000021374.10	ENSMUSG00000021374	188.359	187.621	191.22	199.226	107.721	105.416	96.5327	127.671	ENSG00000124789	NUP153
ENSMUSG00000021375.10	ENSMUSG00000021375	60.1791	66.9303	63.2782	66.6152	30.1172	28.3043	26.5658	34.2394	ENSG00000137177	KIF13A
ENSMUSG00000021377.15	ENSMUSG00000021377	237.585	328.816	230.991	232.922	171.968	160.46	153.173	190.692	ENSG00000124795	DEK
ENSMUSG00000021385.10	ENSMUSG00000021385	24.8147	27.0251	25.0821	26.536	19.7662	17.8479	19.4368	18.6234	ENSG00000127080	IPPK
ENSMUSG00000021391.10	ENSMUSG00000021391	6.47278	5.25596	6.08478	6.29953	4.79447	4.82963	4.34886	4.59371	ENSG00000188312	CENPP
ENSMUSG00000021392.8	ENSMUSG00000021392	62.5046	68.3844	63.1838	61.6884	38.1017	32.5243	32.8984	40.1023	ENSG00000198000	NOL8
ENSMUSG00000021395.11	ENSMUSG00000021395	70.4674	69.5892	71.9042	74.3447	56.0319	53.1131	53.595	62.569	ENSG00000106723	SPIN1
ENSMUSG00000021400.8	ENSMUSG00000021400	70.0284	71.4272	74.1523	72.0279	65.16	65.6881	69.7095	72.7001	ENSG00000124535	WRNIP1
ENSMUSG00000021408.15	ENSMUSG00000021408	52.5993	60.3569	52.3405	53.9087	34.4064	31.2553	32.3578	32.7423	ENSG00000137275	RIPK1
ENSMUSG00000021411.16	ENSMUSG00000021411	39.1799	28.7497	37.9669	36.6413	32.3584	32.3538	41.3417	36.1156	ENSG00000168994	PXDC1
ENSMUSG00000021413.9	ENSMUSG00000021413	129.237	165.477	123.629	130.634	72.1411	78.604	60.8542	79.5949	ENSG00000112739	PRPF4B
ENSMUSG00000021417.15	ENSMUSG00000021417	25.437	25.9578	29.6407	26.2487	32.1208	30.4339	31.9129	29.6462	ENSG00000198721	ECI2
ENSMUSG00000021418.15	ENSMUSG00000021418	11.8033	13.0869	11.963	11.2107	10.506	11.2109	9.00972	10.7409	ENSG00000124787	RPP40
ENSMUSG00000021420.13	ENSMUSG00000021420	12.5432	10.5942	14.576	12.6858	11.8601	10.8272	10.9661	11.9603	ENSG00000145982	FARS2
ENSMUSG00000021427.10	ENSMUSG00000021427	229.406	244.372	227.99	222.827	233.233	218.164	218.396	242.772	ENSG00000124783	SSR1
ENSMUSG00000021428.9	ENSMUSG00000021428	38.0524	48.2762	40.5799	41.9221	30.6775	30.1798	29.1915	33.6297	ENSG00000124784	RIOK1
ENSMUSG00000021431.15	ENSMUSG00000021431	50.3489	59.5351	44.767	55.5225	33.9927	41.5612	34.3399	30.3464	ENSG00000168566	SNRNP48
ENSMUSG00000021432.15	ENSMUSG00000021432	11.996	10.816	11.2912	11.3532	7.42423	9.49429	8.54636	5.25317	ENSG00000124786	SLC35B3
ENSMUSG00000021451.16	ENSMUSG00000021451	54.3303	50.4366	56.5097	56.7911	53.6039	47.4437	47.4684	57.222	ENSG00000187764	SEMA4D
ENSMUSG00000021453.2	ENSMUSG00000021453	16.0313	13.4193	14.9223	14.2199	17.6034	15.5588	23.6827	19.5118	ENSG00000130222	GADD45G
ENSMUSG00000021458.17	ENSMUSG00000021458	17.6168	14.3732	16.3352	15.0701	20.8247	23.9563	19.8214	19.7463	ENSG00000148120	AOPEP
ENSMUSG00000021460.17	ENSMUSG00000021460	11.9442	11.7159	10.389	12.3908	11.113	10.7846	9.42159	9.80279	ENSG00000148090	AUH
ENSMUSG00000021461.17	ENSMUSG00000021461	11.5566	9.11224	9.51849	9.78134	7.51762	7.11869	8.59785	7.55143	ENSG00000158169	FANCC
ENSMUSG00000021466.12	ENSMUSG00000021466	49.151	45.5758	46.7503	51.2447	26.1482	26.6418	20.0273	29.2677	ENSG00000185920	PTCH1
ENSMUSG00000021468.8	ENSMUSG00000021468	33.5777	30.8685	34.3465	30.1509	37.2145	36.6591	36.8626	37.4757	ENSG00000090054	SPTLC1
ENSMUSG00000021470.18	ENSMUSG00000021470	57.8537	59.9506	55.88	58.2957	27.3623	26.3008	25.8965	30.5341	-	-
ENSMUSG00000021474.9	ENSMUSG00000021474	164.295	169.258	167.294	161.818	122.85	118.204	125.93	129.828	ENSG00000164466	SFXN1
ENSMUSG00000021476.9	ENSMUSG00000021476	36.7487	41.5458	36.8651	39.0309	25.6813	26.3861	25.845	24.5304	ENSG00000130956	HABP4
ENSMUSG00000021477.9	ENSMUSG00000021477	1733.11	2076.34	1859.5	1819.29	1380.58	1457.24	1403.9	1383.23	-	-
ENSMUSG00000021481.11	ENSMUSG00000021481	24.7693	18.6125	21.9427	24.1325	17.7434	19.3952	18.1224	16.4631	ENSG00000113761	ZNF346
ENSMUSG00000021482.10	ENSMUSG00000021482	18.0587	15.2012	17.4232	15.8018	13.287	15.8951	14.256	15.9828	ENSG00000158122	PRXL2C
ENSMUSG00000021483.8	ENSMUSG00000021483	13.0012	10.9265	13.0334	12.0663	6.67714	7.24657	10.6572	7.50453	ENSG00000156345	CDK20
[truncated: 52,534 more rows]

## Sheet: Table S3B
Table S3B. Pairwise DEGs of scramble + anti-IL-6 vs. scramble + IgG
Ensembl_Gene_ID_with_version	Ensembl_Gene_ID_without_version	TMM_scramble_anti-IL-6R_rep1	TMM_scramble_anti-IL-6R_rep2	TMM_scramble_IgG_rep1	TMM_scramble_IgG_rep2	log2FC	p-value	human_ENSEMBL	human_gene_symbol
ENSMUSG00000099908.1	ENSMUSG00000099908	6.66531	4.2403	0	0	10.3319	2.53e-11	-	-
ENSMUSG00000100131.1	ENSMUSG00000100131	9.06988	11.411	39.4772	331.234	-4.17719	3.09e-09	-	-
ENSMUSG00000098371.1	ENSMUSG00000098371	0	0.833722	0	130.448	-7.27024	2.43e-06	-	-
ENSMUSG00000110040.1	ENSMUSG00000110040	0.119316	0	0	17.0691	-7.08078	8.49e-06	-	-
ENSMUSG00000089945.13	ENSMUSG00000089945	5.80523	0	0	0	9.42269	1.18e-05	-	-
ENSMUSG00000085791.4	ENSMUSG00000085791	0	0	5.12685	0	-9.24727	1.75e-05	-	-
ENSMUSG00000053706.2	ENSMUSG00000053706	4.58625	0	0	0	9.08301	2.5e-05	-	-
ENSMUSG00000116016.1	ENSMUSG00000116016	0	0.608033	0	7.14131	-3.52734	0.00846813	-	-
ENSMUSG00000055322.15	ENSMUSG00000055322	0.0944451	0.0885055	0.38757	0.290821	-1.85867	0.00672579	ENSG00000079308	TNS1
ENSMUSG00000098387.2	ENSMUSG00000098387	2.30698	2.53686	1.67219	11.3914	-1.42717	0.0396739	ENSG00000232838	PET117
ENSMUSG00000115420.1	ENSMUSG00000115420	1.25266	1.44618	6.42063	0.817206	-1.42442	0.0466834	-	-
ENSMUSG00000099250.1	ENSMUSG00000099250	3.21837	25.9575	48.4949	26.3143	-1.35798	0.0365206	-	-
ENSMUSG00000112336.1	ENSMUSG00000112336	6.55355	4.81765	5.47214	22.6425	-1.30413	0.0180278	-	-
ENSMUSG00000046157.13	ENSMUSG00000046157	0.125927	0.354022	0.563739	0.540096	-1.16964	0.0171685	ENSG00000198133	TMEM229B
ENSMUSG00000059912.4	ENSMUSG00000059912	2.3775	2.01232	2.33071	7.418	-1.1445	0.00956257	-	-
ENSMUSG00000064337.1	ENSMUSG00000064337	45.0818	47.144	97.3154	94.0597	-1.0531	0.0013526	-	-
ENSMUSG00000075015.3	ENSMUSG00000075015	1.26084	2.23683	2.33987	4.87083	-1.03298	0.0104113	-	-
ENSMUSG00000113311.1	ENSMUSG00000113311	20.0173	15.764	14.9757	54.8587	-0.963786	0.0229465	-	-
ENSMUSG00000064220.6	ENSMUSG00000064220	2.78046	2.45514	2.38497	7.54098	-0.91618	0.0295018	ENSG00000288859	H2AC19
ENSMUSG00000083261.4	ENSMUSG00000083261	1.4724	2.156	2.49842	4.39181	-0.911071	0.00238227	-	-
ENSMUSG00000097417.1	ENSMUSG00000097417	5.30781	6.68836	4.88797	17.4742	-0.895182	0.0429441	-	-
ENSMUSG00000071748.2	ENSMUSG00000071748	2.45872	1.88163	3.016	4.54387	-0.792382	0.000786098	ENSG00000198252	STYX
ENSMUSG00000069267.2	ENSMUSG00000069267	2.39796	1.99255	4.3799	3.16953	-0.785305	0.0250152	-	-
ENSMUSG00000084383.1	ENSMUSG00000084383	18.408	12.8731	36.1853	16.9316	-0.765227	0.0213386	-	-
ENSMUSG00000068397.4	ENSMUSG00000068397	18.408	12.8731	36.1853	16.9316	-0.765227	0.02134	-	-
ENSMUSG00000056836.8	ENSMUSG00000056836	2.12092	1.8831	1.77437	5.01915	-0.752189	0.0468677	-	-
ENSMUSG00000101355.1	ENSMUSG00000101355	2.65863	2.83778	4.51343	4.65022	-0.735535	0.00439902	ENSG00000287080	H3C3
ENSMUSG00000110926.1	ENSMUSG00000110926	2.35546	1.87809	2.30041	4.52891	-0.679614	0.0222903	-	-
ENSMUSG00000065037.1	ENSMUSG00000065037	36.2978	31.8499	65.2778	42.5429	-0.662329	0.0250215	-	-
ENSMUSG00000058174.7	ENSMUSG00000058174	14.1148	14.3609	17.1084	27.1224	-0.632917	0.00281684	-	-
ENSMUSG00000082491.1	ENSMUSG00000082491	6.15814	6.67361	6.25468	13.6428	-0.628814	0.0496892	-	-
ENSMUSG00000080902.1	ENSMUSG00000080902	3.81905	3.27559	3.65232	7.22772	-0.609933	0.0348723	-	-
ENSMUSG00000105388.1	ENSMUSG00000105388	30.8706	28.9664	33.9212	57.1658	-0.605204	0.00942612	-	-
ENSMUSG00000112825.1	ENSMUSG00000112825	32.5596	31.8148	33.7035	63.3191	-0.590625	0.00950688	-	-
ENSMUSG00000000782.15	ENSMUSG00000000782	1.25927	1.5931	2.14925	2.16038	-0.589959	0.0190574	ENSG00000081059	TCF7
ENSMUSG00000082585.3	ENSMUSG00000082585	41.843	43.5173	38.2099	90.2944	-0.589336	0.0346923	-	-
ENSMUSG00000064339.1	ENSMUSG00000064339	80.6561	98.0051	150.73	117.035	-0.583788	0.0357797	-	-
ENSMUSG00000024797.13	ENSMUSG00000024797	8.15659	9.80937	13.0675	13.3158	-0.552916	0.00147412	ENSG00000149823	VPS51
ENSMUSG00000071266.13	ENSMUSG00000071266	3.68336	3.09769	3.4529	6.48115	-0.542823	0.0420767	ENSG00000196378	ZNF34
ENSMUSG00000083798.1	ENSMUSG00000083798	5.2565	5.36462	5.661	9.70178	-0.526556	0.032084	-	-
ENSMUSG00000094800.8	ENSMUSG00000094800	2.73072	2.20113	3.35707	3.74203	-0.524185	0.0135528	-	-
ENSMUSG00000064357.1	ENSMUSG00000064357	226.31	228.593	373.235	277.815	-0.517281	0.0238559	ENSG00000198899	MT-ATP6
ENSMUSG00000098404.1	ENSMUSG00000098404	16.4989	16.0579	17.694	28.8203	-0.512843	0.0283695	-	-
ENSMUSG00000046341.5	ENSMUSG00000046341	4.60829	3.89955	4.53422	7.65191	-0.511607	0.0297094	-	-
ENSMUSG00000037847.13	ENSMUSG00000037847	1.95187	1.94712	2.78346	2.74202	-0.502687	0.0214679	ENSG00000106733	NMRK1
ENSMUSG00000026064.16	ENSMUSG00000026064	3.65943	3.56028	5.08316	5.05571	-0.489676	0.0461854	ENSG00000112245	PTP4A1
ENSMUSG00000097347.1	ENSMUSG00000097347	4.19903	4.45035	7.064	5.04158	-0.488976	0.04287	-	-
ENSMUSG00000044285.8	ENSMUSG00000044285	11.7033	11.2558	13.5953	18.5755	-0.484595	0.0232833	-	-
ENSMUSG00000086583.3	ENSMUSG00000086583	115.993	103.934	111.894	190.275	-0.457997	0.0354136	-	-
ENSMUSG00000089764.1	ENSMUSG00000089764	10.9937	10.8475	12.9061	17.1343	-0.457006	0.0120793	-	-
ENSMUSG00000113450.1	ENSMUSG00000113450	4.74964	4.60081	5.88085	6.93815	-0.451052	0.0107518	-	-
ENSMUSG00000110393.2	ENSMUSG00000110393	3.49447	4.10076	5.14412	5.23477	-0.447766	0.0161017	-	-
ENSMUSG00000085939.3	ENSMUSG00000085939	2.79274	2.6944	3.15659	4.32949	-0.43773	0.0304698	-	-
ENSMUSG00000091021.1	ENSMUSG00000091021	7.25496	9.28541	11.13	11.2959	-0.437456	0.0163392	-	-
ENSMUSG00000036934.9	ENSMUSG00000036934	21.1689	20.6026	23.7926	32.8029	-0.43606	0.00638267	ENSG00000155330	C16orf87
ENSMUSG00000026158.11	ENSMUSG00000026158	5.00559	5.07432	6.51823	7.10433	-0.431568	0.00641206	ENSG00000119900	OGFRL1
ENSMUSG00000022701.18	ENSMUSG00000022701	7.11486	6.22489	7.75141	10.1787	-0.422334	0.0120057	ENSG00000163617	CCDC191
ENSMUSG00000025793.16	ENSMUSG00000025793	34.2036	27.1747	35.9014	46.0307	-0.416185	0.0334384	ENSG00000185359	HGS
ENSMUSG00000014905.4	ENSMUSG00000014905	10.7309	12.8607	14.9014	16.369	-0.404352	0.0108607	ENSG00000128590	DNAJB9
ENSMUSG00000000838.17	ENSMUSG00000000838	101.283	106.909	115.469	159.986	-0.403478	0.0184211	ENSG00000102081	FMR1
ENSMUSG00000028698.13	ENSMUSG00000028698	3.01343	2.63157	3.73477	3.68719	-0.39668	0.0424557	ENSG00000117461	PIK3R3
ENSMUSG00000102700.1	ENSMUSG00000102700	43.8225	52.3658	53.3086	72.7467	-0.389171	0.0277321	-	-
ENSMUSG00000030659.14	ENSMUSG00000030659	11.4279	11.0927	12.0147	17.4908	-0.385895	0.0295323	ENSG00000070081	NUCB2
ENSMUSG00000081049.1	ENSMUSG00000081049	8.10056	8.21302	11.4323	9.84345	-0.385549	0.0159475	-	-
ENSMUSG00000033036.9	ENSMUSG00000033036	8.22585	7.8053	9.75656	11.0919	-0.376962	0.0182187	ENSG00000171960	PPIH
ENSMUSG00000038903.13	ENSMUSG00000038903	4.62781	4.42262	5.03665	6.76781	-0.376042	0.0363707	ENSG00000166510	CCDC68
ENSMUSG00000022664.11	ENSMUSG00000022664	4.59633	4.48428	5.91926	5.85796	-0.375331	0.0405001	ENSG00000138459	SLC35A5
ENSMUSG00000094945.3	ENSMUSG00000094945	9.93279	9.92383	10.4683	15.1975	-0.365858	0.0433003	-	-
ENSMUSG00000021537.9	ENSMUSG00000021537	45.1734	45.6388	46.5423	70.4189	-0.363943	0.0373433	ENSG00000153140	CETN3
ENSMUSG00000038646.13	ENSMUSG00000038646	24.7622	23.284	25.2555	36.304	-0.355777	0.0401797	ENSG00000169612	RAMAC
ENSMUSG00000022528.8	ENSMUSG00000022528	129.106	105.882	143.436	157.209	-0.355446	0.0218829	ENSG00000114315	HES1
ENSMUSG00000051412.6	ENSMUSG00000051412	15.7409	15.9605	18.6034	21.9362	-0.352837	0.0159814	-	-
ENSMUSG00000101970.6	ENSMUSG00000101970	11.8752	12.7628	14.6132	16.8821	-0.352285	0.0362298	-	-
ENSMUSG00000066000.12	ENSMUSG00000066000	33.9263	32.4096	37.625	46.4977	-0.341561	0.0149987	ENSG00000196378	ZNF34
ENSMUSG00000020385.16	ENSMUSG00000020385	25.5946	28.2038	31.2875	36.8096	-0.338522	0.0145305	ENSG00000113240	CLK4
ENSMUSG00000051989.11	ENSMUSG00000051989	6.48523	6.4019	7.50477	8.76617	-0.332372	0.0297338	ENSG00000205670	SMIM11
ENSMUSG00000056260.15	ENSMUSG00000056260	8.18115	9.4043	10.2752	11.853	-0.328008	0.039697	ENSG00000121931	LRIF1
ENSMUSG00000026500.6	ENSMUSG00000026500	7.09598	6.34909	8.195	8.66936	-0.326425	0.0388614	ENSG00000203667	COX20
ENSMUSG00000002486.15	ENSMUSG00000002486	12.0575	13.0091	13.7411	17.7401	-0.325467	0.048121	-	-
ENSMUSG00000065999.13	ENSMUSG00000065999	20.8085	20.2781	22.5252	28.945	-0.323072	0.0325126	ENSG00000196378	ZNF34
ENSMUSG00000084106.4	ENSMUSG00000084106	39.0392	36.5082	40.1463	53.9771	-0.315949	0.0361303	-	-
ENSMUSG00000054626.11	ENSMUSG00000054626	12.7501	12.3318	13.3183	17.9054	-0.312399	0.0462951	ENSG00000139351	SYCP3
ENSMUSG00000074513.9	ENSMUSG00000074513	37.6757	38.6645	41.5962	53.2048	-0.311125	0.0263905	ENSG00000164144	ARFIP1
ENSMUSG00000073131.12	ENSMUSG00000073131	40.619	38.3819	42.8702	54.7574	-0.304354	0.0348167	ENSG00000160131	VMA21
ENSMUSG00000001833.17	ENSMUSG00000001833	210.444	208.418	218.147	298.382	-0.302096	0.035343	ENSG00000122545	SEPTIN7
ENSMUSG00000040128.9	ENSMUSG00000040128	62.806	59.6232	69.5161	81.4298	-0.301558	0.021198	ENSG00000146278	PNRC1
ENSMUSG00000020248.18	ENSMUSG00000020248	39.8873	37.9689	42.21	52.7216	-0.284955	0.0363465	ENSG00000120837	NFYB
ENSMUSG00000028180.18	ENSMUSG00000028180	77.0987	82.9887	85.5826	109.39	-0.283735	0.0447301	ENSG00000132485	ZRANB2
ENSMUSG00000025383.2	ENSMUSG00000025383	25.1539	25.1061	27.7994	32.7796	-0.267905	0.043017	ENSG00000110944	IL23A
ENSMUSG00000020462.14	ENSMUSG00000020462	17.7557	18.4977	20.6117	22.9748	-0.264075	0.0396248	ENSG00000163001	CFAP36
ENSMUSG00000032328.12	ENSMUSG00000032328	70.1727	67.9428	75.9638	88.8249	-0.254212	0.0447338	ENSG00000112697	TMEM30A
ENSMUSG00000001786.14	ENSMUSG00000001786	19.0282	20.6764	17.6052	15.3936	0.265147	0.0481903	ENSG00000100225	FBXO7
ENSMUSG00000038009.7	ENSMUSG00000038009	23.6113	22.6574	20.6117	17.7816	0.266876	0.0388408	ENSG00000178401	DNAJC22
ENSMUSG00000061111.8	ENSMUSG00000061111	24.8391	22.3624	21.6335	17.1169	0.281565	0.0494018	ENSG00000225663	MCRIP1
ENSMUSG00000071532.6	ENSMUSG00000071532	30.3685	29.2207	23.4938	25.3837	0.286559	0.0304351	-	-
ENSMUSG00000025171.1	ENSMUSG00000025171	17.1575	15.931	13.1422	13.4608	0.314705	0.0154938	ENSG00000165886	UBTD1
ENSMUSG00000115219.2	ENSMUSG00000115219	13.5595	13.6549	12.4023	9.30626	0.321171	0.0385943	ENSG00000284753	EEF1AKMT4
ENSMUSG00000042289.11	ENSMUSG00000042289	15.5378	14.7857	13.5942	10.5028	0.327397	0.0374017	ENSG00000099377	HSD3B7
ENSMUSG00000018809.2	ENSMUSG00000018809	7.68154	7.67048	6.83533	5.27632	0.334884	0.0392029	ENSG00000186532	SMYD4
ENSMUSG00000079492.2	ENSMUSG00000079492	11.368	9.24588	8.48075	7.67725	0.347844	0.0312131	ENSG00000204642	HLA-F
ENSMUSG00000085241.7	ENSMUSG00000085241	15.7972	16.6373	14.3359	11.0745	0.349244	0.0493535	-	-
ENSMUSG00000070283.4	ENSMUSG00000070283	8.24821	8.49653	7.54001	5.52559	0.350566	0.0363908	ENSG00000178057	NDUFAF3
ENSMUSG00000079557.10	ENSMUSG00000079557	11.4713	11.8996	9.53564	8.66396	0.358637	0.0119159	ENSG00000099785	MARCHF2
ENSMUSG00000067575.5	ENSMUSG00000067575	26.4443	27.9784	19.9733	22.2345	0.367572	0.0301336	-	-
ENSMUSG00000081214.3	ENSMUSG00000081214	26.4443	27.9784	19.9733	22.2345	0.367572	0.0301323	-	-
ENSMUSG00000083424.3	ENSMUSG00000083424	26.4443	27.9784	19.9733	22.2345	0.367572	0.030132	-	-
ENSMUSG00000094664.1	ENSMUSG00000094664	26.4443	27.9784	19.9733	22.2345	0.367572	0.0301316	-	-
ENSMUSG00000074415.14	ENSMUSG00000074415	105.599	147.223	101.975	93.7755	0.369089	0.0244296	-	-
ENSMUSG00000032182.15	ENSMUSG00000032182	9.51377	7.96314	7.85218	5.5929	0.370572	0.041332	ENSG00000130733	YIPF2
ENSMUSG00000075268.2	ENSMUSG00000075268	4.31236	4.53679	3.70095	3.09724	0.374125	0.0408318	-	-
ENSMUSG00000043311.7	ENSMUSG00000043311	6.89449	7.64098	5.95449	5.23477	0.374408	0.0219891	ENSG00000204439	C6orf47
ENSMUSG00000037216.5	ENSMUSG00000037216	5.41485	5.38645	4.93483	3.28212	0.383276	0.0488956	ENSG00000144182	LIPT1
ENSMUSG00000038422.2	ENSMUSG00000038422	5.28893	5.48734	4.43944	3.78067	0.385604	0.0325681	ENSG00000119431	HDHD3
ENSMUSG00000074874.10	ENSMUSG00000074874	5.34402	4.76219	4.11952	3.52392	0.396833	0.0382918	-	-
ENSMUSG00000062554.7	ENSMUSG00000062554	10.7875	10.7865	9.2728	6.86503	0.414082	0.0288817	-	-
ENSMUSG00000097233.1	ENSMUSG00000097233	4.66401	3.95118	3.51315	2.91236	0.415453	0.0455233	-	-
ENSMUSG00000001313.12	ENSMUSG00000001313	5.61319	5.32597	4.29499	3.85877	0.419688	0.0205879	ENSG00000108830	RND2
ENSMUSG00000005699.16	ENSMUSG00000005699	3.96669	3.86474	3.59384	2.11884	0.438039	0.0401264	ENSG00000102981	PARD6A
ENSMUSG00000051319.6	ENSMUSG00000051319	5.22596	4.7203	4.47468	2.65893	0.464714	0.0271711	ENSG00000175701	MTLN
ENSMUSG00000114822.1	ENSMUSG00000114822	7.61857	6.75592	5.49645	4.86086	0.467758	0.00425153	-	-
ENSMUSG00000071497.3	ENSMUSG00000071497	18.7429	16.0546	14.9563	10.0973	0.469019	0.00869704	-	-
ENSMUSG00000026435.15	ENSMUSG00000026435	4.50188	4.21876	3.89825	2.3274	0.471413	0.0339199	ENSG00000158715	SLC45A3
ENSMUSG00000057657.4	ENSMUSG00000057657	33.6842	30.0385	29.0068	16.4185	0.486186	0.0445865	-	-
ENSMUSG00000000884.17	ENSMUSG00000000884	9.51629	9.52792	7.66932	5.60868	0.513772	0.00427493	ENSG00000185838	GNB1L
ENSMUSG00000006649.17	ENSMUSG00000006649	4.37753	4.06152	2.75809	3.13338	0.52096	0.0191811	ENSG00000161270	NPHS1
ENSMUSG00000115248.1	ENSMUSG00000115248	5.14505	5.62423	3.80594	3.59704	0.539497	0.0209386	-	-
ENSMUSG00000063851.12	ENSMUSG00000063851	3.02224	3.1567	2.14925	2.03574	0.559791	0.0200787	ENSG00000165188	RNF183
ENSMUSG00000007039.12	ENSMUSG00000007039	1.76298	1.6226	1.37411	0.872462	0.567396	0.0316659	ENSG00000213722	DDAH2
ENSMUSG00000092232.1	ENSMUSG00000092232	6.29256	4.59963	4.75866	2.52225	0.570202	0.0445683	-	-
ENSMUSG00000068396.9	ENSMUSG00000068396	3.80079	3.82521	3.19992	1.83716	0.585161	0.0316126	-	-
ENSMUSG00000025002.5	ENSMUSG00000025002	2.36113	1.97662	1.33888	1.53719	0.59514	0.0132813	ENSG00000108242	CYP2C18
ENSMUSG00000027314.6	ENSMUSG00000027314	2.70743	2.71417	2.14925	1.37101	0.605019	0.0106417	ENSG00000128917	DLL4
ENSMUSG00000089837.9	ENSMUSG00000089837	4.66401	7.55631	3.7397	4.08935	0.644779	0.0204227	-	-
ENSMUSG00000032289.15	ENSMUSG00000032289	1.44816	1.35709	1.02178	0.747825	0.645767	0.0270049	ENSG00000187720	THSD4
ENSMUSG00000072789.4	ENSMUSG00000072789	9.46907	9.39575	7.83738	3.22395	0.761959	0.0101998	-	-
ENSMUSG00000083669.5	ENSMUSG00000083669	7.05348	6.72259	5.53063	2.06358	0.848079	0.00881768	-	-
ENSMUSG00000017390.15	ENSMUSG00000017390	0.409262	0.47203	0.211402	0.124637	1.34319	0.0138224	ENSG00000109107	ALDOC
ENSMUSG00000107705.1	ENSMUSG00000107705	1.54134	0.752297	0	0.353139	2.71092	0.0140995	-	-

## Sheet: Table S3C
Table S3C. Pairwise DEGs of shMCT-1 + anti-IL-6 vs. shMCT-1 + IgG
Ensembl_Gene_ID_with_version	Ensembl_Gene_ID_without_version	TMM_shMCTS1_anti-IL-6R_rep1	TMM_shMCTS1_anti-IL-6R_rep2	TMM_shMCTS1_IgG_rep1	TMM_shMCTS1_IgG_rep2	log2FC	p-value	human_ENSEMBL	human_gene_symbol
ENSMUSG00000064358.1	ENSMUSG00000064358	118.182	80.8294	209.787	271.88	-1.27569	2.26205e-13	ENSG00000198938	MT-CO3
ENSMUSG00000112449.1	ENSMUSG00000112449	14.9736	12.6686	24.5868	26.0753	-0.875995	1.11742e-09	ENSG00000100883	SRP54
ENSMUSG00000092329.1	ENSMUSG00000092329	15.9786	0.104594	0	0	10.4277	1.25601e-06	-	-
ENSMUSG00000064368.1	ENSMUSG00000064368	239.504	228.701	325.032	412.586	-0.655847	6.54873e-06	ENSG00000198695	MT-ND6
ENSMUSG00000067147.7	ENSMUSG00000067147	0	0	9.3564	0	-9.64662	7.03513e-06	-	-
ENSMUSG00000064363.1	ENSMUSG00000064363	842.499	875.428	1137.76	1435.81	-0.583117	3.39499e-05	ENSG00000198886	MT-ND4
ENSMUSG00000074415.14	ENSMUSG00000074415	19.8214	19.1366	29.2113	35.1037	-0.723864	3.44274e-05	-	-
ENSMUSG00000064351.1	ENSMUSG00000064351	2525.71	2677.35	3393.17	4725.24	-0.641842	5.01642e-05	ENSG00000198804	MT-CO1
ENSMUSG00000064357.1	ENSMUSG00000064357	246.982	148.699	295.058	448.175	-0.909685	7.87844e-05	ENSG00000198899	MT-ATP6
ENSMUSG00000101972.1	ENSMUSG00000101972	3.94471	4.71754	2.34961	2.10918	0.961054	0.000118285	-	-
ENSMUSG00000053706.2	ENSMUSG00000053706	0	3.12188	0	0	8.07091	0.000214484	-	-
ENSMUSG00000029720.9	ENSMUSG00000029720	16.1475	15.4978	20.8359	26.563	-0.58439	0.00018976	-	-
ENSMUSG00000100862.1	ENSMUSG00000100862	1808.57	1642.73	2152.37	3100.13	-0.605887	0.000202645	-	-
ENSMUSG00000005980.15	ENSMUSG00000005980	1.15891	1.79077	2.37622	3.8475	-1.07192	0.000170981	ENSG00000213918	DNASE1
ENSMUSG00000064367.1	ENSMUSG00000064367	497.44	596.704	739.342	876.026	-0.562034	0.000289382	ENSG00000198786	MT-ND5
ENSMUSG00000086290.9	ENSMUSG00000086290	36.3725	34.3506	44.6761	63.3785	-0.61231	0.000323113	-	-
ENSMUSG00000086841.1	ENSMUSG00000086841	76.0935	67.8222	92.8263	130.524	-0.634523	0.000300719	-	-
ENSMUSG00000091021.1	ENSMUSG00000091021	7.56868	8.11005	10.7044	14.4949	-0.685598	0.000321657	-	-
ENSMUSG00000107478.1	ENSMUSG00000107478	0	0	2.90339	0	-7.96029	0.00027156	-	-
ENSMUSG00000064345.1	ENSMUSG00000064345	613.845	732.63	915.515	1123	-0.59832	0.000503685	ENSG00000198763	MT-ND2
ENSMUSG00000086859.4	ENSMUSG00000086859	8.17568	7.00782	10.9244	12.0263	-0.598876	0.000444224	-	-
ENSMUSG00000035692.6	ENSMUSG00000035692	2.11085	3.09562	4.48256	4.56108	-0.787367	0.00048562	ENSG00000187608	ISG15
ENSMUSG00000085687.1	ENSMUSG00000085687	1.08117	0.797356	1.82104	2.55761	-1.22778	0.000495104	-	-
ENSMUSG00000055452.6	ENSMUSG00000055452	6.37476	4.8287	3.24658	3.08065	0.820554	0.000570967	-	-
ENSMUSG00000064370.1	ENSMUSG00000064370	1295.75	1279.29	1639.35	2225.51	-0.585838	0.000588182	ENSG00000198727	MT-CYB
ENSMUSG00000098090.7	ENSMUSG00000098090	4.17021	4.50272	6.07386	7.67284	-0.665533	0.000596245	-	-
ENSMUSG00000024869.10	ENSMUSG00000024869	2.38371	2.378	3.87788	4.67575	-0.846257	0.000558167	-	-
ENSMUSG00000029638.17	ENSMUSG00000029638	6.34284	5.8723	4.48722	3.00861	0.70939	0.000706694	ENSG00000106415	GLCCI1
ENSMUSG00000064341.1	ENSMUSG00000064341	1553.02	1428.72	1871.05	2650.07	-0.600545	0.000656472	ENSG00000198888	MT-ND1
ENSMUSG00000064354.1	ENSMUSG00000064354	364.462	195.444	429.28	539.738	-0.791492	0.000719668	ENSG00000198712	MT-CO2
ENSMUSG00000083563.1	ENSMUSG00000083563	0.883468	1.05532	1.68189	2.61857	-1.14759	0.000705629	-	-
ENSMUSG00000099908.1	ENSMUSG00000099908	0	0.723249	5.47245	1.05033	-3.1292	0.000631521	-	-
ENSMUSG00000007033.4	ENSMUSG00000007033	1.25158	2.11346	3.0444	3.11986	-0.858582	0.00075381	ENSG00000204390	HSPA1L
ENSMUSG00000082361.6	ENSMUSG00000082361	2.57421	3.75227	5.27634	4.98735	-0.688031	0.000793643	ENSG00000174808	BTC
ENSMUSG00000102070.1	ENSMUSG00000102070	1190.19	1107.69	1352.36	2107.02	-0.590241	0.000883835	-	-
ENSMUSG00000074578.13	ENSMUSG00000074578	52.8742	44.652	58.7135	95.3564	-0.660449	0.000893445	-	-
ENSMUSG00000102813.1	ENSMUSG00000102813	0.257421	0.28142	0.653706	1.06567	-1.66317	0.000898531	-	-
ENSMUSG00000070392.5	ENSMUSG00000070392	0.479832	1.47933	0.390823	0.328653	1.46244	0.00122765	-	-
ENSMUSG00000064356.3	ENSMUSG00000064356	141.53	256.28	292.067	362.286	-0.717811	0.00125068	ENSG00000228253	MT-ATP8
ENSMUSG00000092341.2	ENSMUSG00000092341	152.379	165.428	191.013	280.13	-0.568097	0.00137197	-	-
ENSMUSG00000109864.1	ENSMUSG00000109864	1.08117	0.938066	1.63427	2.25923	-0.954902	0.00148449	ENSG00000255150	EID3
ENSMUSG00000079427.10	ENSMUSG00000079427	5.75335	5.35026	7.26688	8.97211	-0.552263	0.00162208	ENSG00000136371	MTHFS
ENSMUSG00000054519.8	ENSMUSG00000054519	3.34647	3.65846	4.62264	6.39404	-0.655462	0.00159507	-	-
ENSMUSG00000074024.5	ENSMUSG00000074024	0.411873	0.609743	1.21403	1.23618	-1.24173	0.00166703	-	-
ENSMUSG00000095562.7	ENSMUSG00000095562	48.046	38.6272	53.1099	77.6428	-0.594096	0.00170863	-	-
ENSMUSG00000022820.4	ENSMUSG00000022820	10.5594	10.4257	13.8782	17.359	-0.575101	0.00202009	ENSG00000065518	NDUFB4
ENSMUSG00000095123.1	ENSMUSG00000095123	1.49304	1.03187	1.96112	3.23964	-1.05253	0.00200562	-	-
ENSMUSG00000059482.15	ENSMUSG00000059482	7.82559	9.19305	11.8601	11.8077	-0.472968	0.00213075	ENSG00000156172	CFAP418
ENSMUSG00000059058.7	ENSMUSG00000059058	1.94353	2.92255	4.40318	3.81809	-0.744723	0.00211104	-	-
ENSMUSG00000109378.1	ENSMUSG00000109378	1.90131	0.854109	2.37202	4.10625	-1.24362	0.00251829	-	-
ENSMUSG00000032358.12	ENSMUSG00000032358	4.32467	6.23814	3.40861	3.41015	0.636291	0.00276787	ENSG00000168143	FAM83B
ENSMUSG00000018920.11	ENSMUSG00000018920	145.051	130.35	109.436	107.974	0.340924	0.00282155	ENSG00000161921	CXCL16
ENSMUSG00000055897.13	ENSMUSG00000055897	4.58209	5.06556	6.16351	8.56801	-0.61214	0.00279178	-	-
ENSMUSG00000083992.1	ENSMUSG00000083992	4.07342	3.43754	5.07182	6.51936	-0.631852	0.00282359	-	-
ENSMUSG00000041716.7	ENSMUSG00000041716	15.4504	12.2957	10.449	9.74238	0.456738	0.00369327	-	-
ENSMUSG00000060143.7	ENSMUSG00000060143	241.324	207.079	256.468	355.172	-0.448115	0.00362288	-	-
ENSMUSG00000116858.1	ENSMUSG00000116858	5.9217	6.30381	9.21212	8.05478	-0.494752	0.0036724	-	-
ENSMUSG00000022013.4	ENSMUSG00000022013	33.7221	31.0969	37.3079	54.4346	-0.502236	0.00367487	ENSG00000120675	DNAJC15
ENSMUSG00000038593.18	ENSMUSG00000038593	4.96616	5.48769	7.00399	7.84974	-0.506129	0.00359587	ENSG00000204852	TCTN1
ENSMUSG00000053332.13	ENSMUSG00000053332	137.463	124.678	151.918	220.951	-0.508593	0.00336109	-	-
ENSMUSG00000006649.17	ENSMUSG00000006649	5.28227	4.01492	5.98281	8.31949	-0.628252	0.00365181	ENSG00000161270	NPHS1
ENSMUSG00000031097.15	ENSMUSG00000031097	7.20778	4.59653	8.26471	10.6567	-0.686294	0.00336617	ENSG00000130598	TNNI2
ENSMUSG00000098912.7	ENSMUSG00000098912	0.874715	0.875685	1.62306	2.1062	-1.09032	0.00335221	-	-
ENSMUSG00000021763.17	ENSMUSG00000021763	1.18413	1.31329	0.607013	0.511523	1.15774	0.00444741	-	-
ENSMUSG00000006476.19	ENSMUSG00000006476	18.7402	17.5418	22.1326	25.363	-0.390074	0.0042547	ENSG00000165802	NSMF
ENSMUSG00000056313.5	ENSMUSG00000056313	28.0588	27.0163	32.2184	39.97	-0.39154	0.00432177	ENSG00000176907	TCIM
ENSMUSG00000031939.16	ENSMUSG00000031939	131.216	130.841	148.554	218.433	-0.48606	0.00412238	ENSG00000166012	TAF1D
ENSMUSG00000078651.8	ENSMUSG00000078651	4.17021	5.90982	6.77053	8.26706	-0.573448	0.00432246	ENSG00000131480	AOC2
ENSMUSG00000097392.2	ENSMUSG00000097392	3.65537	3.00181	4.66933	5.45624	-0.610646	0.00442818	ENSG00000125676	THOC2
ENSMUSG00000078546.8	ENSMUSG00000078546	1.69898	3.00181	3.26853	4.81684	-0.77584	0.00423944	ENSG00000196378	ZNF34
ENSMUSG00000026639.18	ENSMUSG00000026639	507.325	497.926	429.345	379.252	0.314125	0.00452241	ENSG00000196878	LAMB3
ENSMUSG00000098318.7	ENSMUSG00000098318	11.899	11.163	14.2821	17.1386	-0.448245	0.00466584	-	-
ENSMUSG00000026097.9	ENSMUSG00000026097	15.9086	15.6188	19.4244	22.166	-0.400728	0.00482798	ENSG00000128699	ORMDL1
ENSMUSG00000107928.1	ENSMUSG00000107928	21.5899	14.0457	11.8993	11.5826	0.599838	0.00524829	-	-
ENSMUSG00000032806.13	ENSMUSG00000032806	16.0445	17.9372	13.2343	12.219	0.418635	0.00531544	ENSG00000126903	SLC10A3
ENSMUSG00000022195.7	ENSMUSG00000022195	21.4174	23.5924	27.4557	30.9471	-0.375645	0.00513392	ENSG00000082213	C5orf22
ENSMUSG00000020653.12	ENSMUSG00000020653	9.67901	10.0842	13.6344	12.6176	-0.407835	0.00510731	ENSG00000172059	KLF11
ENSMUSG00000092274.3	ENSMUSG00000092274	67.5472	56.6616	73.2151	102.189	-0.498555	0.00500202	-	-
ENSMUSG00000043015.15	ENSMUSG00000043015	3.03756	4.2213	5.36973	5.58412	-0.587146	0.00526178	ENSG00000189362	NEMP2
ENSMUSG00000058586.12	ENSMUSG00000058586	5.69672	4.45816	7.74642	6.95202	-0.535734	0.00538987	ENSG00000183569	SERHL2
ENSMUSG00000043024.6	ENSMUSG00000043024	6.99412	6.89338	5.11618	4.74139	0.495154	0.0056587	-	-
ENSMUSG00000042367.12	ENSMUSG00000042367	254.126	244.695	209.793	192.29	0.311082	0.00561896	ENSG00000188910	GJB3
ENSMUSG00000032308.9	ENSMUSG00000032308	10.0909	13.3674	16.3427	15.4736	-0.43592	0.00569181	ENSG00000140474	ULK3
ENSMUSG00000028248.15	ENSMUSG00000028248	28.3678	40.0085	44.8722	51.9196	-0.500574	0.00580321	ENSG00000132424	PNISR
ENSMUSG00000067017.5	ENSMUSG00000067017	5.30338	7.99842	9.40916	10.0655	-0.545182	0.00568128	-	-
ENSMUSG00000117113.1	ENSMUSG00000117113	1.72317	1.92304	2.3991	3.62329	-0.726978	0.00574591	-	-
ENSMUSG00000034799.16	ENSMUSG00000034799	4.00649	4.82917	6.19993	6.39702	-0.50787	0.00597036	ENSG00000130477	UNC13A
ENSMUSG00000001289.12	ENSMUSG00000001289	90.6553	71.5951	94.312	132.285	-0.482495	0.00610828	ENSG00000123349	PFDN5
ENSMUSG00000063972.13	ENSMUSG00000063972	4.58209	4.12749	5.36973	7.20395	-0.535367	0.00635657	ENSG00000148200	NR6A1
ENSMUSG00000037348.15	ENSMUSG00000037348	6.28106	4.73723	3.59538	3.87905	0.553112	0.00666173	ENSG00000182749	PAQR7
ENSMUSG00000065947.3	ENSMUSG00000065947	49.7362	44.8874	59.8454	63.9817	-0.388539	0.00655345	ENSG00000212907	MT-ND4L
ENSMUSG00000061983.7	ENSMUSG00000061983	1244.62	1131.67	1343.79	1775.8	-0.392686	0.0066042	ENSG00000112306	RPS12
ENSMUSG00000092595.1	ENSMUSG00000092595	8.73377	4.53883	3.56176	4.26184	0.755527	0.00718436	-	-
ENSMUSG00000023952.13	ENSMUSG00000023952	21.8293	21.6224	25.5412	32.0128	-0.406557	0.00728864	ENSG00000172432	GTPBP2
ENSMUSG00000108414.1	ENSMUSG00000108414	119.536	107.541	123.712	187.78	-0.456383	0.00732658	-	-
ENSMUSG00000085395.1	ENSMUSG00000085395	3.80983	3.79917	4.8561	6.39404	-0.567379	0.0071382	-	-
ENSMUSG00000042182.16	ENSMUSG00000042182	7.41371	7.0355	5.27634	5.24311	0.456695	0.00749479	ENSG00000151917	BEND6
ENSMUSG00000112241.1	ENSMUSG00000112241	4.47654	6.18139	7.14407	8.61234	-0.560979	0.0075883	-	-
ENSMUSG00000104435.1	ENSMUSG00000104435	4.48478	5.20533	5.72413	9.37835	-0.641573	0.00758757	-	-
ENSMUSG00000007908.14	ENSMUSG00000007908	8.90675	9.09924	6.58375	6.73505	0.434633	0.00787426	ENSG00000146151	HMGCLL1
ENSMUSG00000032067.6	ENSMUSG00000032067	5.14841	5.20627	7.47093	6.8203	-0.462712	0.00787871	ENSG00000150787	PTS
ENSMUSG00000029027.9	ENSMUSG00000029027	2.78014	3.98678	4.80941	5.24311	-0.564415	0.00778527	ENSG00000169598	DFFB
ENSMUSG00000097518.1	ENSMUSG00000097518	5.41407	6.12604	8.09895	7.68094	-0.447879	0.00810025	-	-
ENSMUSG00000021367.8	ENSMUSG00000021367	3.2435	3.61156	2.84829	1.49194	0.672927	0.00836747	ENSG00000078401	EDN1
ENSMUSG00000105866.1	ENSMUSG00000105866	1.2593	1.84049	3.38106	2.99582	-1.03199	0.00841376	-	-
ENSMUSG00000001039.12	ENSMUSG00000001039	6.28106	5.95672	7.61101	9.0369	-0.447088	0.00863743	ENSG00000108641	B9D1
ENSMUSG00000032482.9	ENSMUSG00000032482	3.14053	2.90801	3.59538	6.99081	-0.811462	0.00861755	ENSG00000114646	CSPG5
ENSMUSG00000030780.15	ENSMUSG00000030780	11.7384	10.7878	14.3815	14.962	-0.382855	0.00888014	ENSG00000140688	RUSF1
ENSMUSG00000038717.8	ENSMUSG00000038717	106.758	92.2776	108.697	167.339	-0.472254	0.00885806	ENSG00000249222	ATP5MGL
ENSMUSG00000052565.7	ENSMUSG00000052565	2.5253	2.77011	1.73372	1.62067	0.660735	0.00918961	ENSG00000124575	H1-3
ENSMUSG00000037108.13	ENSMUSG00000037108	28.7456	30.5247	35.7404	39.0718	-0.335949	0.00947057	ENSG00000078487	ZCWPW1
ENSMUSG00000089837.9	ENSMUSG00000089837	0	0	0.379149	0	-5.00652	0.00946729	-	-
ENSMUSG00000036223.15	ENSMUSG00000036223	16.372	15.9002	18.6306	23.6579	-0.391717	0.00955552	ENSG00000154839	SKA1
ENSMUSG00000029019.8	ENSMUSG00000029019	3.29498	3.61156	4.06232	6.94819	-0.6755	0.0096762	ENSG00000120937	NPPB
ENSMUSG00000101111.1	ENSMUSG00000101111	663.965	633.086	685.37	1069.21	-0.435946	0.0100143	-	-
ENSMUSG00000111394.1	ENSMUSG00000111394	40.8712	37.9771	44.7312	76.7054	-0.623547	0.0100393	-	-
ENSMUSG00000090191.1	ENSMUSG00000090191	0.617809	0.609743	0.186773	0.255761	1.43869	0.0114615	-	-
ENSMUSG00000085442.1	ENSMUSG00000085442	5.82491	3.75508	3.19195	2.88627	0.651728	0.0113218	-	-
ENSMUSG00000075585.3	ENSMUSG00000075585	17.5134	14.4584	12.8911	11.2326	0.405855	0.0115686	-	-
ENSMUSG00000057367.12	ENSMUSG00000057367	12.1492	13.6911	16.6228	16.3687	-0.350591	0.0112609	ENSG00000110330	BIRC2
ENSMUSG00000040929.16	ENSMUSG00000040929	6.487	7.45763	9.24527	9.29267	-0.408039	0.0108547	ENSG00000080298	RFX3
ENSMUSG00000002109.14	ENSMUSG00000002109	7.31744	6.21844	8.13164	9.99345	-0.426307	0.0116156	ENSG00000134574	DDB2
ENSMUSG00000067038.5	ENSMUSG00000067038	41.2892	40.6441	45.9485	68.7299	-0.485635	0.0114119	-	-
ENSMUSG00000037266.18	ENSMUSG00000037266	31.3538	29.0332	33.0588	52.1327	-0.497476	0.0111142	ENSG00000117616	RSRP1
ENSMUSG00000095865.1	ENSMUSG00000095865	4.51258	3.26588	5.85721	5.16894	-0.507237	0.0106173	-	-
ENSMUSG00000055240.16	ENSMUSG00000055240	4.89099	4.08059	5.64989	7.16132	-0.519766	0.0103962	ENSG00000257446	ZNF878
ENSMUSG00000038175.10	ENSMUSG00000038175	3.80983	3.09562	4.52925	5.41362	-0.532482	0.0112349	ENSG00000007944	MYLIP
ENSMUSG00000026893.4	ENSMUSG00000026893	2.67151	3.23211	4.05811	4.64079	-0.556528	0.0114041	ENSG00000115271	GCA
ENSMUSG00000098234.7	ENSMUSG00000098234	10.1939	8.81782	11.3465	17.7328	-0.61534	0.0108133	-	-
ENSMUSG00000117284.1	ENSMUSG00000117284	6.50296	5.97783	8.42534	10.7053	-0.617839	0.0115225	ENSG00000196378	ZNF34
ENSMUSG00000007035.15	ENSMUSG00000007035	2.2653	1.78233	3.12845	3.15439	-0.638761	0.0105147	ENSG00000204410	MSH5
ENSMUSG00000089726.2	ENSMUSG00000089726	3.96428	2.25136	3.87554	6.43666	-0.740194	0.0108662	-	-
ENSMUSG00000053916.4	ENSMUSG00000053916	1.91161	4.99989	6.57301	5.48267	-0.792228	0.0113808	ENSG00000170191	NANP
ENSMUSG00000086443.1	ENSMUSG00000086443	0.720778	0.42213	1.12064	1.15093	-1.00051	0.0115497	-	-
ENSMUSG00000051341.6	ENSMUSG00000051341	4.27318	5.30007	6.44367	7.16132	-0.504335	0.0120541	-	-
ENSMUSG00000062456.3	ENSMUSG00000062456	23.6935	20.2688	26.3126	33.7243	-0.451025	0.0122361	-	-
ENSMUSG00000106943.2	ENSMUSG00000106943	8.7523	6.14433	9.65804	12.6261	-0.584941	0.0123591	-	-
ENSMUSG00000027857.10	ENSMUSG00000027857	3.91279	2.57968	4.10901	5.79726	-0.619413	0.0126838	ENSG00000134200	TSHB
ENSMUSG00000030680.6	ENSMUSG00000030680	21.0575	1.42258	0.60888	2.01753	3.08946	0.0130199	ENSG00000280789	PAGR1
ENSMUSG00000027463.14	ENSMUSG00000027463	4.94248	6.05053	4.06232	3.66591	0.512864	0.0130092	ENSG00000101276	SLC52A3
ENSMUSG00000079316.10	ENSMUSG00000079316	19.1521	19.1366	22.6929	25.1925	-0.323408	0.0133224	ENSG00000123595	RAB9A
ENSMUSG00000025290.17	ENSMUSG00000025290	1287.57	1111.93	1313.73	1731.92	-0.344068	0.013196	-	-
ENSMUSG00000024462.17	ENSMUSG00000024462	7.72262	6.94169	8.63826	11.3388	-0.449961	0.013062	ENSG00000204681	GABBR1
ENSMUSG00000071528.3	ENSMUSG00000071528	48.1371	41.9311	53.2289	80.1808	-0.567272	0.0133433	ENSG00000173915	ATP5MK
ENSMUSG00000097589.9	ENSMUSG00000097589	4.32467	3.47413	5.2656	6.90769	-0.646525	0.013145	-	-
ENSMUSG00000023330.12	ENSMUSG00000023330	13.2314	11.632	14.6617	18.4574	-0.416274	0.0134887	ENSG00000104047	DTWD1
ENSMUSG00000034159.12	ENSMUSG00000034159	7.41371	6.84788	5.69658	4.73159	0.45311	0.0138664	ENSG00000172478	MAB21L4
ENSMUSG00000029304.14	ENSMUSG00000029304	92.2595	101.452	122.616	115.134	-0.295178	0.013978	ENSG00000118785	SPP1
ENSMUSG00000006920.14	ENSMUSG00000006920	13.1285	14.2586	16.2026	19.0969	-0.366474	0.0140198	ENSG00000108799	EZH1
ENSMUSG00000099250.1	ENSMUSG00000099250	101.783	253.29	72.5516	48.4135	1.55353	0.0170373	-	-
ENSMUSG00000083405.1	ENSMUSG00000083405	0.376349	3.3034	0.733552	0.681178	1.38048	0.0350548	-	-
ENSMUSG00000092837.1	ENSMUSG00000092837	2.01663	8.10536	1.88688	2.41481	1.23407	0.0249651	-	-
ENSMUSG00000088088.1	ENSMUSG00000088088	8.99376	26.1669	10.5079	5.0466	1.17786	0.0225376	ENSG00000223088	RMRPP5
ENSMUSG00000098178.1	ENSMUSG00000098178	210.28	577.828	296.842	182.336	0.717935	0.0401772	-	-
ENSMUSG00000080902.1	ENSMUSG00000080902	4.4714	3.98678	2.30758	3.05337	0.652558	0.0366366	-	-
ENSMUSG00000040584.8	ENSMUSG00000040584	5.29875	3.21897	3.036	2.63136	0.582288	0.0224935	ENSG00000085563	ABCB1
ENSMUSG00000097000.2	ENSMUSG00000097000	3.05043	2.41036	2.01715	1.70934	0.548734	0.0393849	-	-
ENSMUSG00000046410.10	ENSMUSG00000046410	5.45732	3.61156	3.31522	2.98388	0.520194	0.0206187	ENSG00000099337	KCNK6
ENSMUSG00000050973.11	ENSMUSG00000050973	4.58209	4.73723	3.12845	3.45278	0.499792	0.0178667	ENSG00000183208	GDPGP1
ENSMUSG00000023009.14	ENSMUSG00000023009	5.30286	4.78414	4.29578	3.02651	0.465713	0.0374494	ENSG00000167566	NCKAP5L
ENSMUSG00000035202.8	ENSMUSG00000035202	27.9955	50.3263	29.9771	27.0681	0.458381	0.04814	ENSG00000011376	LARS2
ENSMUSG00000097221.1	ENSMUSG00000097221	16.3452	23.3813	11.4996	17.5316	0.451871	0.047453	-	-
ENSMUSG00000030401.16	ENSMUSG00000030401	7.56817	7.45763	5.88335	5.37099	0.417831	0.0226204	ENSG00000125744	RTN2
ENSMUSG00000051396.15	ENSMUSG00000051396	5.34199	5.47596	3.54075	4.68811	0.389082	0.0399356	ENSG00000284024	MSANTD7
ENSMUSG00000046841.5	ENSMUSG00000046841	10.3998	8.67711	6.81722	7.7581	0.383503	0.0194601	ENSG00000136026	CKAP4
ENSMUSG00000021453.2	ENSMUSG00000021453	23.6827	19.5118	17.6034	15.5588	0.380817	0.0154123	ENSG00000130222	GADD45G
ENSMUSG00000021483.8	ENSMUSG00000021483	10.6572	7.50453	6.67714	7.24657	0.378447	0.0493849	ENSG00000156345	CDK20
ENSMUSG00000024421.16	ENSMUSG00000024421	146.261	197	149.459	115.769	0.372463	0.0290363	ENSG00000053747	LAMA3
ENSMUSG00000027495.4	ENSMUSG00000027495	9.11269	9.70899	7.75109	6.86293	0.367772	0.0192381	ENSG00000124098	FAM210B
ENSMUSG00000080935.3	ENSMUSG00000080935	11.204	11.3853	9.40123	8.19587	0.362081	0.0254623	-	-
ENSMUSG00000030747.5	ENSMUSG00000030747	14.7245	13.602	11.1597	10.9125	0.359171	0.0207373	ENSG00000062282	DGAT2
ENSMUSG00000071456.6	ENSMUSG00000071456	10.0276	12.4585	8.15452	9.38772	0.358716	0.0322054	-	-
ENSMUSG00000026672.11	ENSMUSG00000026672	23.2193	23.3579	19.6112	17.0934	0.344717	0.016343	ENSG00000123240	OPTN
ENSMUSG00000026773.19	ENSMUSG00000026773	10.0909	11.7727	9.24527	8.05648	0.341112	0.037788	ENSG00000170525	PFKFB3
ENSMUSG00000032583.7	ENSMUSG00000032583	16.372	14.7276	13.0274	11.9782	0.314364	0.0463701	ENSG00000164077	MON1A
ENSMUSG00000040697.10	ENSMUSG00000040697	17.0412	17.0259	14.1481	13.3422	0.310059	0.0196796	ENSG00000116138	DNAJC16
ENSMUSG00000049728.14	ENSMUSG00000049728	19.1871	18.9996	16.2418	14.5989	0.309186	0.0221592	ENSG00000167394	ZNF668
ENSMUSG00000035919.16	ENSMUSG00000035919	15.4967	17.4011	13.3076	13.2996	0.307165	0.0424681	ENSG00000122507	BBS9
ENSMUSG00000045349.15	ENSMUSG00000045349	21.0055	18.4799	15.9691	15.9851	0.304208	0.0449446	ENSG00000189410	SH2D5
ENSMUSG00000063767.4	ENSMUSG00000063767	15.6512	15.7595	12.6072	12.8307	0.304025	0.0360637	-	-
ENSMUSG00000017737.2	ENSMUSG00000017737	240.534	240.942	209.186	180.951	0.303583	0.037413	ENSG00000100985	MMP9
ENSMUSG00000049686.14	ENSMUSG00000049686	28.2133	25.3278	22.8797	20.6314	0.299206	0.0265716	ENSG00000276045	ORAI1
ENSMUSG00000048776.8	ENSMUSG00000048776	25.7421	24.2021	21.3855	19.2674	0.297248	0.0302775	ENSG00000087494	PTHLH
ENSMUSG00000070462.4	ENSMUSG00000070462	63.5829	54.83	49.6817	46.7191	0.29638	0.0197089	ENSG00000140406	TLNRD1
ENSMUSG00000025477.14	ENSMUSG00000025477	34.5973	31.2376	28.1094	25.5761	0.294253	0.0223153	ENSG00000068383	INPP5A
ENSMUSG00000026858.18	ENSMUSG00000026858	23.4253	22.0915	17.8835	19.2674	0.291692	0.026811	ENSG00000148343	MIGA2
ENSMUSG00000029674.13	ENSMUSG00000029674	18.5858	18.9958	15.3154	15.4309	0.28965	0.0361398	ENSG00000106683	LIMK1
ENSMUSG00000036533.9	ENSMUSG00000036533	20.902	20.3964	16.8553	16.9655	0.287774	0.0293139	ENSG00000163171	CDC42EP3
ENSMUSG00000097715.2	ENSMUSG00000097715	40.0933	42.2102	35.2913	32.2698	0.285524	0.0214498	-	-
ENSMUSG00000026475.7	ENSMUSG00000026475	161.422	170.054	138.035	133.956	0.285443	0.0245117	ENSG00000143333	RGS16
ENSMUSG00000020782.18	ENSMUSG00000020782	44.7912	42.5413	37.9149	33.7605	0.285353	0.0248342	ENSG00000073350	LLGL2
ENSMUSG00000028458.12	ENSMUSG00000028458	77.0202	68.8325	64.5651	55.8834	0.276185	0.0356705	ENSG00000107140	TESK1
ENSMUSG00000031217.8	ENSMUSG00000031217	124.025	127.155	109.589	98.3829	0.272573	0.0269674	ENSG00000090776	EFNB1
ENSMUSG00000047281.3	ENSMUSG00000047281	195.794	162.702	154.177	142.618	0.272359	0.0301147	ENSG00000175793	SFN
ENSMUSG00000020137.5	ENSMUSG00000020137	16.6294	16.9321	13.7278	14.0669	0.271805	0.0406855	ENSG00000173451	THAP2
ENSMUSG00000029388.14	ENSMUSG00000029388	65.5393	54.5955	51.9696	47.7421	0.268493	0.0456563	ENSG00000111361	EIF2B1
ENSMUSG00000025225.14	ENSMUSG00000025225	368.781	336.062	303.039	282.957	0.266388	0.0154102	ENSG00000077150	NFKB2
ENSMUSG00000020846.6	ENSMUSG00000020846	38.6646	39.1174	34.2729	30.5635	0.263321	0.0385694	ENSG00000183688	RFLNB
ENSMUSG00000048707.9	ENSMUSG00000048707	34.4944	36.4439	32.1717	27.0255	0.26231	0.0492273	ENSG00000176058	TPRN
ENSMUSG00000024732.7	ENSMUSG00000024732	96.8365	87.0483	82.5537	70.8012	0.262039	0.0399274	ENSG00000110104	CCDC86
ENSMUSG00000025575.14	ENSMUSG00000025575	59.6701	62.6628	52.3432	49.8309	0.260188	0.0239917	ENSG00000171302	CANT1
ENSMUSG00000019261.3	ENSMUSG00000019261	160.27	141.883	130.741	122.424	0.255099	0.0309997	ENSG00000130479	MAP1S
ENSMUSG00000040451.17	ENSMUSG00000040451	28.0074	28.4703	23.0198	24.34	0.253618	0.0380924	ENSG00000198964	SGMS1
ENSMUSG00000046623.8	ENSMUSG00000046623	58.3315	55.4397	48.9346	46.506	0.253443	0.0460172	ENSG00000189433	GJB4
ENSMUSG00000030609.18	ENSMUSG00000030609	99.2614	88.4597	76.7171	80.8632	0.252037	0.033089	ENSG00000181026	AEN
ENSMUSG00000035441.14	ENSMUSG00000035441	44.9971	41.5094	38.1017	34.7409	0.248072	0.0440428	ENSG00000176658	MYO1D
ENSMUSG00000017386.10	ENSMUSG00000017386	160.425	138.177	131.208	120.421	0.24682	0.04237	ENSG00000076604	TRAF4
ENSMUSG00000019997.11	ENSMUSG00000019997	296.362	278.006	265.397	219.758	0.243632	0.0478465	ENSG00000118523	CCN2
ENSMUSG00000030103.11	ENSMUSG00000030103	176.488	167.914	154.601	137.344	0.238497	0.0369036	ENSG00000134107	BHLHE40
ENSMUSG00000062825.15	ENSMUSG00000062825	4643.11	4244.58	3866.7	3679.41	0.236073	0.0483256	ENSG00000184009	ACTG1
ENSMUSG00000069083.4	ENSMUSG00000069083	80.6422	81.6221	70.427	67.7303	0.232179	0.0469259	-	-
ENSMUSG00000026479.13	ENSMUSG00000026479	1259.51	1354.47	1176.76	1057.19	0.226685	0.0483983	ENSG00000058085	LAMC2
ENSMUSG00000039910.10	ENSMUSG00000039910	257.421	277.527	236.128	224.132	0.217078	0.0498267	ENSG00000164442	CITED2
ENSMUSG00000001020.8	ENSMUSG00000001020	599.842	546.471	625.97	729.138	-0.241497	0.0392627	ENSG00000196154	S100A4
ENSMUSG00000037072.15	ENSMUSG00000037072	252.066	246.852	267.319	324.604	-0.246756	0.0422044	ENSG00000183291	SELENOF
ENSMUSG00000025204.10	ENSMUSG00000025204	112.956	95.4482	114.539	134.786	-0.259181	0.0487845	ENSG00000166136	NDUFB8
ENSMUSG00000020108.4	ENSMUSG00000020108	99.7762	94.604	111.037	121.742	-0.260328	0.0427328	ENSG00000168209	DDIT4
ENSMUSG00000063882.12	ENSMUSG00000063882	101.784	83.9569	106.461	117.053	-0.267648	0.0371513	ENSG00000233954	UQCRHL
ENSMUSG00000029918.9	ENSMUSG00000029918	27.6902	23.9699	29.6138	32.7967	-0.274281	0.0429252	ENSG00000090263	MRPS33
ENSMUSG00000060288.13	ENSMUSG00000060288	33.4806	29.3924	35.831	40.2726	-0.276685	0.0486588	ENSG00000171960	PPIH
ENSMUSG00000038295.14	ENSMUSG00000038295	45.254	40.5245	48.1865	55.7547	-0.277928	0.0488977	ENSG00000181652	ATG9B
ENSMUSG00000003955.8	ENSMUSG00000003955	51.3812	45.9653	56.3588	61.9369	-0.281807	0.0462861	ENSG00000114023	FAM162A
ENSMUSG00000029149.14	ENSMUSG00000029149	23.8371	20.6375	27.2222	26.9402	-0.28523	0.0488805	ENSG00000157992	KRTCAP3
ENSMUSG00000079036.10	ENSMUSG00000079036	25.6051	26.181	28.3573	34.8134	-0.287492	0.0442786	ENSG00000100601	ALKBH1
ENSMUSG00000026349.14	ENSMUSG00000026349	31.3023	33.7704	36.5608	42.9679	-0.28961	0.0433436	ENSG00000082258	CCNT2
ENSMUSG00000040767.10	ENSMUSG00000040767	13.6948	12.3356	15.9691	15.9425	-0.295106	0.0351996	ENSG00000161981	SNRNP25
ENSMUSG00000064090.14	ENSMUSG00000064090	18.2419	20.2364	23.0039	24.2756	-0.296461	0.0225545	ENSG00000028116	VRK2
ENSMUSG00000035545.13	ENSMUSG00000035545	80.8203	70.0848	85.2288	100.055	-0.296709	0.0299453	ENSG00000167615	LENG8
ENSMUSG00000041319.14	ENSMUSG00000041319	28.2221	26.0712	32.33	34.4464	-0.299455	0.0206406	ENSG00000131652	THOC6
ENSMUSG00000037965.14	ENSMUSG00000037965	43.0407	39.774	45.4793	56.6512	-0.303288	0.0445602	ENSG00000122299	ZC3H7A
ENSMUSG00000115483.1	ENSMUSG00000115483	14.4011	13.3116	16.034	18.125	-0.30337	0.049911	-	-
ENSMUSG00000017286.15	ENSMUSG00000017286	24.7639	25.0933	34.9901	26.5954	-0.303468	0.0480728	ENSG00000167699	GLOD4
ENSMUSG00000095041.7	ENSMUSG00000095041	49.4701	42.7908	57.2077	57.0101	-0.308594	0.0165077	-	-
ENSMUSG00000051166.10	ENSMUSG00000051166	26.834	31.3403	31.8602	40.1929	-0.308708	0.0456365	ENSG00000165521	EML5
ENSMUSG00000006717.7	ENSMUSG00000006717	12.9225	11.6789	13.6811	16.7524	-0.30967	0.0490139	ENSG00000112304	ACOT13
ENSMUSG00000073147.3	ENSMUSG00000073147	8.08301	8.4895	10.6928	9.88944	-0.310452	0.0406776	-	-
ENSMUSG00000053411.16	ENSMUSG00000053411	13.4888	14.6338	16.1559	18.7558	-0.31221	0.0416657	ENSG00000100307	CBX7
ENSMUSG00000021703.9	ENSMUSG00000021703	10.8631	12.617	14.7551	14.4505	-0.312552	0.0348157	ENSG00000164300	SERINC5
ENSMUSG00000115149.1	ENSMUSG00000115149	17.9165	16.8322	19.9829	23.1818	-0.314209	0.043724	-	-
ENSMUSG00000062822.8	ENSMUSG00000062822	14.5427	15.4631	17.7757	19.5687	-0.315697	0.0253222	ENSG00000172244	C5orf34
ENSMUSG00000096768.7	ENSMUSG00000096768	485.227	381.111	477.559	602.086	-0.317683	0.0434595	-	-
ENSMUSG00000019813.16	ENSMUSG00000019813	8.49488	10.6001	12.0469	11.8077	-0.317708	0.0468379	ENSG00000183137	CEP57L1
ENSMUSG00000002580.7	ENSMUSG00000002580	19.1006	18.0578	21.852	24.4252	-0.317897	0.0201172	ENSG00000141741	MIEN1
ENSMUSG00000097412.2	ENSMUSG00000097412	8.88513	10.2845	12.0104	11.947	-0.319424	0.0431597	-	-
ENSMUSG00000021250.13	ENSMUSG00000021250	11.6354	14.54	16.3893	16.3687	-0.321338	0.0467454	ENSG00000170345	FOS
ENSMUSG00000017390.15	ENSMUSG00000017390	11.5324	11.632	14.3815	14.5784	-0.322029	0.0284024	ENSG00000109107	ALDOC
ENSMUSG00000037017.15	ENSMUSG00000037017	8.39191	9.33376	9.99236	12.2339	-0.32702	0.0419641	ENSG00000166529	ZSCAN21
ENSMUSG00000002731.6	ENSMUSG00000002731	10.6057	8.86473	11.113	13.2996	-0.330405	0.0411081	ENSG00000180228	PRKRA
ENSMUSG00000027439.9	ENSMUSG00000027439	15.7027	15.5719	18.6773	20.6314	-0.330745	0.01509	ENSG00000125812	GZF1
ENSMUSG00000025002.5	ENSMUSG00000025002	6.43552	6.66027	8.12463	8.35487	-0.331108	0.0493383	ENSG00000108242	CYP2C18
ENSMUSG00000022884.15	ENSMUSG00000022884	180.176	167.495	186.137	251.391	-0.331919	0.020347	ENSG00000156976	EIF4A2
ENSMUSG00000054387.13	ENSMUSG00000054387	35.9874	44.0872	43.5172	57.3328	-0.332737	0.0471573	ENSG00000198625	MDM4
ENSMUSG00000026568.6	ENSMUSG00000026568	30.5816	25.1871	32.5452	37.6822	-0.333975	0.0356126	ENSG00000143158	MPC2
ENSMUSG00000063787.4	ENSMUSG00000063787	65.3848	56.1902	63.5029	89.687	-0.33424	0.0465105	ENSG00000172586	CHCHD1
ENSMUSG00000086922.2	ENSMUSG00000086922	11.9098	9.69632	12.6936	14.4833	-0.334653	0.0343078	-	-
ENSMUSG00000020857.11	ENSMUSG00000020857	418.042	357.781	400.615	577.804	-0.334853	0.0434511	ENSG00000243678	NME2
ENSMUSG00000026788.13	ENSMUSG00000026788	8.23746	8.5364	10.5994	10.5715	-0.335073	0.0347288	ENSG00000169155	ZBTB43
ENSMUSG00000040746.15	ENSMUSG00000040746	5.92067	6.60023	8.12463	7.71547	-0.336265	0.0468585	ENSG00000108523	RNF167
ENSMUSG00000040663.8	ENSMUSG00000040663	69.3491	56.5185	69.1995	89.7723	-0.337709	0.0303244	ENSG00000175505	CLCF1
ENSMUSG00000022996.15	ENSMUSG00000022996	12.3047	13.0391	14.3348	17.6902	-0.338421	0.0400173	ENSG00000169884	WNT10B
ENSMUSG00000023191.9	ENSMUSG00000023191	6.69294	6.75408	8.26471	8.73852	-0.33887	0.0473107	ENSG00000110811	P3H3
ENSMUSG00000033036.9	ENSMUSG00000033036	10.3087	8.67477	10.9192	13.0485	-0.340143	0.04128	ENSG00000171960	PPIH
ENSMUSG00000004043.14	ENSMUSG00000004043	9.54722	10.0715	13.824	11.0762	-0.341246	0.0485614	ENSG00000126561	STAT5A
ENSMUSG00000028463.14	ENSMUSG00000028463	11.9443	11.6677	14.5113	15.4292	-0.343296	0.0244307	ENSG00000107159	CA9
ENSMUSG00000022677.15	ENSMUSG00000022677	24.7628	20.6342	25.728	31.8423	-0.344497	0.0375615	ENSG00000133393	CEP20
ENSMUSG00000101939.1	ENSMUSG00000101939	80.0707	112.813	113.326	131.905	-0.346112	0.0444039	-	-
ENSMUSG00000042444.10	ENSMUSG00000042444	10.0873	11.8567	14.664	13.3563	-0.349335	0.0190104	ENSG00000128923	MINDY2
ENSMUSG00000084957.2	ENSMUSG00000084957	8.152	7.31692	9.66551	10.0173	-0.349646	0.0278138	ENSG00000214413	BBIP1
ENSMUSG00000060427.15	ENSMUSG00000060427	14.2554	11.8407	14.7915	18.3956	-0.350165	0.029388	ENSG00000197647	ZNF433
ENSMUSG00000050323.14	ENSMUSG00000050323	10.9661	11.4444	13.2609	15.3457	-0.352955	0.0174537	ENSG00000156170	NDUFAF6
ENSMUSG00000025102.14	ENSMUSG00000025102	5.76622	5.58149	7.19077	7.33183	-0.356502	0.0391541	ENSG00000169609	C15orf40
ENSMUSG00000090136.4	ENSMUSG00000090136	9.7408	7.92807	10.0741	12.5127	-0.358328	0.0483671	-	-
ENSMUSG00000112808.1	ENSMUSG00000112808	16.3622	16.6746	19.4207	22.938	-0.35918	0.0378527	-	-
ENSMUSG00000036781.13	ENSMUSG00000036781	62.3473	56.8937	63.268	89.7723	-0.360605	0.0434376	-	-
ENSMUSG00000085385.7	ENSMUSG00000085385	41.7021	37.0616	41.6831	59.4104	-0.361036	0.0435916	-	-
ENSMUSG00000021772.15	ENSMUSG00000021772	6.16213	5.07635	6.62158	7.82289	-0.367617	0.0426819	ENSG00000197885	NKIRAS1
ENSMUSG00000052137.11	ENSMUSG00000052137	7.92855	11.0246	11.9273	12.5997	-0.36873	0.0436155	ENSG00000183808	RBM12B
ENSMUSG00000022528.8	ENSMUSG00000022528	69.761	71.6683	77.8844	104.99	-0.371099	0.0184007	ENSG00000114315	HES1
ENSMUSG00000032454.9	ENSMUSG00000032454	7.00184	8.25498	8.77834	10.9977	-0.374222	0.0315812	ENSG00000114113	RBP2
ENSMUSG00000032121.9	ENSMUSG00000032121	6.12661	5.6284	7.51762	7.71547	-0.375602	0.026978	ENSG00000150433	TMEM218
ENSMUSG00000074129.14	ENSMUSG00000074129	1026.96	838.899	1008.95	1420.16	-0.380647	0.0182303	ENSG00000142541	RPL13A
ENSMUSG00000039531.8	ENSMUSG00000039531	5.61177	4.64343	6.58375	6.73505	-0.380791	0.033885	ENSG00000153975	ZUP1
ENSMUSG00000025648.18	ENSMUSG00000025648	8.03152	8.06737	10.2725	10.7846	-0.387649	0.0143675	ENSG00000114268	PFKFB4
ENSMUSG00000106918.3	ENSMUSG00000106918	49.8356	46.8564	54.8273	71.7262	-0.388804	0.0267735	ENSG00000243147	MRPL33
ENSMUSG00000062753.14	ENSMUSG00000062753	16.0198	15.1878	18.7254	22.3139	-0.39641	0.0164464	ENSG00000186577	SMIM29
ENSMUSG00000037846.18	ENSMUSG00000037846	4.58209	5.6284	6.30359	7.16132	-0.396879	0.0315335	ENSG00000182010	RTKN2
ENSMUSG00000028150.14	ENSMUSG00000028150	7.98004	10.9754	11.0196	13.9816	-0.397928	0.0470674	ENSG00000143365	RORC
ENSMUSG00000031066.10	ENSMUSG00000031066	4.5306	5.25317	6.58375	6.35141	-0.39886	0.026345	ENSG00000102226	USP11
ENSMUSG00000024511.15	ENSMUSG00000024511	5.81771	6.89479	7.79778	9.12216	-0.411449	0.0284431	ENSG00000041353	RAB27B
ENSMUSG00000008822.15	ENSMUSG00000008822	5.45732	4.12749	6.53706	6.1809	-0.411573	0.0410731	-	-
ENSMUSG00000009739.17	ENSMUSG00000009739	4.94248	4.12749	6.16351	5.88251	-0.411673	0.0312072	ENSG00000184271	POU6F1
ENSMUSG00000040033.16	ENSMUSG00000040033	5.97216	9.05234	10.2258	9.84681	-0.412481	0.0318603	ENSG00000170581	STAT2
ENSMUSG00000012483.4	ENSMUSG00000012483	21.8293	22.9357	25.9615	33.6326	-0.413391	0.0149588	ENSG00000106399	RPA3
ENSMUSG00000064284.12	ENSMUSG00000064284	4.99396	5.11246	7.28415	6.26615	-0.420007	0.0227218	ENSG00000205643	CDPF1
ENSMUSG00000042284.10	ENSMUSG00000042284	4.93063	6.26253	7.17069	7.88342	-0.424226	0.0167337	ENSG00000213949	ITGA1
ENSMUSG00000063543.5	ENSMUSG00000063543	3.69913	4.75084	6.30826	5.09178	-0.424753	0.0474841	-	-
ENSMUSG00000047909.11	ENSMUSG00000047909	6.43552	5.25317	7.33085	8.31225	-0.425193	0.0187308	ENSG00000134461	ANKRD16
ENSMUSG00000032322.14	ENSMUSG00000032322	6.487	5.53459	8.45148	7.71547	-0.428492	0.0174864	ENSG00000140368	PSTPIP1
ENSMUSG00000014905.4	ENSMUSG00000014905	6.12661	7.45763	8.3581	10.0165	-0.434618	0.0168096	ENSG00000128590	DNAJB9
ENSMUSG00000030337.16	ENSMUSG00000030337	3.50092	3.79917	4.34248	5.5415	-0.439063	0.0292145	ENSG00000139190	VAMP1
ENSMUSG00000043090.18	ENSMUSG00000043090	4.68506	5.95672	6.67714	7.80072	-0.441652	0.0162455	ENSG00000197647	ZNF433
ENSMUSG00000073616.10	ENSMUSG00000073616	25.2272	20.6375	24.7474	37.5969	-0.444182	0.0490148	-	-
ENSMUSG00000062328.7	ENSMUSG00000062328	378.393	366.365	431.538	584.679	-0.448407	0.0326454	-	-
ENSMUSG00000051319.6	ENSMUSG00000051319	7.05332	7.50453	9.52543	10.3583	-0.449479	0.0229481	ENSG00000175701	MTLN
ENSMUSG00000044751.5	ENSMUSG00000044751	3.44892	3.98444	4.92007	5.25419	-0.450523	0.0338402	-	-
ENSMUSG00000083380.1	ENSMUSG00000083380	20.1251	15.2773	21.0951	27.3567	-0.454732	0.0228264	-	-
ENSMUSG00000024885.8	ENSMUSG00000024885	4.83951	5.90982	6.49037	8.26962	-0.456826	0.0153448	ENSG00000006534	ALDH3B1
ENSMUSG00000093674.7	ENSMUSG00000093674	1500.17	1296.97	1602.88	2244.63	-0.45999	0.0180341	-	-
ENSMUSG00000028028.11	ENSMUSG00000028028	5.66325	9.19305	10.1324	10.4436	-0.464711	0.020955	ENSG00000073331	ALPK1
ENSMUSG00000040473.15	ENSMUSG00000040473	4.47912	3.70536	4.9028	6.35141	-0.465048	0.0392526	ENSG00000105792	CFAP69
ENSMUSG00000015882.17	ENSMUSG00000015882	5.46504	9.36237	9.74255	10.8473	-0.469183	0.0312462	ENSG00000178177	LCORL
ENSMUSG00000061897.5	ENSMUSG00000061897	3.26255	3.76493	4.63758	5.14976	-0.476185	0.0434178	-	-
ENSMUSG00000074863.5	ENSMUSG00000074863	2.47124	2.67349	4.34248	2.94126	-0.492348	0.0400145	-	-
ENSMUSG00000026495.8	ENSMUSG00000026495	2.16233	3.47085	4.43586	3.58066	-0.496368	0.0423277	ENSG00000203666	EFCAB2
ENSMUSG00000082035.1	ENSMUSG00000082035	9.96527	9.36425	11.0079	16.2383	-0.496859	0.0425503	-	-
ENSMUSG00000026333.14	ENSMUSG00000026333	4.32467	6.05053	5.93005	8.73852	-0.498475	0.0447993	ENSG00000145723	GIN1
ENSMUSG00000014782.16	ENSMUSG00000014782	6.69294	6.47266	7.14407	11.424	-0.498949	0.0331903	ENSG00000196155	PLEKHG4
ENSMUSG00000078974.10	ENSMUSG00000078974	60.2776	52.3896	62.7675	96.5695	-0.500492	0.0224712	ENSG00000132432	SEC61G
ENSMUSG00000047789.5	ENSMUSG00000047789	5.35435	3.33014	5.27634	6.94819	-0.5005	0.0487374	ENSG00000177058	SLC38A9
ENSMUSG00000087687.3	ENSMUSG00000087687	5.71474	5.6284	6.30359	9.71893	-0.501513	0.026928	ENSG00000229833	PET100
ENSMUSG00000051316.8	ENSMUSG00000051316	3.19202	4.1744	4.43586	6.01039	-0.502657	0.0378874	ENSG00000178913	TAF7
ENSMUSG00000028104.14	ENSMUSG00000028104	3.65537	2.8142	4.01562	5.11523	-0.503338	0.0439467	-	-
ENSMUSG00000016252.7	ENSMUSG00000016252	58.1256	51.2653	62.9892	92.4151	-0.506851	0.0445655	ENSG00000124172	ATP5F1E
ENSMUSG00000020601.8	ENSMUSG00000020601	5.40583	8.06737	10.0857	9.16478	-0.509337	0.0154962	ENSG00000071575	TRIB2
ENSMUSG00000074166.7	ENSMUSG00000074166	2.1891	3.64251	4.47462	3.97411	-0.522349	0.0221751	-	-
ENSMUSG00000099881.1	ENSMUSG00000099881	2.72866	2.20446	3.92224	3.19702	-0.529204	0.0263002	-	-
ENSMUSG00000096696.1	ENSMUSG00000096696	1.79216	2.26215	2.95569	2.99582	-0.547233	0.0302702	-	-
ENSMUSG00000068299.11	ENSMUSG00000068299	2.52272	2.43757	4.52878	2.77075	-0.550326	0.0372416	ENSG00000144035	NAT8
ENSMUSG00000057894.10	ENSMUSG00000057894	2.05936	1.92304	2.7549	3.06914	-0.550801	0.0290835	ENSG00000181894	ZNF329
ENSMUSG00000068250.13	ENSMUSG00000068250	2.78014	2.20446	3.73546	3.58066	-0.55702	0.017064	ENSG00000151743	AMN1
ENSMUSG00000003546.10	ENSMUSG00000003546	2.67717	3.93988	4.94949	4.85947	-0.560224	0.0157417	ENSG00000137171	KLC4
ENSMUSG00000059142.16	ENSMUSG00000059142	2.16233	1.78233	2.52144	3.28227	-0.565987	0.0212087	ENSG00000196378	ZNF34
ENSMUSG00000102805.5	ENSMUSG00000102805	3.66824	4.16642	7.80665	4.06661	-0.592563	0.0275149	-	-
ENSMUSG00000067653.12	ENSMUSG00000067653	4.73654	3.14252	4.94949	6.90556	-0.595281	0.0347423	ENSG00000163126	ANKRD23
ENSMUSG00000005045.16	ENSMUSG00000005045	1.33859	2.01684	2.28797	2.81338	-0.596828	0.0237662	ENSG00000116254	CHD5
ENSMUSG00000087528.1	ENSMUSG00000087528	2.85891	2.36299	2.83895	5.01804	-0.596886	0.0442145	-	-
ENSMUSG00000101355.1	ENSMUSG00000101355	1.0997	2.39348	3.26666	2.11429	-0.601646	0.045908	ENSG00000287080	H3C3
ENSMUSG00000097743.1	ENSMUSG00000097743	4.39468	2.77574	4.69454	6.20392	-0.611893	0.0189179	-	-
ENSMUSG00000097347.1	ENSMUSG00000097347	1.84519	1.93007	2.11381	3.71323	-0.6315	0.0347952	-	-
ENSMUSG00000067719.5	ENSMUSG00000067719	5.15613	4.2804	4.75524	10.0224	-0.651203	0.0353165	-	-
ENSMUSG00000030276.19	ENSMUSG00000030276	2.45373	1.61207	2.50369	3.85944	-0.65892	0.0194823	ENSG00000214021	TTLL3
ENSMUSG00000085334.7	ENSMUSG00000085334	5.34148	2.70679	5.04988	7.79049	-0.680663	0.0338738	-	-
ENSMUSG00000102976.6	ENSMUSG00000102976	53.4199	39.305	39.7103	113.64	-0.726263	0.0339812	ENSG00000058673	ZC3H11A
ENSMUSG00000074733.14	ENSMUSG00000074733	1.18413	2.20446	2.19458	3.58066	-0.76261	0.0216102	-	-
ENSMUSG00000053714.8	ENSMUSG00000053714	0.578167	0.878499	1.20282	1.39006	-0.819257	0.0296727	-	-
ENSMUSG00000078377.5	ENSMUSG00000078377	6.04475	3.63172	8.84884	10.7616	-1.01991	0.0400405	-	-
ENSMUSG00000051225.9	ENSMUSG00000051225	0	0.187613	0.233466	0.468896	-1.80043	0.0214912	ENSG00000147689	FAM83A
ENSMUSG00000107705.1	ENSMUSG00000107705	0	1.32502	3.08456	4.35349	-2.46861	0.0156182	-	-

## Sheet: Table S3D
Table S3D. Pairwise DEGs of shMCT-1 + anti-IL-6 vs. scramble + anti-IL-6R
Ensembl_Gene_ID_with_version	Ensembl_Gene_ID_without_version	TMM_shMCTS1_anti-IL-6R_rep1	TMM_shMCTS1_anti-IL-6R_rep2	TMM_scramble_anti-IL-6R_rep1	TMM_scramble_anti-IL-6R_rep2	log2FC	p-value	human_ENSEMBL	human_gene_symbol
ENSMUSG00000033327.16	ENSMUSG00000033327	4.11873	5.20627	114.586	112.628	-4.60059	5.74e-193	ENSG00000168477	TNXB
ENSMUSG00000051225.9	ENSMUSG00000051225	0	0.187613	40.4855	37.4378	-8.56607	5.86e-178	ENSG00000147689	FAM83A
ENSMUSG00000031910.14	ENSMUSG00000031910	0.411873	0.609743	40.6791	44.5245	-6.35741	9.58e-151	ENSG00000103044	HAS3
ENSMUSG00000057469.8	ENSMUSG00000057469	0	0	23.2965	25.7551	-12.3502	5.8e-147	ENSG00000169016	E2F6
ENSMUSG00000020654.15	ENSMUSG00000020654	0.109146	0.535636	40.3117	40.889	-6.91552	2.83e-146	ENSG00000138031	ADCY3
ENSMUSG00000049775.16	ENSMUSG00000049775	170.773	146.714	7.52413	7.10995	4.43865	1.27e-143	ENSG00000154620	TMSB4Y
ENSMUSG00000025743.14	ENSMUSG00000025743	57.7137	59.192	3.36854	3.65823	4.05356	7.74e-143	ENSG00000162512	SDC3
ENSMUSG00000019997.11	ENSMUSG00000019997	296.362	278.006	26.5391	27.2007	3.41756	8.39e-141	ENSG00000118523	CCN2
ENSMUSG00000027669.14	ENSMUSG00000027669	31.6627	36.9129	1.82594	1.82911	4.22703	2.79e-126	ENSG00000114450	GNB4
ENSMUSG00000036256.13	ENSMUSG00000036256	12.1503	12.9922	0.125927	0.206513	6.19143	6.83e-114	ENSG00000163453	IGFBP7
ENSMUSG00000038517.15	ENSMUSG00000038517	82.4261	69.5576	5.38337	5.95937	3.74169	2.8e-113	ENSG00000198933	TBKBP1
ENSMUSG00000030256.11	ENSMUSG00000030256	9.41902	10.6489	86.6509	86.1427	-3.10367	6.75e-113	ENSG00000123095	BHLHE41
ENSMUSG00000064043.13	ENSMUSG00000064043	14.6215	16.51	0.409262	0.32452	5.39504	1.58e-112	ENSG00000124496	TRERF1
ENSMUSG00000045394.8	ENSMUSG00000045394	51.5356	50.937	4.84818	3.65823	3.59219	5.18e-111	ENSG00000119888	EPCAM
ENSMUSG00000043004.13	ENSMUSG00000043004	25.739	30.4726	1.5426	1.71111	4.1061	1.1e-107	ENSG00000186469	GNG2
ENSMUSG00000004791.7	ENSMUSG00000004791	19.1521	21.4817	0.881488	1.18007	4.29021	1.77e-106	ENSG00000119630	PGF
ENSMUSG00000042216.13	ENSMUSG00000042216	12.6651	11.4913	0.0629634	0.0295018	7.90438	1.93e-103	ENSG00000167037	SGSM1
ENSMUSG00000026475.7	ENSMUSG00000026475	161.422	170.054	21.565	21.7429	2.93597	1.83e-102	ENSG00000143333	RGS16
ENSMUSG00000033943.15	ENSMUSG00000033943	17.1442	25.4685	0	0	12.1485	3.44e-100	ENSG00000174197	MGA
ENSMUSG00000048826.7	ENSMUSG00000048826	10.5028	10.2718	0	0.0295018	9.02625	3.22e-99	ENSG00000164488	DACT2
ENSMUSG00000022037.15	ENSMUSG00000022037	314.414	302.198	38.1873	34.6942	3.08075	2.59e-97	ENSG00000120885	CLU
ENSMUSG00000027962.14	ENSMUSG00000027962	33.928	36.866	4.25003	4.30727	3.04735	1.59e-94	ENSG00000162692	VCAM1
ENSMUSG00000017390.15	ENSMUSG00000017390	11.5324	11.632	0.409262	0.47203	4.69854	1.34e-91	ENSG00000109107	ALDOC
ENSMUSG00000025268.15	ENSMUSG00000025268	10.2453	9.19305	0.0314817	0	8.92896	1.04e-89	ENSG00000102316	MAGED2
ENSMUSG00000049422.7	ENSMUSG00000049422	12.0473	9.66208	0	0.0295018	9.08796	8e-88	ENSG00000250479	CHCHD10
ENSMUSG00000020911.14	ENSMUSG00000020911	0.463357	0.797356	19.1409	16.1375	-4.77978	2.84e-87	ENSG00000171345	KRT19
ENSMUSG00000067006.12	ENSMUSG00000067006	25.7421	21.6693	1.76298	1.68161	3.77886	7.78e-85	ENSG00000206075	SERPINB5
ENSMUSG00000022176.11	ENSMUSG00000022176	28.8826	28.5641	3.43151	3.54022	3.04044	2.3e-83	ENSG00000139890	REM2
ENSMUSG00000079710.10	ENSMUSG00000079710	0.284192	1.16508	17.6713	18.6682	-4.60438	2.56e-83	ENSG00000184786	DYNLT2
ENSMUSG00000021876.15	ENSMUSG00000021876	8.03152	8.39569	0.0629634	0.0885055	6.66828	3.49e-82	ENSG00000258818	RNASE4
ENSMUSG00000031934.14	ENSMUSG00000031934	7.87707	9.00544	0.0314817	0	8.72883	2.49e-80	ENSG00000110218	PANX1
ENSMUSG00000027399.1	ENSMUSG00000027399	36.0389	36.6306	5.979	6.25262	2.56942	7.38e-80	ENSG00000115008	IL1A
ENSMUSG00000068246.6	ENSMUSG00000068246	18.1435	15.9992	0.768468	0.612458	4.6218	7.83e-80	ENSG00000100342	APOL1
ENSMUSG00000097789.2	ENSMUSG00000097789	9.78198	9.52137	0.440744	0.383524	4.5365	3.35e-79	ENSG00000259417	CTXND1
ENSMUSG00000053414.8	ENSMUSG00000053414	8.39191	7.59834	0.18889	0.177011	5.41376	3.51e-78	ENSG00000142149	HUNK
ENSMUSG00000032702.16	ENSMUSG00000032702	7.10481	8.06737	0.0629634	0.177011	5.9092	1.51e-77	ENSG00000107104	KANK1
ENSMUSG00000027376.15	ENSMUSG00000027376	17.6591	16.9321	1.38519	1.91762	3.37932	1.31e-72	ENSG00000155066	PROM2
ENSMUSG00000021990.15	ENSMUSG00000021990	12.1503	13.8834	0.850006	0.973561	3.82752	6.58e-72	ENSG00000182957	SPATA13
ENSMUSG00000024610.14	ENSMUSG00000024610	24.249	22.3729	1.51112	2.15364	3.66061	1.57e-69	ENSG00000019582	CD74
ENSMUSG00000074794.10	ENSMUSG00000074794	5.92067	7.31692	46.4355	49.8581	-2.85875	2.89e-69	ENSG00000113369	ARRDC3
ENSMUSG00000034463.4	ENSMUSG00000034463	62.3473	64.8204	9.50747	12.2433	2.54564	3.96e-68	ENSG00000168077	SCARA3
ENSMUSG00000039745.8	ENSMUSG00000039745	12.3562	11.6789	1.16482	0.885055	3.54994	5.86e-68	ENSG00000109854	HTATIP2
ENSMUSG00000062345.10	ENSMUSG00000062345	5.76622	7.69214	0.0629634	0	7.58465	5.07e-64	ENSG00000197632	SERPINB2
ENSMUSG00000033350.7	ENSMUSG00000033350	52.8742	50.6556	11.8686	10.7977	2.19145	1.26e-63	ENSG00000175040	CHST2
ENSMUSG00000029669.14	ENSMUSG00000029669	5.35435	6.61337	0	0	10.3189	1.47e-61	ENSG00000106025	TSPAN12
ENSMUSG00000030630.16	ENSMUSG00000030630	15.9086	14.3524	2.17224	1.85862	2.90678	2.84e-61	ENSG00000103876	FAH
ENSMUSG00000071856.10	ENSMUSG00000071856	15.5075	19.5864	1.56401	1.77011	3.39195	3.96e-60	ENSG00000171444	MCC
ENSMUSG00000029311.16	ENSMUSG00000029311	0.205936	0.234517	7.77598	7.22795	-5.05591	5.29e-60	ENSG00000198189	HSD17B11
ENSMUSG00000072235.6	ENSMUSG00000072235	946.868	844.261	252.138	243.048	1.85479	1.31e-59	ENSG00000167552	TUBA1A
ENSMUSG00000035095.11	ENSMUSG00000035095	63.4799	66.0399	15.8983	16.0785	2.01785	4.09e-59	ENSG00000154319	FAM167A
ENSMUSG00000041515.10	ENSMUSG00000041515	11.4295	11.0692	1.41668	1.20958	3.09666	1.35e-58	ENSG00000140968	IRF8
ENSMUSG00000034863.9	ENSMUSG00000034863	118.619	107.08	24.0835	27.9973	2.11469	2.1e-58	ENSG00000074855	ANO8
ENSMUSG00000026389.16	ENSMUSG00000026389	17.7105	16.0878	2.83335	2.24214	2.73556	4.66e-58	ENSG00000115107	STEAP3
ENSMUSG00000047250.13	ENSMUSG00000047250	12.1503	11.3506	58.8371	59.1167	-2.3278	7.17e-58	ENSG00000095303	PTGS1
ENSMUSG00000049086.8	ENSMUSG00000049086	5.81771	4.83104	0	0	10.1441	5.45e-57	ENSG00000136997	MYC
ENSMUSG00000048373.8	ENSMUSG00000048373	56.89	55.6273	13.8519	13.1873	2.05685	6.94e-57	ENSG00000137440	FGFBP1
ENSMUSG00000025464.15	ENSMUSG00000025464	5.92376	5.74613	0.18889	0.206513	4.84814	9.2e-57	ENSG00000148832	PAOX
ENSMUSG00000028480.14	ENSMUSG00000028480	25.6906	22.8888	4.18707	4.54328	2.47316	1.28e-56	ENSG00000122694	GLIPR2
ENSMUSG00000015222.17	ENSMUSG00000015222	5.25138	6.98859	0.125927	0.206513	5.15692	4.7e-56	ENSG00000078018	MAP2
ENSMUSG00000024087.3	ENSMUSG00000024087	1.80194	2.34517	20.9039	20.3858	-3.30667	1.48e-55	ENSG00000138061	CYP1B1
ENSMUSG00000037032.16	ENSMUSG00000037032	12.4592	11.0223	1.57409	1.09157	3.1393	2.48e-54	ENSG00000166313	APBB1
ENSMUSG00000072941.5	ENSMUSG00000072941	1.39007	1.78233	19.4242	15.518	-3.45076	2.48e-54	ENSG00000109610	SOD3
ENSMUSG00000022231.10	ENSMUSG00000022231	5.40583	8.4426	0.0314817	0.0295018	7.62652	5.02e-54	ENSG00000112902	SEMA5A
ENSMUSG00000044674.6	ENSMUSG00000044674	5.1999	4.92485	0	0.0590037	7.17067	9.35e-54	ENSG00000157240	FZD1
ENSMUSG00000019102.10	ENSMUSG00000019102	4.73654	4.50272	30.5687	27.3482	-2.64755	6.38e-53	ENSG00000108602	ALDH3A1
ENSMUSG00000060600.15	ENSMUSG00000060600	115.427	102.953	27.6095	24.5455	2.06592	8.42e-53	ENSG00000108515	ENO3
ENSMUSG00000002803.14	ENSMUSG00000002803	0.308905	0.187613	7.7445	8.26052	-5	1.21e-52	ENSG00000184887	BTBD6
ENSMUSG00000025582.4	ENSMUSG00000025582	25.3302	28.9862	4.62781	4.51378	2.57064	1.53e-52	ENSG00000171246	NPTX1
ENSMUSG00000024338.14	ENSMUSG00000024338	4.63357	4.54962	0.0944451	0.0295018	6.12949	1.62e-52	ENSG00000204264	PSMB8
ENSMUSG00000044217.17	ENSMUSG00000044217	7.41371	7.45763	36.8336	34.1336	-2.2536	2.07e-52	ENSG00000161798	AQP5
ENSMUSG00000024570.6	ENSMUSG00000024570	45.1001	34.0987	6.92597	6.4314	2.56651	3.51e-52	ENSG00000101546	RBFA
ENSMUSG00000037541.21	ENSMUSG00000037541	1.54452	1.78233	16.6853	16.0785	-3.2926	5.97e-52	ENSG00000162105	SHANK2
ENSMUSG00000027340.15	ENSMUSG00000027340	38.1497	39.8678	135.938	139.691	-1.8205	2.88e-51	ENSG00000089057	SLC23A2
ENSMUSG00000022419.16	ENSMUSG00000022419	10.9146	18.7595	130.156	133.884	-3.15017	4.04e-51	ENSG00000155792	DEPTOR
ENSMUSG00000023033.14	ENSMUSG00000023033	4.78802	4.50272	0	0.0295018	7.86541	2.57e-50	ENSG00000196876	SCN8A
ENSMUSG00000055322.15	ENSMUSG00000055322	5.66325	7.87976	0.0944451	0.0885055	6.14289	2.82e-50	ENSG00000079308	TNS1
ENSMUSG00000025938.16	ENSMUSG00000025938	7.87707	7.31692	0.535189	0.855554	3.43055	6.32e-50	ENSG00000137571	SLCO5A1
ENSMUSG00000070509.15	ENSMUSG00000070509	5.35435	5.76911	0.314817	0.295018	4.17093	4.74e-49	ENSG00000182175	RGMA
ENSMUSG00000027737.10	ENSMUSG00000027737	15.7099	16.8993	59.1409	62.1501	-1.8941	7.33e-49	ENSG00000151012	SLC7A11
ENSMUSG00000060639.5	ENSMUSG00000060639	6.60799	5.97032	28.1402	29.1641	-2.18882	2.62e-48	ENSG00000158406	H4C8
ENSMUSG00000038301.15	ENSMUSG00000038301	17.5561	19.9808	3.65188	3.51072	2.38985	3.9e-48	ENSG00000086300	SNX10
ENSMUSG00000051166.10	ENSMUSG00000051166	26.834	31.3403	125.297	149.09	-2.2369	1.6e-47	ENSG00000165521	EML5
ENSMUSG00000000782.15	ENSMUSG00000000782	10.8117	11.7258	1.25927	1.5931	2.97502	1.86e-47	ENSG00000081059	TCF7
ENSMUSG00000030287.15	ENSMUSG00000030287	10.2453	8.95853	43.0985	41.5386	-2.14109	3.49e-47	ENSG00000123104	ITPR2
ENSMUSG00000054932.6	ENSMUSG00000054932	15.8056	13.1329	1.44816	2.33065	2.92588	4.91e-47	ENSG00000081051	AFP
ENSMUSG00000017002.14	ENSMUSG00000017002	9.37011	9.56828	65.7338	59.0922	-2.71964	1.82e-46	ENSG00000124107	SLPI
ENSMUSG00000026594.14	ENSMUSG00000026594	4.94248	3.89298	0	0.0295018	7.79028	4.03e-46	ENSG00000116191	RALGPS2
ENSMUSG00000024803.8	ENSMUSG00000024803	57.5078	62.4752	18.4168	17.2881	1.74904	6.18e-46	ENSG00000148677	ANKRD1
ENSMUSG00000020901.13	ENSMUSG00000020901	1.90491	2.62659	17.4723	16.285	-2.88712	7.95e-46	ENSG00000141506	PIK3R5
ENSMUSG00000046768.13	ENSMUSG00000046768	14.7245	13.5082	2.77039	2.50766	2.41769	9.65e-46	ENSG00000126785	RHOJ
ENSMUSG00000032766.9	ENSMUSG00000032766	57.4048	46.0122	8.75191	9.76511	2.47981	1.04e-45	ENSG00000127920	GNG11
ENSMUSG00000029082.17	ENSMUSG00000029082	1.69898	1.17258	12.3408	10.5322	-2.99863	2.33e-45	ENSG00000109743	BST1
ENSMUSG00000033880.11	ENSMUSG00000033880	11.5839	12.2887	2.04631	1.6226	2.70308	3.7e-45	ENSG00000108679	LGALS3BP
ENSMUSG00000033066.15	ENSMUSG00000033066	0.102968	0.187613	5.5093	4.89731	-5.09828	6.56e-45	ENSG00000007237	GAS7
ENSMUSG00000051236.13	ENSMUSG00000051236	14.2096	15.3374	2.55002	2.71417	2.48651	9.37e-45	ENSG00000174099	MSRB3
ENSMUSG00000052776.10	ENSMUSG00000052776	4.35607	4.59793	0.220372	0.177011	4.46755	9.6e-45	ENSG00000089127	OAS1
ENSMUSG00000003849.8	ENSMUSG00000003849	7.10481	6.28504	26.5076	26.3157	-1.98154	4.18e-44	ENSG00000181019	NQO1
ENSMUSG00000028019.9	ENSMUSG00000028019	3.44944	4.36201	0	0	9.70517	5.84e-44	ENSG00000145431	PDGFC
ENSMUSG00000030761.15	ENSMUSG00000030761	5.86919	8.06737	31.9224	36.4643	-2.28972	6.03e-44	ENSG00000137474	MYO7A
ENSMUSG00000017737.2	ENSMUSG00000017737	240.534	240.942	58.1152	53.6639	2.10682	8.57e-44	ENSG00000100985	MMP9
ENSMUSG00000051457.7	ENSMUSG00000051457	10.2453	12.8046	1.79446	1.5341	2.79309	1.06e-43	ENSG00000197471	SPN
ENSMUSG00000055717.13	ENSMUSG00000055717	16.3205	17.7764	3.55743	4.10076	2.15224	1.13e-43	ENSG00000139737	SLAIN1
ENSMUSG00000048776.8	ENSMUSG00000048776	25.7421	24.2021	6.3593	5.63485	2.05787	1.35e-43	ENSG00000087494	PTHLH
ENSMUSG00000025328.9	ENSMUSG00000025328	41.0843	44.4643	12.2464	12.4793	1.79064	1.46e-43	ENSG00000142619	PADI3
ENSMUSG00000001665.11	ENSMUSG00000001665	14.0037	14.1648	11.1445	10.7977	0.360589	0.0120176	-	-
ENSMUSG00000028164.15	ENSMUSG00000028164	13.6948	15.525	2.20372	2.74367	2.55813	1.8e-43	ENSG00000109323	MANBA
ENSMUSG00000035863.14	ENSMUSG00000035863	65.5908	58.4884	19.1094	19.1467	1.6968	2.71e-43	ENSG00000099864	PALM
ENSMUSG00000002808.7	ENSMUSG00000002808	0	0.0938066	4.34447	4.8383	-6.41867	8.45e-43	ENSG00000086289	EPDR1
ENSMUSG00000037010.7	ENSMUSG00000037010	80.0063	80.2047	25.7206	23.0704	1.71551	1.11e-42	ENSG00000171388	APLN
ENSMUSG00000027805.16	ENSMUSG00000027805	4.47912	4.87794	0.251854	0.32452	3.99532	7.87e-42	ENSG00000070087	PFN2
ENSMUSG00000032198.9	ENSMUSG00000032198	5.25138	6.05053	0.346299	0.531033	3.66685	1.63e-41	ENSG00000130158	DOCK6
ENSMUSG00000019806.13	ENSMUSG00000019806	20.0788	20.4967	5.41485	4.60229	2.01915	2.45e-41	ENSG00000146416	AIG1
ENSMUSG00000020303.2	ENSMUSG00000020303	16.9898	15.9471	3.71484	4.13026	2.06644	4.39e-41	ENSG00000113739	STC2
ENSMUSG00000051379.12	ENSMUSG00000051379	16.7838	18.2923	63.0893	60.2723	-1.81318	1.51e-40	ENSG00000125848	FLRT3
ENSMUSG00000027508.15	ENSMUSG00000027508	8.13449	6.98859	0.755561	1.03256	3.06582	1.76e-40	ENSG00000076641	PAG1
ENSMUSG00000022408.7	ENSMUSG00000022408	7.3509	5.47878	0.661116	0.413026	3.57173	5.27e-40	ENSG00000133477	FAM83F
ENSMUSG00000042613.9	ENSMUSG00000042613	15.9601	15.056	3.55743	3.92375	2.04832	8.31e-40	ENSG00000163346	PBXIP1
ENSMUSG00000023960.13	ENSMUSG00000023960	4.73654	5.30007	0.346299	0.383524	3.76427	1.18e-39	ENSG00000112796	ENPP5
ENSMUSG00000026473.15	ENSMUSG00000026473	75.7831	70.3536	25.531	24.4564	1.54741	1.67e-39	ENSG00000135821	GLUL
ENSMUSG00000037108.13	ENSMUSG00000037108	28.7456	30.5247	90.7926	96.7569	-1.6614	2.28e-39	ENSG00000078487	ZCWPW1
ENSMUSG00000028076.12	ENSMUSG00000028076	4.73654	3.84607	0.18889	0.236015	4.29782	2.75e-39	ENSG00000158473	CD1D
ENSMUSG00000063838.6	ENSMUSG00000063838	13.2829	11.6789	2.01483	1.94712	2.65187	9.35e-39	ENSG00000167617	CDC42EP5
ENSMUSG00000022442.16	ENSMUSG00000022442	15.9086	17.8702	4.1241	3.92375	2.06992	1.01e-38	ENSG00000100271	TTLL1
ENSMUSG00000062380.4	ENSMUSG00000062380	4.78802	3.98678	0.18889	0.248406	4.28874	3.83e-38	ENSG00000258947	TUBB3
ENSMUSG00000015745.9	ENSMUSG00000015745	35.73	28.3296	7.80746	8.0245	2.01456	4.64e-38	ENSG00000023902	PLEKHO1
ENSMUSG00000025082.8	ENSMUSG00000025082	13.0255	10.3187	2.10927	2.09463	2.46825	1.34e-37	ENSG00000165816	VWA2
ENSMUSG00000075254.12	ENSMUSG00000075254	8.90675	10.0373	31.3243	31.8325	-1.73488	3.04e-37	ENSG00000173706	HEG1
ENSMUSG00000053846.4	ENSMUSG00000053846	33.6706	40.1023	10.8612	10.6207	1.78061	3.43e-37	ENSG00000101670	LIPG
ENSMUSG00000034159.12	ENSMUSG00000034159	7.41371	6.84788	1.13334	0.914557	2.79696	1.6e-36	ENSG00000172478	MAB21L4
ENSMUSG00000027456.8	ENSMUSG00000027456	13.5403	10.694	1.66853	2.38965	2.56845	2.44e-36	ENSG00000125775	SDCBP2
ENSMUSG00000026420.16	ENSMUSG00000026420	66.6719	63.3195	17.8186	18.4977	1.83918	2.64e-36	ENSG00000162892	IL24
ENSMUSG00000020000.7	ENSMUSG00000020000	10.9146	12.9453	2.26668	2.65517	2.27484	4.57e-36	ENSG00000079931	MOXD1
ENSMUSG00000024910.4	ENSMUSG00000024910	26.1024	21.5755	5.72967	5.75286	2.05174	4.54e-36	ENSG00000172543	CTSW
ENSMUSG00000102252.5	ENSMUSG00000102252	13.0821	10.7901	2.52231	2.18048	2.34138	4.71e-36	ENSG00000128739	SNRPN
ENSMUSG00000001418.13	ENSMUSG00000001418	62.131	57.2324	18.5591	16.1192	1.78331	5.98e-36	ENSG00000198715	GLMP
ENSMUSG00000024892.16	ENSMUSG00000024892	4.2217	5.06556	17.8816	17.7896	-1.93648	7.51e-36	ENSG00000173599	PC
ENSMUSG00000029371.7	ENSMUSG00000029371	75.2183	91.5553	259.315	244.747	-1.59514	1.47e-35	ENSG00000124875	CXCL6
ENSMUSG00000023017.10	ENSMUSG00000023017	2.00788	1.96994	10.326	10.1781	-2.36352	1.64e-35	ENSG00000110881	ASIC1
ENSMUSG00000025085.16	ENSMUSG00000025085	11.9443	17.7764	62.6486	66.1431	-2.11224	1.72e-35	ENSG00000099204	ABLIM1
ENSMUSG00000026504.17	ENSMUSG00000026504	23.6827	25.3278	7.52413	6.90343	1.76492	4.28e-35	ENSG00000054282	SDCCAG8
ENSMUSG00000037995.15	ENSMUSG00000037995	47.2624	48.6856	13.4427	12.9218	1.86358	5.68e-35	ENSG00000085552	IGSF9
ENSMUSG00000038264.8	ENSMUSG00000038264	6.74442	7.0355	0.755561	1.12107	2.86374	5.88e-35	ENSG00000138623	SEMA7A
ENSMUSG00000049551.2	ENSMUSG00000049551	5.25138	4.83104	0.472226	0.649041	3.14996	6.28e-35	ENSG00000188763	FZD9
ENSMUSG00000061666.6	ENSMUSG00000061666	24.7639	22.7012	6.7056	6.93293	1.79748	6.81e-35	ENSG00000153982	GDPD1
ENSMUSG00000056457.6	ENSMUSG00000056457	42.7936	54.4533	13.7591	13.4354	1.83893	1.07e-34	ENSG00000172179	PRL
ENSMUSG00000032020.15	ENSMUSG00000032020	23.0649	27.0632	6.89449	6.69692	1.88351	1.77e-34	ENSG00000154127	UBASH3B
ENSMUSG00000044461.6	ENSMUSG00000044461	6.64145	6.09743	0.881488	1.03256	2.72408	2.3e-34	ENSG00000180730	SHISA2
ENSMUSG00000080316.11	ENSMUSG00000080316	5.86919	5.39388	24.052	30.8294	-2.28545	6.38e-34	ENSG00000182310	SPACA6
ENSMUSG00000051067.8	ENSMUSG00000051067	3.50092	4.64343	19.0149	17.1701	-2.14446	9.98e-34	ENSG00000220008	LINGO3
ENSMUSG00000046186.8	ENSMUSG00000046186	6.07513	6.37885	0.787043	1.09157	2.71748	1.07e-33	ENSG00000156535	CD109
ENSMUSG00000006527.16	ENSMUSG00000006527	0.411873	0.375227	4.72226	4.92681	-3.6034	1.42e-33	ENSG00000163935	SFMBT1
ENSMUSG00000002329.7	ENSMUSG00000002329	26.2569	23.4048	14.5131	16.285	0.687791	1.5e-06	-	-
ENSMUSG00000036356.15	ENSMUSG00000036356	9.98792	11.8665	2.14076	2.50766	2.23061	1.55e-33	ENSG00000147408	CSGALNACT1
ENSMUSG00000068735.14	ENSMUSG00000068735	4.68506	2.62659	0	0	9.59859	2.03e-33	ENSG00000175274	TP53I11
ENSMUSG00000057182.14	ENSMUSG00000057182	0.823746	1.49715	9.31858	8.70275	-2.93654	2.6e-33	ENSG00000153253	SCN3A
ENSMUSG00000006782.16	ENSMUSG00000006782	28.6262	27.8155	7.651	6.31605	2.01522	3.18e-33	ENSG00000173786	CNP
ENSMUSG00000019843.14	ENSMUSG00000019843	27.1321	27.1101	8.50006	8.88006	1.64108	1.38e-32	ENSG00000010810	FYN
ENSMUSG00000027843.13	ENSMUSG00000027843	32.9498	35.2244	90.4154	87.473	-1.38305	1.85e-32	ENSG00000134242	PTPN22
ENSMUSG00000028195.4	ENSMUSG00000028195	702.037	670.248	253.774	253.568	1.43552	2.55e-32	ENSG00000142871	CCN1
ENSMUSG00000078771.10	ENSMUSG00000078771	6.73103	7.34787	0.484818	1.26415	2.98823	2.59e-32	ENSG00000126860	EVI2A
ENSMUSG00000040249.15	ENSMUSG00000040249	100.137	136.77	28.2706	32.3635	1.96605	4.39e-32	ENSG00000123384	LRP1
ENSMUSG00000037972.7	ENSMUSG00000037972	11.9958	10.2249	2.14076	1.94712	2.43952	5.65e-32	ENSG00000184602	SNN
ENSMUSG00000028641.16	ENSMUSG00000028641	25.845	25.703	8.18524	8.52603	1.62415	1.25e-31	ENSG00000117385	P3H1
ENSMUSG00000012350.15	ENSMUSG00000012350	5.14841	7.83285	0.251854	0.383524	4.32812	1.69e-31	ENSG00000135373	EHF
ENSMUSG00000040714.14	ENSMUSG00000040714	19.5022	15.2267	4.25507	3.9326	2.0823	2.42e-31	ENSG00000104892	KLC3
ENSMUSG00000063450.14	ENSMUSG00000063450	65.3334	91.5084	267.311	272.804	-1.78326	3.19e-31	ENSG00000054654	SYNE2
ENSMUSG00000028378.6	ENSMUSG00000028378	17.5046	15.994	4.56485	4.7498	1.84418	4.47e-31	ENSG00000106853	PTGR1
ENSMUSG00000026110.15	ENSMUSG00000026110	16.166	21.2472	2.61298	3.56972	2.59397	5.57e-31	ENSG00000071073	MGAT4A
ENSMUSG00000020661.15	ENSMUSG00000020661	22.1382	26.1721	70.9912	71.896	-1.56311	8.14e-31	ENSG00000119772	DNMT3A
ENSMUSG00000030688.15	ENSMUSG00000030688	81.9627	66.8841	25.6891	22.4804	1.62736	1.25e-30	ENSG00000214530	STARD10
ENSMUSG00000070044.15	ENSMUSG00000070044	79.337	77.3905	30.7261	30.2689	1.36133	1.27e-30	ENSG00000109794	FAM149A
ENSMUSG00000024298.14	ENSMUSG00000024298	6.28106	9.9435	36.2669	40.0635	-2.22902	2.37e-30	ENSG00000257446	ZNF878
ENSMUSG00000041827.15	ENSMUSG00000041827	5.35435	6.70717	0.755561	0.973561	2.79438	3.02e-30	ENSG00000135114	OASL
ENSMUSG00000046157.13	ENSMUSG00000046157	2.93459	4.03369	0.125927	0.354022	3.8198	4.23e-30	ENSG00000198133	TMEM229B
ENSMUSG00000047945.6	ENSMUSG00000047945	199.347	174.34	73.6357	69.0048	1.3893	5.13e-30	ENSG00000175130	MARCKSL1
ENSMUSG00000026923.15	ENSMUSG00000026923	14.1509	18.4799	57.1097	56.0473	-1.79161	7.35e-30	ENSG00000148400	NOTCH1
ENSMUSG00000057457.11	ENSMUSG00000057457	1.75046	2.29826	9.79081	9.5586	-2.24711	7.55e-30	ENSG00000102174	PHEX
ENSMUSG00000004655.5	ENSMUSG00000004655	25.0728	25.703	81.9154	80.186	-1.67433	9.96e-30	ENSG00000240583	AQP1
ENSMUSG00000064358.1	ENSMUSG00000064358	118.182	80.8294	379.239	414.955	-1.99704	1.63e-29	ENSG00000198938	MT-CO3
ENSMUSG00000022793.17	ENSMUSG00000022793	8.4434	8.20808	1.35371	1.94712	2.32554	2.1e-29	ENSG00000121578	B4GALT4
ENSMUSG00000006403.13	ENSMUSG00000006403	12.5621	13.0391	3.58891	3.68773	1.81364	2.44e-29	ENSG00000158859	ADAMTS4
ENSMUSG00000096145.2	ENSMUSG00000096145	7.72262	7.36382	1.66853	1.6226	2.19308	3.3e-29	ENSG00000167397	VKORC1
ENSMUSG00000066720.7	ENSMUSG00000066720	38.5101	34.1456	12.1205	10.7092	1.6699	7.69e-29	ENSG00000213937	CLDN9
ENSMUSG00000062937.7	ENSMUSG00000062937	428.554	489.577	189.677	180.551	1.31037	7.81e-29	ENSG00000099810	MTAP
ENSMUSG00000002006.12	ENSMUSG00000002006	12.4592	12.1555	3.65723	3.64761	1.75099	9.36e-29	ENSG00000067840	PDZD4
ENSMUSG00000024164.15	ENSMUSG00000024164	53.389	73.4975	238.789	228.167	-1.87904	1.22e-28	ENSG00000125730	C3
ENSMUSG00000046718.8	ENSMUSG00000046718	22.9619	18.2923	4.56485	3.89424	2.28485	2.07e-28	ENSG00000130303	BST2
ENSMUSG00000035852.11	ENSMUSG00000035852	15.7027	15.2436	4.34447	4.18926	1.85748	2.25e-28	ENSG00000099812	MISP
ENSMUSG00000029672.16	ENSMUSG00000029672	79.6459	81.8463	29.278	28.7348	1.47699	2.91e-28	ENSG00000196937	FAM3C
ENSMUSG00000068854.7	ENSMUSG00000068854	2.47124	2.15755	10.389	9.88312	-2.13152	3.13e-28	ENSG00000124635	H2BC11
ENSMUSG00000031373.4	ENSMUSG00000031373	26.3599	29.5491	73.919	72.9286	-1.39219	3.85e-28	ENSG00000169239	CA5B
ENSMUSG00000027463.14	ENSMUSG00000027463	4.94248	6.05053	1.0389	0.708044	2.65742	4.23e-28	ENSG00000101276	SLC52A3
ENSMUSG00000055296.14	ENSMUSG00000055296	44.5338	60.8805	159.864	174.12	-1.66277	5.23e-28	ENSG00000106771	TMEM245
ENSMUSG00000056492.6	ENSMUSG00000056492	1.59601	2.67349	10.326	11.0632	-2.31107	5.77e-28	ENSG00000069122	ADGRF5
ENSMUSG00000073599.9	ENSMUSG00000073599	10.3998	8.95853	1.8889	2.24214	2.22177	5.78e-28	ENSG00000249751	ECSCR
ENSMUSG00000026482.13	ENSMUSG00000026482	4.94248	7.27001	0.724079	0.855554	2.94496	6.47e-28	ENSG00000143344	RGL1
ENSMUSG00000025366.8	ENSMUSG00000025366	97.0476	98.2109	38.051	41.3696	1.29751	6.67e-28	ENSG00000139641	ESYT1
ENSMUSG00000018340.13	ENSMUSG00000018340	107.344	108.065	45.0188	42.6597	1.29684	6.77e-28	ENSG00000197043	ANXA6
ENSMUSG00000027315.13	ENSMUSG00000027315	47.3139	44.6989	13.5057	13.3938	1.77376	8.7e-28	ENSG00000166145	SPINT1
ENSMUSG00000028435.8	ENSMUSG00000028435	1.69898	2.06375	8.90932	8.08351	-2.1664	8.75e-28	ENSG00000165272	AQP3
ENSMUSG00000024066.9	ENSMUSG00000024066	7.15629	10.0373	38.5109	40.7069	-2.20039	1.58e-27	ENSG00000158125	XDH
ENSMUSG00000042541.10	ENSMUSG00000042541	180.143	155.156	68.0634	67.8838	1.30213	1.83e-27	ENSG00000127922	SEM1
ENSMUSG00000062991.7	ENSMUSG00000062991	22.5964	23.7345	60.5377	63.0965	-1.41552	1.89e-27	ENSG00000157168	NRG1
ENSMUSG00000008496.19	ENSMUSG00000008496	5.09693	5.11246	0.787043	0.944059	2.55023	1.98e-27	ENSG00000028277	POU2F2
ENSMUSG00000024379.3	ENSMUSG00000024379	1.49304	1.31329	7.30375	7.40496	-2.3896	2.91e-27	ENSG00000145777	TSLP
ENSMUSG00000040907.15	ENSMUSG00000040907	5.61177	6.00362	0.598152	0.973561	2.87089	2.97e-27	ENSG00000105409	ATP1A3
ENSMUSG00000051817.8	ENSMUSG00000051817	20.9026	20.8251	59.343	57.8531	-1.48963	3.2e-27	ENSG00000177732	SOX12
ENSMUSG00000031217.8	ENSMUSG00000031217	124.025	127.155	52.6689	45.9049	1.34967	4.45e-27	ENSG00000090776	EFNB1
ENSMUSG00000032549.7	ENSMUSG00000032549	26.2054	32.7854	8.9408	10.0011	1.63894	4.68e-27	ENSG00000154917	RAB6B
ENSMUSG00000030982.19	ENSMUSG00000030982	33.8899	32.875	11.9416	13.1389	1.41135	5.06e-27	ENSG00000103544	VPS35L
ENSMUSG00000022144.4	ENSMUSG00000022144	1.69898	2.11065	8.31117	10.5027	-2.29737	5.11e-27	ENSG00000168621	GDNF
ENSMUSG00000001995.9	ENSMUSG00000001995	18.7402	23.5924	57.6745	59.0332	-1.46106	7.52e-27	ENSG00000116991	SIPA1L2
ENSMUSG00000003198.10	ENSMUSG00000003198	3.34647	4.15516	5.75737	7.27752	-0.793986	6.28e-05	-	-
ENSMUSG00000047702.2	ENSMUSG00000047702	2.41975	3.89298	14.8323	14.9716	-2.22897	1.17e-26	ENSG00000174339	OR2Y1
ENSMUSG00000023032.12	ENSMUSG00000023032	48.2406	50.1396	20.2742	20.7103	1.26319	1.24e-26	ENSG00000050438	SLC4A8
ENSMUSG00000025227.14	ENSMUSG00000025227	10.6057	11.3975	3.14817	3.1567	1.80257	1.38e-26	ENSG00000138111	MFSD13A
ENSMUSG00000068250.13	ENSMUSG00000068250	2.78014	2.20446	10.0427	11.5352	-2.11796	1.61e-26	ENSG00000151743	AMN1
ENSMUSG00000025921.7	ENSMUSG00000025921	72.0778	70.2143	28.9002	29.5018	1.28447	1.65e-26	ENSG00000121039	RDH10
ENSMUSG00000109864.1	ENSMUSG00000109864	1.08117	0.938066	5.8556	6.28389	-2.58689	1.67e-26	ENSG00000255150	EID3
ENSMUSG00000021070.6	ENSMUSG00000021070	36.8626	36.5377	83.2691	86.0274	-1.2057	1.81e-26	ENSG00000168398	BDKRB2
ENSMUSG00000038816.14	ENSMUSG00000038816	70.5847	82.972	187.411	185.803	-1.28068	2.24e-26	ENSG00000119326	CTNNAL1
ENSMUSG00000026837.15	ENSMUSG00000026837	86.6478	84.8481	188.481	193.886	-1.15683	2.57e-26	ENSG00000130635	COL5A1
ENSMUSG00000029832.16	ENSMUSG00000029832	3.65537	4.83104	0.472226	0.649041	2.90837	2.73e-26	ENSG00000050344	NFE2L3
ENSMUSG00000021281.15	ENSMUSG00000021281	95.9664	94.4628	218.851	206.901	-1.16073	2.97e-26	ENSG00000185215	TNFAIP2
ENSMUSG00000026479.13	ENSMUSG00000026479	1259.51	1354.47	560.437	551.124	1.23367	3.26e-26	ENSG00000058085	LAMC2
ENSMUSG00000042751.14	ENSMUSG00000042751	15.9601	13.7896	4.8167	4.69079	1.64344	3.32e-26	ENSG00000157064	NMNAT2
ENSMUSG00000003847.16	ENSMUSG00000003847	70.9966	114.444	328.291	360.041	-1.89154	4.57e-26	ENSG00000102908	NFAT5
ENSMUSG00000031875.7	ENSMUSG00000031875	35.524	32.2226	13.4427	11.3877	1.44814	5.63e-26	ENSG00000140931	CMTM3
ENSMUSG00000018217.12	ENSMUSG00000018217	2.57421	2.90801	0.125927	0.147509	4.27809	7e-26	ENSG00000109099	PMP22
ENSMUSG00000038648.5	ENSMUSG00000038648	16.7323	22.5136	5.10004	5.16282	1.93579	9.25e-26	ENSG00000182158	CREB3L2
ENSMUSG00000051483.9	ENSMUSG00000051483	16.32	13.2736	4.59633	3.56972	1.85717	9.5e-26	ENSG00000159228	CBR1
ENSMUSG00000068740.13	ENSMUSG00000068740	6.95036	6.00362	1.22779	1.38659	2.30049	1.01e-25	ENSG00000143126	CELSR2
ENSMUSG00000064367.1	ENSMUSG00000064367	497.44	596.704	1606.7	1850.95	-1.65994	1.09e-25	ENSG00000198786	MT-ND5
ENSMUSG00000023009.14	ENSMUSG00000023009	5.30286	4.78414	0.566671	0.885055	2.77923	1.11e-25	ENSG00000167566	NCKAP5L
ENSMUSG00000001998.15	ENSMUSG00000001998	11.8928	12.8515	31.4817	31.487	-1.34612	1.28e-25	ENSG00000081014	AP4E1
ENSMUSG00000045664.4	ENSMUSG00000045664	3.29498	4.12749	14.3242	12.8923	-1.86809	1.57e-25	ENSG00000149798	CDC42EP2
ENSMUSG00000026179.14	ENSMUSG00000026179	30.2727	28.5172	10.1056	9.5881	1.57737	1.58e-25	ENSG00000127838	PNKD
ENSMUSG00000001123.15	ENSMUSG00000001123	16.269	13.1798	4.34447	4.42528	1.74428	1.96e-25	ENSG00000006659	LGALS14
ENSMUSG00000058006.12	ENSMUSG00000058006	99.8277	153.843	422.673	446.038	-1.77548	2.01e-25	ENSG00000112159	MDN1
ENSMUSG00000038936.13	ENSMUSG00000038936	38.9735	36.1156	15.426	15.459	1.28093	2.06e-25	ENSG00000143653	SCCPDH
ENSMUSG00000015944.9	ENSMUSG00000015944	22.0352	26.8287	7.77598	8.55554	1.58117	2.08e-25	ENSG00000274070	CASTOR2
ENSMUSG00000033730.4	ENSMUSG00000033730	0.978198	2.25136	8.34265	8.73255	-2.38047	2.28e-25	ENSG00000179388	EGR3
ENSMUSG00000003051.13	ENSMUSG00000003051	31.6056	27.1064	11.0718	10.818	1.42213	3.67e-25	ENSG00000163435	ELF3
ENSMUSG00000026158.11	ENSMUSG00000026158	14.9304	14.54	5.00559	5.07432	1.54642	4.16e-25	ENSG00000119900	OGFRL1
ENSMUSG00000029859.6	ENSMUSG00000029859	4.6104	5.11152	0.761857	0.79655	2.63478	4.53e-25	ENSG00000146904	EPHA1
ENSMUSG00000026833.18	ENSMUSG00000026833	25.7935	30.4872	77.6654	69.3588	-1.38399	4.7e-25	ENSG00000130558	OLFM1
ENSMUSG00000026317.7	ENSMUSG00000026317	9.26714	9.66208	2.83335	2.71417	1.77025	5.72e-25	ENSG00000182372	CLN8
ENSMUSG00000025538.15	ENSMUSG00000025538	14.6215	10.4125	2.95928	2.18314	2.28205	6.58e-25	ENSG00000129103	SUMF2
ENSMUSG00000028919.11	ENSMUSG00000028919	19.7699	19.6525	7.61857	7.28696	1.40298	1.22e-24	ENSG00000142632	ARHGEF19
ENSMUSG00000037251.5	ENSMUSG00000037251	16.5779	20.0746	5.76115	6.4019	1.59135	1.38e-24	ENSG00000185900	POMK
ENSMUSG00000045767.9	ENSMUSG00000045767	41.5992	52.6255	125.895	123.554	-1.40358	1.41e-24	ENSG00000181904	C5orf24
ENSMUSG00000045312.12	ENSMUSG00000045312	22.4986	23.8269	53.9282	52.7493	-1.20262	1.83e-24	ENSG00000145685	LHFPL2
ENSMUSG00000021306.11	ENSMUSG00000021306	53.6593	53.5664	117.45	122.37	-1.16128	2.6e-24	ENSG00000077585	GPR137B
ENSMUSG00000028073.15	ENSMUSG00000028073	37.9366	41.744	16.4964	15.8065	1.30308	3.35e-24	ENSG00000187800	PEAR1
ENSMUSG00000039831.16	ENSMUSG00000039831	15.1363	16.51	4.1241	5.42834	1.7252	3.35e-24	ENSG00000137962	ARHGAP29
ENSMUSG00000038552.14	ENSMUSG00000038552	25.845	26.8287	9.06673	10.5027	1.42725	3.8e-24	ENSG00000115226	FNDC4
ENSMUSG00000031626.17	ENSMUSG00000031626	18.1739	27.2977	5.19448	5.60535	2.07418	4.64e-24	ENSG00000154556	SORBS2
ENSMUSG00000003355.7	ENSMUSG00000003355	51.8445	43.3387	16.9057	17.9076	1.44991	4.93e-24	ENSG00000134285	FKBP11
ENSMUSG00000024349.9	ENSMUSG00000024349	8.28894	8.25498	1.92038	1.77011	2.16265	5.75e-24	ENSG00000184584	STING1
ENSMUSG00000026223.15	ENSMUSG00000026223	35.1637	33.3483	13.6945	12.5383	1.38488	5.95e-24	ENSG00000135916	ITM2C
ENSMUSG00000033192.5	ENSMUSG00000033192	7.87707	6.55661	1.60557	1.77011	2.08892	6.01e-24	ENSG00000087253	LPCAT2
ENSMUSG00000062785.14	ENSMUSG00000062785	11.0367	12.8754	30.3578	32.9842	-1.40336	6.82e-24	ENSG00000131398	KCNC3
ENSMUSG00000021756.12	ENSMUSG00000021756	68.8343	95.2137	225.566	233.094	-1.48264	7.59e-24	ENSG00000134352	IL6ST
ENSMUSG00000022895.16	ENSMUSG00000022895	100.96	104.547	46.9077	43.6332	1.18273	7.59e-24	ENSG00000157557	ETS2
ENSMUSG00000025232.8	ENSMUSG00000025232	23.2193	21.1534	8.4371	7.9655	1.43493	7.56e-24	ENSG00000213614	HEXA
ENSMUSG00000032402.12	ENSMUSG00000032402	51.9475	56.284	124.856	118.627	-1.16922	7.64e-24	ENSG00000166949	SMAD3
ENSMUSG00000038128.6	ENSMUSG00000038128	1.02968	1.4071	6.2019	6.01838	-2.31291	8.22e-24	ENSG00000152495	CAMK4
ENSMUSG00000054920.12	ENSMUSG00000054920	24.5064	24.9995	9.47599	10.3847	1.3167	8.39e-24	ENSG00000109790	KLHL5
ENSMUSG00000050737.13	ENSMUSG00000050737	12.6651	13.0391	33.1817	32.452	-1.35168	1.16e-23	ENSG00000148344	PTGES
ENSMUSG00000029209.15	ENSMUSG00000029209	10.7849	11.9125	3.6289	3.62843	1.64506	1.38e-23	ENSG00000163281	GNPDA2
ENSMUSG00000042272.17	ENSMUSG00000042272	62.3988	71.7152	151.584	156.153	-1.19772	1.97e-23	ENSG00000187231	SESTD1
ENSMUSG00000073987.4	ENSMUSG00000073987	4.83951	5.01865	1.0389	0.973561	2.28891	2.57e-23	ENSG00000137563	GGH
ENSMUSG00000032285.15	ENSMUSG00000032285	13.4374	14.1648	3.99818	4.7203	1.66032	3.04e-23	ENSG00000140403	DNAJA4
ENSMUSG00000090066.2	ENSMUSG00000090066	5.66325	7.87976	20.9039	24.4275	-1.7382	3.65e-23	ENSG00000248713	C4orf54
ENSMUSG00000026971.15	ENSMUSG00000026971	8.59785	9.05234	2.64446	2.59616	1.75112	4.05e-23	ENSG00000115221	ITGB6
ENSMUSG00000041187.16	ENSMUSG00000041187	22.3956	24.2021	9.44451	9.32258	1.31244	4.07e-23	ENSG00000105287	PRKD2
ENSMUSG00000042097.17	ENSMUSG00000042097	6.22958	6.51956	1.63705	1.50459	2.01978	4.11e-23	ENSG00000196793	ZNF239
ENSMUSG00000029769.16	ENSMUSG00000029769	12.0988	11.3506	3.99818	3.98275	1.55296	5.06e-23	ENSG00000128596	CCDC136
ENSMUSG00000056501.3	ENSMUSG00000056501	165.549	144.271	376.205	337.542	-1.20413	5.09e-23	ENSG00000172216	CEBPB
ENSMUSG00000029648.13	ENSMUSG00000029648	12.3047	14.9622	3.52595	3.54022	1.94816	6.92e-23	ENSG00000102755	FLT1
ENSMUSG00000064368.1	ENSMUSG00000064368	239.504	228.701	580.774	696.775	-1.4482	8.59e-23	ENSG00000198695	MT-ND6
ENSMUSG00000000791.9	ENSMUSG00000000791	6.12661	6.75408	1.63705	1.5636	2.008	8.82e-23	ENSG00000096996	IL12RB1
ENSMUSG00000019796.12	ENSMUSG00000019796	5.81771	5.44078	1.22779	1.38659	2.09908	8.82e-23	ENSG00000120256	LRP11
ENSMUSG00000027068.6	ENSMUSG00000027068	10.2968	15.4781	41.4299	42.6302	-1.70184	9.59e-23	ENSG00000073737	DHRS9
ENSMUSG00000039262.16	ENSMUSG00000039262	236.055	290.472	616.87	608.202	-1.21809	1.02e-22	ENSG00000288701	PRRC2B
ENSMUSG00000026072.12	ENSMUSG00000026072	9.26714	9.28686	23.0761	22.9819	-1.31123	1.05e-22	ENSG00000115594	IL1R1
ENSMUSG00000045636.16	ENSMUSG00000045636	3.03756	4.73723	0.346299	0.206513	3.80523	1.06e-22	ENSG00000129422	MTUS1
ENSMUSG00000019189.13	ENSMUSG00000019189	166.963	173.308	79.1765	82.5757	1.07285	1.26e-22	ENSG00000145860	RNF145
ENSMUSG00000044433.16	ENSMUSG00000044433	4.55532	4.64437	0.84245	0.917803	2.37836	1.33e-22	ENSG00000076826	CAMSAP3
ENSMUSG00000046876.16	ENSMUSG00000046876	8.28894	10.3656	24.115	26.3452	-1.4323	1.58e-22	ENSG00000124788	ATXN1
ENSMUSG00000025534.17	ENSMUSG00000025534	163.308	147.652	72.5653	71.483	1.10997	1.6e-22	ENSG00000169919	GUSB
ENSMUSG00000040562.12	ENSMUSG00000040562	9.42159	8.95853	23.0446	24.0145	-1.35684	1.75e-22	ENSG00000134184	GSTM1
ENSMUSG00000012889.8	ENSMUSG00000012889	6.7959	6.00362	1.5426	1.74061	1.95564	1.9e-22	ENSG00000132000	PODNL1
ENSMUSG00000025494.8	ENSMUSG00000025494	37.9438	36.7253	14.2612	14.1609	1.39308	2e-22	ENSG00000185187	SIGIRR
ENSMUSG00000021701.8	ENSMUSG00000021701	181.996	204.874	407.751	409.84	-1.07934	2.07e-22	ENSG00000145632	PLK2
ENSMUSG00000037868.15	ENSMUSG00000037868	0.87523	2.01684	7.0519	6.99194	-2.25614	2.22e-22	ENSG00000122877	EGR2
ENSMUSG00000027189.16	ENSMUSG00000027189	78.4103	96.6677	215.114	227.813	-1.33861	2.62e-22	ENSG00000166326	TRIM44
ENSMUSG00000020886.17	ENSMUSG00000020886	8.08301	8.02047	2.36113	2.44865	1.74066	2.69e-22	ENSG00000132535	DLG4
ENSMUSG00000002108.10	ENSMUSG00000002108	3.91279	3.28323	11.8371	10.8862	-1.661	2.94e-22	ENSG00000025434	NR1H3
ENSMUSG00000003573.15	ENSMUSG00000003573	46.1751	45.1172	21.2558	20.5188	1.12774	4.27e-22	ENSG00000051128	HOMER3
ENSMUSG00000042156.16	ENSMUSG00000042156	4.73654	5.74847	1.29075	0.885055	2.27354	4.42e-22	ENSG00000134874	DZIP1
ENSMUSG00000013846.10	ENSMUSG00000013846	29.9638	36.6784	83.8673	82.3102	-1.31701	4.5e-22	ENSG00000008513	ST3GAL1
ENSMUSG00000026576.12	ENSMUSG00000026576	65.6387	69.8634	29.4313	26.4809	1.27745	4.57e-22	ENSG00000143153	ATP1B1
ENSMUSG00000037211.12	ENSMUSG00000037211	14.519	11.2873	4.01171	3.93997	1.69489	5.01e-22	ENSG00000164056	SPRY1
ENSMUSG00000057894.10	ENSMUSG00000057894	2.05936	1.92304	7.17783	9.5291	-2.06952	6.31e-22	ENSG00000181894	ZNF329
ENSMUSG00000035236.17	ENSMUSG00000035236	5.09693	4.40891	13.8205	16.7275	-1.68663	6.99e-22	ENSG00000173611	SCAI
ENSMUSG00000075702.9	ENSMUSG00000075702	22.7045	17.7295	6.48523	6.49041	1.63744	7.79e-22	ENSG00000198832	SELENOM
ENSMUSG00000052584.10	ENSMUSG00000052584	7.05332	6.56646	1.98335	1.77011	1.85743	8.28e-22	ENSG00000151778	SERP2
ENSMUSG00000036186.5	ENSMUSG00000036186	18.2254	14.7745	4.25003	4.24827	1.95482	8.58e-22	ENSG00000165716	DIPK1B
ENSMUSG00000070056.6	ENSMUSG00000070056	34.8542	39.4443	12.6553	12.0073	1.59132	9.2e-22	ENSG00000147324	MFHAS1
ENSMUSG00000045620.7	ENSMUSG00000045620	0.926714	0.70355	4.62781	4.89731	-2.54823	1e-21	ENSG00000182950	ODF3L1
ENSMUSG00000038267.15	ENSMUSG00000038267	19.1006	21.9038	56.1948	54.1949	-1.42754	1.05e-21	ENSG00000137266	SLC22A23
ENSMUSG00000032289.15	ENSMUSG00000032289	6.33255	5.39388	1.44816	1.35709	2.05826	1.34e-21	ENSG00000187720	THSD4
ENSMUSG00000045027.6	ENSMUSG00000045027	22.8075	15.8533	5.60374	5.13332	1.84603	1.52e-21	ENSG00000005001	PRSS22
ENSMUSG00000026896.14	ENSMUSG00000026896	5.66325	5.95672	0.629634	1.20958	2.64439	1.53e-21	ENSG00000115267	IFIH1
ENSMUSG00000043903.3	ENSMUSG00000043903	27.0292	22.4667	9.57044	9.67661	1.3608	1.53e-21	ENSG00000225614	ZNF469
ENSMUSG00000027833.16	ENSMUSG00000027833	11.5324	11.8417	4.21855	4.13026	1.48487	1.59e-21	ENSG00000168779	SHOX2
ENSMUSG00000026187.8	ENSMUSG00000026187	68.8858	72.3718	30.6317	31.39	1.18745	1.66e-21	ENSG00000079246	XRCC5
ENSMUSG00000040003.18	ENSMUSG00000040003	1.02968	0.515936	4.33881	4.94864	-2.60036	1.73e-21	ENSG00000187391	MAGI2
ENSMUSG00000036748.15	ENSMUSG00000036748	54.7271	45.8142	21.3679	20.7236	1.2554	2.08e-21	ENSG00000107874	CUEDC2
ENSMUSG00000027312.14	ENSMUSG00000027312	29.6034	36.9598	81.1283	79.8615	-1.27283	2.66e-21	ENSG00000088812	ATRN
ENSMUSG00000037428.14	ENSMUSG00000037428	2.93459	2.15755	9.31858	9.05707	-1.85647	2.82e-21	ENSG00000128564	VGF
ENSMUSG00000015943.11	ENSMUSG00000015943	24.249	19.6525	7.3982	5.95937	1.71619	2.86e-21	ENSG00000178096	BOLA1
ENSMUSG00000070003.7	ENSMUSG00000070003	160.579	138.552	68.882	63.901	1.17154	3.11e-21	ENSG00000130511	SSBP4
ENSMUSG00000024778.12	ENSMUSG00000024778	6.74442	6.80098	18.7946	18.9992	-1.47961	3.95e-21	ENSG00000026103	FAS
ENSMUSG00000028661.8	ENSMUSG00000028661	22.4471	21.81	7.42968	8.46703	1.47549	5.35e-21	ENSG00000070886	EPHA8
ENSMUSG00000057110.15	ENSMUSG00000057110	29.9638	38.2731	92.1155	99.4507	-1.48818	5.35e-21	ENSG00000119397	CNTRL
ENSMUSG00000092060.4	ENSMUSG00000092060	25.1757	29.5022	10.7667	10.4437	1.367	5.54e-21	ENSG00000188848	BEND4
ENSMUSG00000009894.15	ENSMUSG00000009894	50.8663	50.5149	22.8557	20.3563	1.23053	7.56e-21	ENSG00000143740	SNAP47
ENSMUSG00000064351.1	ENSMUSG00000064351	2525.71	2677.35	6983.17	7817.16	-1.50819	7.67e-21	ENSG00000198804	MT-CO1
ENSMUSG00000029552.19	ENSMUSG00000029552	155.637	157.088	77.9141	77.3494	1.01016	7.79e-21	ENSG00000135269	TES
ENSMUSG00000046785.8	ENSMUSG00000046785	17.2987	21.81	47.6003	47.97	-1.28694	7.99e-21	ENSG00000178567	EPM2AIP1
ENSMUSG00000040699.13	ENSMUSG00000040699	39.7457	38.8828	15.8353	14.2494	1.38612	8.58e-21	ENSG00000136490	LIMD2
ENSMUSG00000028469.15	ENSMUSG00000028469	21.5204	21.1065	8.75191	8.76205	1.28261	9.34e-21	ENSG00000159899	NPR2
ENSMUSG00000021928.9	ENSMUSG00000021928	5.92067	4.31511	0.566671	0.973561	2.71304	9.62e-21	ENSG00000123179	EBPL
ENSMUSG00000040274.11	ENSMUSG00000040274	142.507	177.669	363.401	370.42	-1.19625	1.03e-20	ENSG00000105810	CDK6
ENSMUSG00000028041.17	ENSMUSG00000028041	122.2	116.838	52.22	52.5935	1.18925	1.2e-20	ENSG00000143537	ADAM15
ENSMUSG00000025362.6	ENSMUSG00000025362	1435.45	1246.22	629.399	605.32	1.11892	1.26e-20	ENSG00000197728	RPS26
ENSMUSG00000027533.10	ENSMUSG00000027533	189.282	172.285	87.9838	86.5894	1.05027	1.32e-20	ENSG00000164687	FABP5
ENSMUSG00000052934.14	ENSMUSG00000052934	63.4799	52.5786	24.6817	22.4804	1.29869	1.44e-20	ENSG00000103264	FBXO31
ENSMUSG00000020826.8	ENSMUSG00000020826	19.2551	21.2941	6.95746	7.28696	1.50902	1.53e-20	ENSG00000007171	NOS2
ENSMUSG00000033684.14	ENSMUSG00000033684	38.0468	39.3519	17.7872	17.1996	1.14568	2.14e-20	ENSG00000116260	QSOX1
ENSMUSG00000065947.3	ENSMUSG00000065947	49.7362	44.8874	111.647	124.051	-1.31701	2.14e-20	ENSG00000212907	MT-ND4L
ENSMUSG00000048154.17	ENSMUSG00000048154	107.19	159.47	360.652	383.678	-1.48051	2.27e-20	ENSG00000167548	KMT2D
ENSMUSG00000045827.10	ENSMUSG00000045827	5.81771	6.70717	1.70001	1.6521	1.90154	2.83e-20	ENSG00000170542	SERPINB9
ENSMUSG00000070327.14	ENSMUSG00000070327	92.7425	142.089	338.258	354.273	-1.55978	3.04e-20	ENSG00000173821	RNF213
ENSMUSG00000066621.12	ENSMUSG00000066621	13.2829	12.5701	5.163	4.63179	1.39996	3.62e-20	ENSG00000205356	TECPR1
ENSMUSG00000029190.19	ENSMUSG00000029190	40.8871	43.5732	90.8247	92.4116	-1.11696	3.84e-20	ENSG00000170871	KIAA0232
ENSMUSG00000026893.4	ENSMUSG00000026893	2.67151	3.23211	0.472226	0.383524	2.7813	3.87e-20	ENSG00000115271	GCA
ENSMUSG00000038729.23	ENSMUSG00000038729	57.6107	85.9269	209.057	218.107	-1.57265	4.11e-20	ENSG00000157654	PALM2AKAP2
ENSMUSG00000003617.16	ENSMUSG00000003617	8.70082	13.7896	37.1799	36.8478	-1.71466	4.16e-20	ENSG00000047457	CP
ENSMUSG00000028514.15	ENSMUSG00000028514	102.35	126.264	247.446	255.457	-1.13694	4.48e-20	ENSG00000162402	USP24
ENSMUSG00000059900.14	ENSMUSG00000059900	16.7838	15.3843	6.13893	6.16589	1.38478	4.71e-20	ENSG00000088726	TMEM40
ENSMUSG00000062963.10	ENSMUSG00000062963	49.0129	43.3856	20.3057	19.2942	1.22186	6.22e-20	ENSG00000143222	UFC1
ENSMUSG00000030279.15	ENSMUSG00000030279	25.6906	28.5172	59.5319	63.6945	-1.18397	6.26e-20	ENSG00000111731	C2CD5
ENSMUSG00000032322.14	ENSMUSG00000032322	6.487	5.53459	1.57409	1.5341	1.94607	6.94e-20	ENSG00000140368	PSTPIP1
ENSMUSG00000010025.19	ENSMUSG00000010025	21.4689	23.5455	50.8115	51.6282	-1.18542	7.81e-20	ENSG00000072210	ALDH3A2
ENSMUSG00000021636.15	ENSMUSG00000021636	13.4374	18.3861	5.19448	5.10382	1.6293	7.96e-20	ENSG00000152939	MARVELD2
ENSMUSG00000062627.9	ENSMUSG00000062627	12.2532	14.4462	35.3225	41.0076	-1.51395	9.08e-20	ENSG00000162601	MYSM1
ENSMUSG00000020230.15	ENSMUSG00000020230	36.6052	36.8698	17.7242	16.4915	1.10285	1.14e-19	ENSG00000160310	PRMT2
ENSMUSG00000002028.13	ENSMUSG00000002028	49.1673	76.4519	178.248	193.68	-1.56511	1.2e-19	ENSG00000118058	KMT2A
ENSMUSG00000033763.14	ENSMUSG00000033763	25.8965	28.1889	60.8541	59.6527	-1.15502	1.22e-19	ENSG00000132613	MTSS2
ENSMUSG00000027997.9	ENSMUSG00000027997	27.8529	24.4835	10.7353	11.4172	1.2386	1.26e-19	ENSG00000138794	CASP6
ENSMUSG00000026701.15	ENSMUSG00000026701	415.425	377.666	165.468	157.835	1.29456	1.43e-19	ENSG00000117592	PRDX6
ENSMUSG00000031538.6	ENSMUSG00000031538	6.07513	6.19124	1.66853	1.6521	1.88268	1.57e-19	ENSG00000104368	PLAT
ENSMUSG00000031993.7	ENSMUSG00000031993	17.3501	16.6507	6.73708	7.13945	1.29133	1.66e-19	ENSG00000120451	SNX19
ENSMUSG00000067071.8	ENSMUSG00000067071	8.7523	7.78595	2.86483	1.94712	1.78272	1.66e-19	ENSG00000144485	HES6
ENSMUSG00000042207.17	ENSMUSG00000042207	24.7639	28.4703	9.25562	11.1222	1.38466	1.72e-19	ENSG00000117139	KDM5B
ENSMUSG00000109836.1	ENSMUSG00000109836	1.59601	1.96994	6.42227	7.25746	-1.93251	1.77e-19	ENSG00000165762	OR4K2
ENSMUSG00000021822.3	ENSMUSG00000021822	141.942	134.659	68.882	60.9508	1.0912	2.1e-19	ENSG00000122861	PLAU
ENSMUSG00000039457.4	ENSMUSG00000039457	20.7481	24.718	64.9782	68.0608	-1.54797	2.47e-19	ENSG00000118898	PPL
ENSMUSG00000030605.15	ENSMUSG00000030605	244.395	216.646	110.91	109.304	1.06584	2.66e-19	ENSG00000140545	MFGE8
ENSMUSG00000002109.14	ENSMUSG00000002109	7.31744	6.21844	17.6291	18.0398	-1.40008	2.67e-19	ENSG00000134574	DDB2
ENSMUSG00000041608.8	ENSMUSG00000041608	7.20778	6.37885	1.35371	2.00613	2.00566	3.51e-19	ENSG00000168032	ENTPD3
ENSMUSG00000006057.15	ENSMUSG00000006057	133.258	111.046	79.2001	73.5761	0.677087	2.9e-05	-	-
ENSMUSG00000031548.7	ENSMUSG00000031548	5.14841	7.45763	0.944451	1.26858	2.50446	3.6e-19	ENSG00000104332	SFRP1
ENSMUSG00000051335.6	ENSMUSG00000051335	23.3223	28.5641	59.4689	59.9183	-1.2007	3.59e-19	ENSG00000145990	GFOD1
ENSMUSG00000032112.10	ENSMUSG00000032112	56.7077	49.7611	24.6385	24.4148	1.11734	3.7e-19	ENSG00000196655	TRAPPC4
ENSMUSG00000029287.14	ENSMUSG00000029287	0.566325	1.07878	4.02966	4.63179	-2.37331	3.96e-19	ENSG00000069702	TGFBR3
ENSMUSG00000073435.10	ENSMUSG00000073435	5.45732	4.30244	1.21079	1.07682	2.08634	4.05e-19	ENSG00000103024	NME3
ENSMUSG00000022883.11	ENSMUSG00000022883	3.29498	6.94169	0.472226	0.47203	3.43043	4.08e-19	ENSG00000169855	ROBO1
ENSMUSG00000087370.3	ENSMUSG00000087370	11.4295	11.9603	26.4446	29.9444	-1.26901	4.15e-19	ENSG00000205269	TMEM170B
ENSMUSG00000068394.4	ENSMUSG00000068394	13.1799	15.1967	32.3632	38.0869	-1.31055	4.18e-19	ENSG00000103995	CEP152
ENSMUSG00000029304.14	ENSMUSG00000029304	92.2595	101.452	207.268	199.659	-1.07057	4.44e-19	ENSG00000118785	SPP1
ENSMUSG00000027365.14	ENSMUSG00000027365	47.9317	64.3044	137.575	141.609	-1.3138	4.47e-19	ENSG00000092439	TRPM7
ENSMUSG00000033902.12	ENSMUSG00000033902	11.0583	11.0692	24.5044	25.6563	-1.18055	4.71e-19	ENSG00000137802	MAPKBP1
ENSMUSG00000031785.16	ENSMUSG00000031785	8.39191	9.28686	2.04631	2.30114	2.02102	4.92e-19	ENSG00000205336	ADGRG1
ENSMUSG00000047888.10	ENSMUSG00000047888	22.4986	28.9862	59.7838	63.606	-1.25936	5.82e-19	ENSG00000100354	TNRC6B
ENSMUSG00000028786.15	ENSMUSG00000028786	46.4387	40.5245	18.1649	15.3705	1.37461	5.98e-19	ENSG00000121900	TMEM54
ENSMUSG00000005893.14	ENSMUSG00000005893	15.2537	21.7885	51.7905	56.3134	-1.54298	8.59e-19	ENSG00000177463	NR2C2
ENSMUSG00000014791.10	ENSMUSG00000014791	5.14841	4.64343	1.25927	1.26858	1.94756	9.06e-19	ENSG00000102890	ELMO3
ENSMUSG00000047139.9	ENSMUSG00000047139	262.518	269.929	139.244	132.404	0.97095	9.33e-19	ENSG00000272398	CD24
ENSMUSG00000020601.8	ENSMUSG00000020601	5.40583	8.06737	24.115	22.3329	-1.78031	9.41e-19	ENSG00000071575	TRIB2
ENSMUSG00000037408.10	ENSMUSG00000037408	85.4065	84.463	43.18	42.5237	0.986926	9.41e-19	ENSG00000158158	CNNM4
ENSMUSG00000029135.10	ENSMUSG00000029135	60.6483	73.1692	144.816	157.658	-1.176	1.02e-18	ENSG00000075426	FOSL2
ENSMUSG00000001036.17	ENSMUSG00000001036	68.6283	71.9028	143.116	140.163	-1.0111	1.14e-18	ENSG00000072134	EPN2
ENSMUSG00000032352.16	ENSMUSG00000032352	19.461	22.7012	8.37413	7.995	1.36593	1.2e-18	ENSG00000137269	LRRC1
ENSMUSG00000032802.8	ENSMUSG00000032802	54.8821	50.9839	110.154	106.089	-1.03065	1.22e-18	ENSG00000271303	SRXN1
ENSMUSG00000029156.11	ENSMUSG00000029156	26.3599	24.3897	11.3964	11.3287	1.15818	1.32e-18	ENSG00000163069	SGCB
ENSMUSG00000006395.16	ENSMUSG00000006395	5.45732	3.89298	2.80187	2.92068	0.701138	0.000816228	-	-
ENSMUSG00000030259.12	ENSMUSG00000030259	29.3459	34.2863	70.2042	70.8339	-1.14722	1.46e-18	ENSG00000123094	RASSF8
ENSMUSG00000040651.9	ENSMUSG00000040651	13.3812	16.2792	33.7415	38.6389	-1.28519	1.54e-18	ENSG00000163946	TASOR
ENSMUSG00000025351.14	ENSMUSG00000025351	374.853	346.656	175.457	170.747	1.05934	1.87e-18	ENSG00000135404	CD63
ENSMUSG00000022636.13	ENSMUSG00000022636	38.0468	58.4884	14.4186	15.164	1.70671	1.98e-18	ENSG00000170017	ALCAM
ENSMUSG00000022206.7	ENSMUSG00000022206	51.9768	64.5085	22.4043	24.5506	1.31096	2.33e-18	ENSG00000113389	NPR3
ENSMUSG00000022436.16	ENSMUSG00000022436	132.393	128.302	64.9993	60.7623	1.05167	2.48e-18	ENSG00000100092	SH3BP1
ENSMUSG00000024276.7	ENSMUSG00000024276	9.11269	9.9435	21.0613	22.5099	-1.19164	2.63e-18	ENSG00000186812	ZNF397
ENSMUSG00000026822.14	ENSMUSG00000026822	4.99396	6.47266	26.8539	25.2831	-2.1816	2.7e-18	ENSG00000148346	LCN2
ENSMUSG00000098923.1	ENSMUSG00000098923	18.7402	19.2172	50.1182	48.3057	-1.37419	2.8e-18	ENSG00000226479	TMEM185B
ENSMUSG00000024516.12	ENSMUSG00000024516	68.062	60.8805	29.215	28.7053	1.15416	2.85e-18	ENSG00000166562	SEC11C
ENSMUSG00000034377.10	ENSMUSG00000034377	101.957	119.375	223.206	228.771	-1.02967	3.1e-18	ENSG00000130338	TULP4
ENSMUSG00000068335.6	ENSMUSG00000068335	29.8093	27.2039	11.6167	11.2402	1.31798	3.77e-18	ENSG00000115325	DOK1
ENSMUSG00000027215.13	ENSMUSG00000027215	85.0003	75.9834	36.8651	35.0482	1.16232	3.82e-18	ENSG00000085117	CD82
ENSMUSG00000055538.7	ENSMUSG00000055538	44.5852	43.2918	20.6205	21.8019	1.05007	4.67e-18	ENSG00000165424	ZCCHC24
ENSMUSG00000021190.14	ENSMUSG00000021190	83.8676	83.0189	39.9818	42.1876	1.02194	4.68e-18	ENSG00000100600	LGMN
ENSMUSG00000029752.12	ENSMUSG00000029752	364.508	316.504	169.529	164.738	1.02657	5.2e-18	ENSG00000070669	ASNS
ENSMUSG00000031788.14	ENSMUSG00000031788	83.6643	79.6151	42.0035	40.1148	0.991448	5.47e-18	ENSG00000140859	KIFC3
ENSMUSG00000007035.15	ENSMUSG00000007035	2.2653	1.78233	7.0519	7.55247	-1.85506	5.88e-18	ENSG00000204410	MSH5
ENSMUSG00000028655.11	ENSMUSG00000028655	47.8802	45.3086	21.0927	21.3593	1.13385	6.67e-18	ENSG00000168389	MFSD2A
ENSMUSG00000001376.17	ENSMUSG00000001376	40.3121	40.243	20.0853	19.7072	1.01739	6.8e-18	ENSG00000004766	VPS50
ENSMUSG00000051329.13	ENSMUSG00000051329	50.5059	60.8336	116.042	119.246	-1.07872	8.92e-18	ENSG00000030066	NUP160
ENSMUSG00000041817.14	ENSMUSG00000041817	5.99636	5.6753	1.75133	1.80876	1.70882	1.03e-17	ENSG00000198780	FAM169A
ENSMUSG00000032575.16	ENSMUSG00000032575	202.487	193.847	106.642	100.148	0.938528	1.15e-17	ENSG00000145050	MANF
ENSMUSG00000029401.8	ENSMUSG00000029401	9.21566	8.39569	3.40002	2.65517	1.54074	1.41e-17	ENSG00000150977	RILPL2
ENSMUSG00000001131.11	ENSMUSG00000001131	151.775	130.157	70.7079	64.2845	1.06231	1.5e-17	ENSG00000102265	TIMP1
ENSMUSG00000053536.6	ENSMUSG00000053536	22.8075	25.5154	8.56302	10.8567	1.31401	1.56e-17	ENSG00000177613	CSTF2T
ENSMUSG00000028403.15	ENSMUSG00000028403	35.0607	40.0554	76.3746	78.9174	-1.04698	1.59e-17	ENSG00000175893	ZDHHC21
ENSMUSG00000037499.9	ENSMUSG00000037499	42.2685	34.943	16.7483	17.4651	1.17291	1.7e-17	ENSG00000117691	NENF
ENSMUSG00000048706.3	ENSMUSG00000048706	8.49488	10.7409	25.0909	23.6605	-1.33816	1.75e-17	ENSG00000153714	LURAP1L
ENSMUSG00000031765.8	ENSMUSG00000031765	91.6932	81.3773	26.9798	25.1946	1.72974	2.01e-17	ENSG00000187193	MT1X
ENSMUSG00000024579.7	ENSMUSG00000024579	7.56817	7.59834	2.48705	2.53716	1.59189	2.26e-17	ENSG00000145882	PCYOX1L
ENSMUSG00000026639.18	ENSMUSG00000026639	507.325	497.926	261.267	261.268	0.943932	2.41e-17	ENSG00000196878	LAMB3
ENSMUSG00000022893.14	ENSMUSG00000022893	34.5458	47.9352	101.654	102.755	-1.30812	2.57e-17	ENSG00000154734	ADAMTS1
ENSMUSG00000007216.6	ENSMUSG00000007216	5.25138	4.45582	3.30558	2.83218	0.659422	0.00065844	-	-
ENSMUSG00000026788.13	ENSMUSG00000026788	8.23746	8.5364	20.3372	19.6187	-1.25102	2.59e-17	ENSG00000169155	ZBTB43
ENSMUSG00000038056.15	ENSMUSG00000038056	15.3325	25.1392	61.1507	65.7815	-1.64678	2.89e-17	ENSG00000055609	KMT2C
ENSMUSG00000062995.12	ENSMUSG00000062995	37.429	37.9448	16.7797	18.3797	1.09957	3.08e-17	ENSG00000003147	ICA1
ENSMUSG00000057133.14	ENSMUSG00000057133	14.2096	22.4667	52.9837	58.5907	-1.60267	3.56e-17	ENSG00000124177	CHD6
ENSMUSG00000075415.13	ENSMUSG00000075415	25.4332	32.3164	68.756	67.4412	-1.23641	3.65e-17	ENSG00000187239	FNBP1
ENSMUSG00000007033.4	ENSMUSG00000007033	1.25158	2.11346	6.01489	6.30986	-1.85737	4.19e-17	ENSG00000204390	HSPA1L
ENSMUSG00000023827.8	ENSMUSG00000023827	11.5324	8.25498	2.67594	3.33371	1.7121	4.26e-17	ENSG00000026652	AGPAT4
ENSMUSG00000075040.9	ENSMUSG00000075040	10.8631	11.1161	23.7687	23.336	-1.09897	4.58e-17	ENSG00000175213	ZNF408
ENSMUSG00000035547.14	ENSMUSG00000035547	3.19202	4.2682	13.0019	12.9218	-1.79106	4.73e-17	ENSG00000149260	CAPN5
ENSMUSG00000030739.18	ENSMUSG00000030739	4.63357	4.50272	1.13334	1.35709	1.86749	5.08e-17	ENSG00000105357	MYH14
ENSMUSG00000025002.5	ENSMUSG00000025002	6.43552	6.66027	2.36113	1.97662	1.5954	5.09e-17	ENSG00000108242	CYP2C18
ENSMUSG00000040640.11	ENSMUSG00000040640	7.10481	4.97175	1.13334	1.5341	2.16688	6.23e-17	ENSG00000187672	ERC2
ENSMUSG00000003032.8	ENSMUSG00000003032	8.90675	11.5382	25.1224	25.1651	-1.29496	6.41e-17	ENSG00000136826	KLF4
ENSMUSG00000001424.14	ENSMUSG00000001424	243.52	250.792	130.555	122.787	0.964399	7.1e-17	ENSG00000197157	SND1
ENSMUSG00000007827.10	ENSMUSG00000007827	18.5858	25.3278	48.6392	49.2976	-1.15559	1.08e-10	-	-
ENSMUSG00000037270.18	ENSMUSG00000037270	26.1024	39.2581	86.4802	94.1699	-1.46527	7.35e-17	ENSG00000138688	BLTP1
ENSMUSG00000022296.9	ENSMUSG00000022296	8.23643	10.2681	3.20862	3.09032	1.55645	7.41e-17	ENSG00000164929	BAALC
ENSMUSG00000030275.6	ENSMUSG00000030275	87.523	100.888	182.116	189.665	-0.980189	7.5e-17	ENSG00000139163	ETNK1
ENSMUSG00000041702.7	ENSMUSG00000041702	55.3454	65.3832	120.386	126.828	-1.03338	8.1e-17	ENSG00000011114	BTBD7
ENSMUSG00000034066.13	ENSMUSG00000034066	4.53163	6.75408	16.871	18.4204	-1.63906	8.81e-17	ENSG00000006607	FARP2
ENSMUSG00000028842.15	ENSMUSG00000028842	11.7899	17.6624	41.2231	47.7998	-1.59322	9.26e-17	ENSG00000126070	AGO3
ENSMUSG00000046229.9	ENSMUSG00000046229	18.2727	13.4129	5.21652	5.04246	1.62436	9.77e-17	ENSG00000171222	SCAND1
ENSMUSG00000030560.17	ENSMUSG00000030560	30.736	35.7403	15.7409	14.8689	1.11981	9.99e-17	ENSG00000109861	CTSC
ENSMUSG00000036792.12	ENSMUSG00000036792	4.63357	7.45763	17.2205	18.0551	-1.53773	1.02e-16	ENSG00000204406	MBD5
ENSMUSG00000054889.10	ENSMUSG00000054889	135.474	183.171	377.331	379.902	-1.24847	1.03e-16	ENSG00000096696	DSP
ENSMUSG00000039206.13	ENSMUSG00000039206	17.8439	18.1638	8.41663	8.18735	1.11679	1.08e-16	ENSG00000164535	DAGLB
ENSMUSG00000015647.9	ENSMUSG00000015647	383.763	479.821	902.392	933.704	-1.08812	1.21e-16	ENSG00000130702	LAMA5
ENSMUSG00000034462.9	ENSMUSG00000034462	35.1122	46.3405	92.934	99.7753	-1.24134	1.67e-16	ENSG00000118762	PKD2
ENSMUSG00000002997.15	ENSMUSG00000002997	67.8561	73.9196	140.786	140.635	-0.988793	1.82e-16	ENSG00000005249	PRKAR2B
ENSMUSG00000038664.16	ENSMUSG00000038664	57.3554	75.9107	148.372	153.286	-1.17787	1.9e-16	ENSG00000103657	HERC1
ENSMUSG00000026436.15	ENSMUSG00000026436	36.0904	37.4757	70.4246	73.7841	-0.970791	1.97e-16	ENSG00000158711	ELK4
ENSMUSG00000008307.11	ENSMUSG00000008307	0.725411	1.50091	5.18724	7.05802	-2.44331	1.73e-11	-	-
ENSMUSG00000037605.16	ENSMUSG00000037605	3.19202	4.34512	0.755561	0.531033	2.55176	2.17e-16	ENSG00000150471	ADGRL3
ENSMUSG00000020220.16	ENSMUSG00000020220	27.3896	37.7103	77.7283	77.7079	-1.25409	2.4e-16	ENSG00000048707	VPS13D
ENSMUSG00000028089.5	ENSMUSG00000028089	54.933	53.7953	28.1755	25.987	1.00544	2.57e-16	ENSG00000131778	CHD1L
ENSMUSG00000050288.6	ENSMUSG00000050288	41.7536	37.7103	20.0538	19.0287	1.02327	2.72e-16	ENSG00000180340	FZD2
ENSMUSG00000042082.7	ENSMUSG00000042082	38.5348	45.5816	90.6075	86.7148	-1.07502	2.76e-16	ENSG00000113273	ARSB
ENSMUSG00000030654.9	ENSMUSG00000030654	104.719	97.9341	50.5911	49.5631	1.01661	3.23e-16	ENSG00000170540	ARL6IP1
ENSMUSG00000026421.14	ENSMUSG00000026421	104.307	95.073	51.9448	49.2091	0.978786	3.62e-16	ENSG00000159176	CSRP1
ENSMUSG00000027330.16	ENSMUSG00000027330	92.7229	89.257	174.566	171.789	-0.928536	3.69e-16	ENSG00000101224	CDC25B
ENSMUSG00000027346.15	ENSMUSG00000027346	5.97216	5.81601	13.1908	15.3115	-1.27439	3.73e-16	ENSG00000125772	GPCPD1
ENSMUSG00000008682.13	ENSMUSG00000008682	1335.27	1183.03	787.835	745.067	0.716173	3.54e-06	-	-
ENSMUSG00000005686.17	ENSMUSG00000005686	13.7977	19.0427	39.1843	40.3078	-1.27262	3.75e-16	ENSG00000133805	AMPD3
ENSMUSG00000026977.17	ENSMUSG00000026977	33.8766	43.4794	84.6858	88.5646	-1.16217	4.19e-16	ENSG00000136536	MARCHF7
ENSMUSG00000025795.8	ENSMUSG00000025795	9.98792	10.3656	4.1241	3.95325	1.33337	4.56e-16	ENSG00000153179	RASSF3
ENSMUSG00000069833.12	ENSMUSG00000069833	996.012	1449.03	2854.6	3012.32	-1.2627	5.18e-16	ENSG00000124942	AHNAK
ENSMUSG00000006736.9	ENSMUSG00000006736	67.4076	65.0577	34.032	33.6616	0.968327	6.01e-16	ENSG00000135452	TSPAN31
ENSMUSG00000022708.16	ENSMUSG00000022708	13.2829	17.2135	34.2521	43.4857	-1.34813	6.29e-16	ENSG00000181722	ZBTB20
ENSMUSG00000054517.9	ENSMUSG00000054517	11.6869	10.7878	23.265	24.575	-1.09097	6.36e-16	ENSG00000141569	TRIM65
ENSMUSG00000030201.15	ENSMUSG00000030201	41.7536	56.7061	110.154	119.6	-1.22155	6.84e-16	ENSG00000070018	LRP6
ENSMUSG00000018906.14	ENSMUSG00000018906	24.7639	26.8756	11.963	12.9218	1.05306	7.45e-16	ENSG00000072682	P4HA2
ENSMUSG00000032409.15	ENSMUSG00000032409	31.7636	36.9532	68.4598	72.1364	-1.03192	7.52e-16	ENSG00000175054	ATR
ENSMUSG00000000266.11	ENSMUSG00000000266	8.39191	13.1798	31.6391	29.9444	-1.50921	7.55e-16	ENSG00000080561	MID2
ENSMUSG00000025314.16	ENSMUSG00000025314	8.08301	10.4594	21.4705	25.4896	-1.33763	7.68e-16	ENSG00000149177	PTPRJ
ENSMUSG00000020736.12	ENSMUSG00000020736	58.4345	48.029	25.7206	24.7226	1.0769	1.07e-15	ENSG00000125458	NT5C
ENSMUSG00000041308.6	ENSMUSG00000041308	44.5338	56.0964	102.032	116.208	-1.11609	1.14e-15	ENSG00000168807	SNTB2
ENSMUSG00000041355.13	ENSMUSG00000041355	210.055	192.33	106.408	102.312	0.946903	1.18e-15	ENSG00000163479	SSR2
ENSMUSG00000038827.11	ENSMUSG00000038827	27.544	31.8004	61.6727	62.1014	-1.05953	1.25e-15	ENSG00000119328	ABITRAM
ENSMUSG00000003500.13	ENSMUSG00000003500	106.521	97.3713	54.7782	52.4838	0.926465	1.26e-15	ENSG00000106348	IMPDH1
ENSMUSG00000046295.13	ENSMUSG00000046295	13.1799	11.2099	26.728	31.272	-1.2515	1.27e-15	ENSG00000160117	ANKLE1
ENSMUSG00000039801.7	ENSMUSG00000039801	69.3908	90.0708	167.786	174.623	-1.1019	1.3e-15	ENSG00000197603	CPLANE1
ENSMUSG00000029238.11	ENSMUSG00000029238	30.7875	44.9334	90.5099	96.4415	-1.30258	1.32e-15	ENSG00000134852	CLOCK
ENSMUSG00000023094.14	ENSMUSG00000023094	6.53848	6.23814	1.70001	2.27164	1.67857	1.48e-15	ENSG00000148450	MSRB2
ENSMUSG00000072214.7	ENSMUSG00000072214	17.5031	15.3013	7.50807	6.76123	1.20002	1.49e-15	ENSG00000184702	SEPTIN5
ENSMUSG00000009687.14	ENSMUSG00000009687	161.094	154.5	78.7987	76.0263	1.02737	5.75e-16	-	-
ENSMUSG00000032068.14	ENSMUSG00000032068	89.0675	90.4296	46.6861	44.1613	0.982529	1.58e-15	ENSG00000188771	PLET1
ENSMUSG00000022629.17	ENSMUSG00000022629	18.4313	22.2791	44.2633	49.0616	-1.19552	1.61e-15	ENSG00000139116	KIF21A
ENSMUSG00000057286.6	ENSMUSG00000057286	0.852062	0.199339	3.34052	4.9215	-2.9967	1.71e-15	ENSG00000070731	ST6GALNAC2
ENSMUSG00000023039.17	ENSMUSG00000023039	662.446	607.773	358.954	337.708	0.86652	1.72e-15	ENSG00000135480	KRT7
ENSMUSG00000042548.14	ENSMUSG00000042548	75.5272	88.4597	155.444	164.183	-0.96236	1.73e-15	ENSG00000171456	ASXL1
ENSMUSG00000018707.13	ENSMUSG00000018707	425.255	546.126	1003.55	1038.66	-1.07192	1.73e-15	ENSG00000197102	DYNC1H1
ENSMUSG00000063972.13	ENSMUSG00000063972	4.58209	4.12749	11.0186	12.3023	-1.42253	1.92e-15	ENSG00000148200	NR6A1
ENSMUSG00000002797.9	ENSMUSG00000002797	23.1164	17.8233	7.33524	6.63792	1.5495	2.07e-15	ENSG00000006625	GGCT
ENSMUSG00000040473.15	ENSMUSG00000040473	4.47912	3.70536	10.7982	14.6919	-1.64192	2.14e-15	ENSG00000105792	CFAP69
ENSMUSG00000078566.8	ENSMUSG00000078566	41.4833	36.3337	18.0056	18.4572	1.09272	2.17e-15	ENSG00000176171	BNIP3
ENSMUSG00000032393.15	ENSMUSG00000032393	61.6466	69.7921	123.975	130.216	-0.951075	2.27e-15	ENSG00000074603	DPP8
ENSMUSG00000056313.5	ENSMUSG00000056313	28.0588	27.0163	57.5212	57.5903	-1.06368	2.37e-15	ENSG00000176907	TCIM
ENSMUSG00000037355.14	ENSMUSG00000037355	4.68506	6.05053	12.8445	15.754	-1.40948	2.39e-15	ENSG00000163945	UVSSA
ENSMUSG00000020647.10	ENSMUSG00000020647	14.2096	20.0746	43.1614	41.0961	-1.29456	2.43e-15	ENSG00000084676	NCOA1
ENSMUSG00000039879.9	ENSMUSG00000039879	18.4828	21.1065	40.1392	38.5294	-0.989084	2.56e-15	ENSG00000112406	HECA
ENSMUSG00000022358.7	ENSMUSG00000022358	8.4434	8.4426	2.36113	3.48122	1.52505	2.96e-15	ENSG00000156804	FBXO32
ENSMUSG00000032855.6	ENSMUSG00000032855	39.2381	47.9765	93.9379	98.2184	-1.13885	3.17e-15	ENSG00000008710	PKD1
ENSMUSG00000045763.8	ENSMUSG00000045763	555.874	577.005	281.037	275.223	1.02617	3.16e-15	ENSG00000176788	BASP1
ENSMUSG00000051396.15	ENSMUSG00000051396	5.34199	5.47596	12.7973	13.2162	-1.26482	3.28e-15	ENSG00000284024	MSANTD7
ENSMUSG00000027381.16	ENSMUSG00000027381	26.2054	27.9544	55.5967	58.0301	-1.06853	3.34e-15	ENSG00000153094	BCL2L11
ENSMUSG00000018417.14	ENSMUSG00000018417	46.2842	56.5654	25.4372	23.1295	1.08338	3.43e-15	ENSG00000128641	MYO1B
ENSMUSG00000069895.4	ENSMUSG00000069895	50.5574	65.6177	120.229	123.554	-1.06844	3.99e-15	ENSG00000224470	ATXN1L
ENSMUSG00000021027.17	ENSMUSG00000021027	34.9062	49.483	96.7807	99.5705	-1.21709	4.28e-15	ENSG00000174373	RALGAPA1
ENSMUSG00000045790.10	ENSMUSG00000045790	6.53848	5.6753	1.35371	2.06513	1.82676	4.44e-15	ENSG00000181982	CCDC149
ENSMUSG00000052812.5	ENSMUSG00000052812	24.0946	31.0031	60.1615	64.1075	-1.17201	4.44e-15	ENSG00000119778	ATAD2B
ENSMUSG00000064363.1	ENSMUSG00000064363	842.499	875.428	1743.48	1967.57	-1.11115	4.64e-15	ENSG00000198886	MT-ND4
ENSMUSG00000036053.17	ENSMUSG00000036053	24.7124	38.0386	83.8043	88.3285	-1.45437	5.16e-15	ENSG00000157827	FMNL2
ENSMUSG00000033065.14	ENSMUSG00000033065	27.0806	27.7452	13.6001	13.6594	1.00801	5.18e-15	ENSG00000152556	PFKM
ENSMUSG00000033411.16	ENSMUSG00000033411	18.9462	23.0295	48.7022	53.3983	-1.28116	5.3e-15	ENSG00000137770	CTDSPL2
ENSMUSG00000045071.14	ENSMUSG00000045071	7.20778	7.97356	16.6853	16.2555	-1.11516	5.34e-15	ENSG00000165185	KIAA1958
ENSMUSG00000059401.13	ENSMUSG00000059401	1.9564	2.01684	5.76115	6.16589	-1.58346	5.34e-15	ENSG00000013619	MAMLD1
ENSMUSG00000022146.12	ENSMUSG00000022146	3.44944	4.31511	10.0112	12.1253	-1.50718	5.36e-15	ENSG00000145623	OSMR
ENSMUSG00000053641.9	ENSMUSG00000053641	13.9522	18.2454	40.6114	41.6271	-1.35085	5.63e-15	ENSG00000174485	DENND4A
ENSMUSG00000048756.11	ENSMUSG00000048756	43.71	48.2166	88.8099	90.0396	-0.95967	5.7e-15	ENSG00000240445	FOXO3B
ENSMUSG00000011256.16	ENSMUSG00000011256	22.4471	27.0632	2.41779	2.38965	3.36328	6.98e-83	-	-
ENSMUSG00000011114.18	ENSMUSG00000011114	275.757	253.676	149.645	142.4	0.858188	5.97e-15	ENSG00000154144	TBRG1
ENSMUSG00000034659.14	ENSMUSG00000034659	168.919	157.642	90.9506	83.7558	0.902381	6.96e-15	ENSG00000110108	TMEM109
ENSMUSG00000026457.14	ENSMUSG00000026457	237.599	231.421	133.451	125.589	0.856476	7.57e-15	ENSG00000159346	ADIPOR1
ENSMUSG00000034154.15	ENSMUSG00000034154	37.7893	41.4625	73.0061	79.6255	-0.945061	8.11e-15	ENSG00000128908	INO80
ENSMUSG00000003814.8	ENSMUSG00000003814	1281.18	1368.08	740.732	717.927	0.86096	8.23e-15	ENSG00000179218	CALR
ENSMUSG00000063952.16	ENSMUSG00000063952	23.728	26.7794	48.6024	52.1183	-0.994873	8.52e-15	ENSG00000096070	BRPF3
ENSMUSG00000019726.12	ENSMUSG00000019726	5.71474	11.8196	32.0169	34.6057	-1.92104	8.57e-15	ENSG00000143669	LYST
ENSMUSG00000042677.7	ENSMUSG00000042677	77.7925	70.6364	40.3281	38.2639	0.917054	9.23e-15	ENSG00000163874	ZC3H12A
ENSMUSG00000039936.18	ENSMUSG00000039936	9.31863	7.97356	3.40002	3.1272	1.40318	9.66e-15	ENSG00000171608	PIK3CD
ENSMUSG00000036632.9	ENSMUSG00000036632	49.0644	44.2298	23.8631	24.398	0.950182	1e-14	ENSG00000120697	ALG5
ENSMUSG00000042569.13	ENSMUSG00000042569	36.6052	32.6447	15.1742	15.459	1.17588	1.03e-14	ENSG00000109016	DHRS7B
ENSMUSG00000025262.8	ENSMUSG00000025262	7.4652	8.55141	17.0974	17.5229	-1.10944	1.03e-14	ENSG00000184083	FAM120C
ENSMUSG00000062300.14	ENSMUSG00000062300	34.134	30.1105	16.4964	14.3379	1.05878	1.03e-14	ENSG00000130202	NECTIN2
ENSMUSG00000048911.15	ENSMUSG00000048911	17.0392	22.8316	43.6406	46.494	-1.17465	1.08e-14	ENSG00000101236	RNF24
ENSMUSG00000001588.12	ENSMUSG00000001588	56.787	53.0477	26.665	25.1356	1.0841	1.12e-14	ENSG00000072818	ACAP1
ENSMUSG00000012609.19	ENSMUSG00000012609	32.538	43.1041	61.4523	58.7382	-0.666896	1.34e-05	-	-
ENSMUSG00000012640.16	ENSMUSG00000012640	5.66325	8.25498	13.5686	13.0103	-0.928153	7.91e-07	-	-
ENSMUSG00000041390.18	ENSMUSG00000041390	15.3423	14.9622	5.76115	6.51991	1.30122	1.13e-14	ENSG00000135272	MDFIC
ENSMUSG00000025375.15	ENSMUSG00000025375	35.6785	31.1438	15.2057	16.108	1.09231	1.15e-14	ENSG00000181409	AATK
ENSMUSG00000073676.4	ENSMUSG00000073676	303.291	284.417	146.621	143.395	1.01891	1.24e-14	ENSG00000115541	HSPE1
ENSMUSG00000043940.15	ENSMUSG00000043940	34.5397	47.9769	92.1035	95.5919	-1.18445	1.27e-14	ENSG00000163625	WDFY3
ENSMUSG00000035279.8	ENSMUSG00000035279	1.80194	1.64162	5.25744	5.95937	-1.70446	1.42e-14	ENSG00000179954	SSC5D
ENSMUSG00000066440.5	ENSMUSG00000066440	15.6512	19.7932	36.5503	39.916	-1.10726	1.46e-14	ENSG00000072121	ZFYVE26
ENSMUSG00000052557.11	ENSMUSG00000052557	43.8645	49.014	84.4654	90.3937	-0.912238	1.49e-14	ENSG00000261609	GAN
ENSMUSG00000022844.8	ENSMUSG00000022844	23.5282	21.6224	10.7667	9.82412	1.13236	1.51e-14	ENSG00000065485	PDIA5
ENSMUSG00000060961.14	ENSMUSG00000060961	2.36827	4.08059	9.16118	9.94212	-1.55561	2.03e-14	ENSG00000080493	SLC4A4
ENSMUSG00000006494.11	ENSMUSG00000006494	44.9456	48.0759	84.4654	84.8768	-0.863876	2.08e-14	ENSG00000152256	PDK1
ENSMUSG00000027276.7	ENSMUSG00000027276	95.5545	112.287	52.9837	54.9324	0.945799	2.11e-14	ENSG00000101384	JAG1
ENSMUSG00000001420.13	ENSMUSG00000001420	107.2	101.254	58.2248	50.4665	0.939568	2.26e-14	ENSG00000163472	TMEM79
ENSMUSG00000013663.7	ENSMUSG00000013663	116.905	142.72	165.48	169.126	-0.365683	0.00273039	-	-
ENSMUSG00000033021.16	ENSMUSG00000033021	23.6312	23.5924	11.4908	12.1253	0.999049	2.39e-14	ENSG00000144591	GMPPA
ENSMUSG00000006800.14	ENSMUSG00000006800	18.1224	20.5906	8.09332	8.40803	1.23043	2.47e-14	ENSG00000196562	SULF2
ENSMUSG00000020564.17	ENSMUSG00000020564	14.0037	14.7745	27.7662	30.8271	-1.02524	2.49e-14	ENSG00000146776	ATXN7L1
ENSMUSG00000028402.18	ENSMUSG00000028402	34.7003	49.9989	102.63	102.342	-1.27387	2.49e-14	ENSG00000107186	MPDZ
ENSMUSG00000008090.14	ENSMUSG00000008090	10.1424	9.8497	4.28151	4.36627	1.20744	2.6e-14	ENSG00000127418	FGFRL1
ENSMUSG00000057706.7	ENSMUSG00000057706	5.92067	8.06737	2.26668	2.33065	1.60697	2.74e-14	ENSG00000183496	MEX3B
ENSMUSG00000063894.15	ENSMUSG00000063894	4.17021	7.17621	16.0242	17.0521	-1.53629	2.8e-14	ENSG00000198315	ZKSCAN8
ENSMUSG00000017493.12	ENSMUSG00000017493	962.753	920.759	528.641	489.642	0.887285	2.81e-14	ENSG00000141753	IGFBP4
ENSMUSG00000050812.18	ENSMUSG00000050812	153.629	178.373	307.795	306.993	-0.888656	2.91e-14	ENSG00000136813	ECPAS
ENSMUSG00000027544.16	ENSMUSG00000027544	20.0273	23.8738	44.8929	45.7869	-1.04507	2.96e-14	ENSG00000101096	NFATC2
ENSMUSG00000021906.14	ENSMUSG00000021906	35.3088	36.8923	19.1657	18.8493	0.925655	3e-14	ENSG00000154814	OXNAD1
ENSMUSG00000029632.7	ENSMUSG00000029632	173.141	156.657	76.0598	70.2734	1.17225	3.12e-14	ENSG00000189043	NDUFA4
ENSMUSG00000029446.14	ENSMUSG00000029446	74.9799	63.3359	36.4719	32.8005	0.997286	3.44e-14	ENSG00000146733	PSPH
ENSMUSG00000024431.14	ENSMUSG00000024431	33.7221	43.7608	82.2617	85.5554	-1.11385	3.45e-14	ENSG00000113580	NR3C1
ENSMUSG00000015882.17	ENSMUSG00000015882	5.46504	9.36237	21.0757	24.2467	-1.60671	3.5e-14	ENSG00000178177	LCORL
ENSMUSG00000025579.14	ENSMUSG00000025579	64.2007	65.0549	34.9447	34.6942	0.892246	3.55e-14	ENSG00000171298	GAA
ENSMUSG00000026123.11	ENSMUSG00000026123	78.1529	72.6532	39.1003	41.6861	0.900026	3.55e-14	ENSG00000115762	PLEKHB2
ENSMUSG00000049580.12	ENSMUSG00000049580	18.7917	19.887	37.3058	37.3493	-0.947963	3.55e-14	ENSG00000182704	TSKU
ENSMUSG00000026435.15	ENSMUSG00000026435	14.2426	11.2756	4.50188	4.21876	1.54683	3.61e-14	ENSG00000158715	SLC45A3
ENSMUSG00000074305.9	ENSMUSG00000074305	37.1715	59.4265	120.921	129.041	-1.37058	3.67e-14	ENSG00000173517	PEAK1
ENSMUSG00000028194.15	ENSMUSG00000028194	202.384	230.53	117.773	116.385	0.886736	3.78e-14	ENSG00000153904	DDAH1
ENSMUSG00000037151.8	ENSMUSG00000037151	20.5936	22.8888	10.0427	9.05707	1.18784	3.83e-14	ENSG00000172731	LRRC20
ENSMUSG00000048280.18	ENSMUSG00000048280	3.47518	3.47929	8.62756	8.81132	-1.32527	3.87e-14	ENSG00000234444	ZNF736
ENSMUSG00000036775.12	ENSMUSG00000036775	4.63357	4.2213	1.47964	0.885055	1.90707	3.91e-14	ENSG00000242612	DECR2
ENSMUSG00000040044.11	ENSMUSG00000040044	27.2351	31.6597	57.9893	57.6466	-0.972261	3.95e-14	ENSG00000135336	ORC3
ENSMUSG00000028965.13	ENSMUSG00000028965	11.5839	11.0692	4.8167	5.13332	1.18484	4.25e-14	ENSG00000049249	TNFRSF9
ENSMUSG00000032763.11	ENSMUSG00000032763	11.1721	10.0373	4.31299	4.21876	1.3118	4.53e-14	ENSG00000105135	ILVBL
ENSMUSG00000041782.14	ENSMUSG00000041782	479.06	459.09	230.698	217.665	1.06514	4.77e-14	ENSG00000159166	LAD1
ENSMUSG00000052419.7	ENSMUSG00000052419	19.2551	20.4967	8.68895	8.79155	1.18523	4.82e-14	ENSG00000214194	SMIM30
ENSMUSG00000014633.15	ENSMUSG00000014633	25.9995	21.4817	20.4946	16.58	0.356528	0.0463414	-	-
ENSMUSG00000096210.2	ENSMUSG00000096210	775.745	744.714	442.728	422.246	0.813769	4.84e-14	ENSG00000189060	H1-0
ENSMUSG00000040943.12	ENSMUSG00000040943	6.38403	8.72402	17.6298	18.9992	-1.27323	4.85e-14	ENSG00000168769	TET2
ENSMUSG00000015759.11	ENSMUSG00000015759	137.46	124.432	70.5433	71.7992	0.879336	4.94e-14	ENSG00000100528	CNIH1
ENSMUSG00000049288.4	ENSMUSG00000049288	35.4726	42.3068	19.4872	19.0582	1.01363	4.95e-14	ENSG00000271601	LIX1L
ENSMUSG00000031274.16	ENSMUSG00000031274	3.50092	5.53459	11.9001	13.1578	-1.46382	4.96e-14	ENSG00000188153	COL4A5
ENSMUSG00000021375.10	ENSMUSG00000021375	26.5658	34.2394	63.2782	66.6152	-1.09371	5.04e-14	ENSG00000137177	KIF13A
ENSMUSG00000004285.12	ENSMUSG00000004285	71.8203	65.0544	30.6625	29.8854	1.17642	5.19e-14	ENSG00000128524	ATP6V1F
ENSMUSG00000022769.9	ENSMUSG00000022769	12.4077	10.5063	5.03707	4.8088	1.21627	5.26e-14	ENSG00000128228	SDF2L1
ENSMUSG00000024955.13	ENSMUSG00000024955	58.5374	49.5768	27.8928	25.9026	1.0065	5.66e-14	ENSG00000173153	ESRRA
ENSMUSG00000036202.16	ENSMUSG00000036202	44.6882	72.9816	152.466	157.953	-1.39859	5.66e-14	ENSG00000080345	RIF1
ENSMUSG00000037703.14	ENSMUSG00000037703	8.90675	9.70899	19.739	20.5038	-1.11074	5.93e-14	ENSG00000088899	LZTS3
ENSMUSG00000039063.5	ENSMUSG00000039063	10.1939	9.23995	20.589	19.9728	-1.06252	5.98e-14	ENSG00000134463	ECHDC3
ENSMUSG00000051989.11	ENSMUSG00000051989	13.6433	14.2586	6.48523	6.4019	1.11452	6.23e-14	ENSG00000205670	SMIM11
ENSMUSG00000048349.9	ENSMUSG00000048349	10.8117	10.2718	4.31299	4.7498	1.21542	6.38e-14	ENSG00000152192	POU4F1
ENSMUSG00000014353.14	ENSMUSG00000014353	19.564	19.418	36.0465	37.0838	-0.907671	6.62e-14	ENSG00000153214	TMEM87B
ENSMUSG00000027366.12	ENSMUSG00000027366	37.5834	41.4625	74.895	70.8339	-0.881776	6.98e-14	ENSG00000138600	SPPL2A
ENSMUSG00000047909.11	ENSMUSG00000047909	6.43552	5.25317	12.8131	14.8689	-1.24736	7.01e-14	ENSG00000134461	ANKRD16
ENSMUSG00000020325.10	ENSMUSG00000020325	64.9977	57.4078	31.9533	28.9912	1.00586	7.12e-14	ENSG00000070404	FSTL3
ENSMUSG00000052698.15	ENSMUSG00000052698	34.5973	40.9935	75.9339	76.3213	-1.00931	7.45e-14	ENSG00000171914	TLN2
ENSMUSG00000023106.15	ENSMUSG00000023106	194.816	178.28	90.0377	93.9339	1.0199	7.91e-14	ENSG00000139726	DENR
ENSMUSG00000072704.6	ENSMUSG00000072704	31.7657	31.4721	62.3023	58.0891	-0.928712	8.21e-14	ENSG00000256537	SMIM10L1
ENSMUSG00000022887.9	ENSMUSG00000022887	3.80983	4.45582	1.0389	0.678543	2.2686	8.48e-14	ENSG00000127241	MASP1
ENSMUSG00000034460.9	ENSMUSG00000034460	13.9007	17.0259	31.6706	33.0716	-1.06376	9.43e-14	ENSG00000100625	SIX4
ENSMUSG00000003660.10	ENSMUSG00000003660	179.834	216.459	371.61	381.459	-0.925997	9.64e-14	ENSG00000144028	SNRNP200
ENSMUSG00000027288.16	ENSMUSG00000027288	240.225	310.772	550.408	562.927	-1.01459	9.9e-14	ENSG00000103994	ZNF106
ENSMUSG00000075289.4	ENSMUSG00000075289	1.85343	2.18851	5.75643	5.99094	-1.53316	9.97e-14	ENSG00000172508	CARNS1
ENSMUSG00000030213.12	ENSMUSG00000030213	37.1201	51.4998	99.8914	103.581	-1.19811	1e-13	ENSG00000171681	ATF7IP
ENSMUSG00000047193.16	ENSMUSG00000047193	6.53848	10.9754	24.3354	24.7816	-1.48274	1.06e-13	ENSG00000187240	DYNC2H1
ENSMUSG00000010047.12	ENSMUSG00000010047	68.062	56.1433	31.041	29.4723	1.03686	1.07e-13	ENSG00000068001	HYAL2
ENSMUSG00000030337.16	ENSMUSG00000030337	3.50092	3.79917	9.00377	9.5881	-1.34627	1.09e-13	ENSG00000139190	VAMP1
ENSMUSG00000026687.14	ENSMUSG00000026687	70.4818	73.9196	41.2095	36.8478	0.887857	1.18e-13	ENSG00000143149	ALDH9A1
ENSMUSG00000015468.14	ENSMUSG00000015468	4.89099	2.15755	1.79446	1.38659	1.14032	0.000790615	-	-
ENSMUSG00000037486.18	ENSMUSG00000037486	30.2727	46.9033	91.5686	99.8169	-1.30898	1.24e-13	ENSG00000143970	ASXL2
ENSMUSG00000028047.11	ENSMUSG00000028047	28.9753	29.0763	14.5124	15.9578	0.929166	1.3e-13	ENSG00000169231	THBS3
ENSMUSG00000031438.11	ENSMUSG00000031438	8.13449	9.8966	3.46299	3.56972	1.35928	1.34e-13	ENSG00000133135	RNF128
ENSMUSG00000027641.13	ENSMUSG00000027641	36.1933	42.6351	74.5802	75.3772	-0.926832	1.36e-13	ENSG00000080839	RBL1
ENSMUSG00000071547.4	ENSMUSG00000071547	68.2679	63.2257	35.8126	34.9857	0.892905	1.41e-13	ENSG00000168268	NT5DC2
ENSMUSG00000023495.13	ENSMUSG00000023495	107.499	93.8066	51.9763	49.3271	0.990459	1.45e-13	ENSG00000090097	PCBP4
ENSMUSG00000019975.12	ENSMUSG00000019975	13.9007	15.5719	5.91856	6.57891	1.23727	1.5e-13	ENSG00000166130	IKBIP
ENSMUSG00000062580.9	ENSMUSG00000062580	120.575	113.927	65.4501	67.2627	0.821065	1.56e-13	ENSG00000134375	TIMM17A
ENSMUSG00000073436.11	ENSMUSG00000073436	13.9954	10.5523	26.1131	27.1399	-1.12014	1.56e-13	ENSG00000197774	EME2
ENSMUSG00000048264.16	ENSMUSG00000048264	15.8571	21.4348	40.0762	40.8893	-1.11606	1.6e-13	ENSG00000151240	DIP2C
ENSMUSG00000042410.16	ENSMUSG00000042410	71.5114	84.4729	145.54	147.863	-0.910982	1.67e-13	ENSG00000018510	AGPS
ENSMUSG00000037112.16	ENSMUSG00000037112	15.1703	20.5493	38.0217	39.8859	-1.12264	1.69e-13	ENSG00000170145	SIK2
ENSMUSG00000029759.9	ENSMUSG00000029759	5.1999	5.6753	2.10927	1.79961	1.4782	1.72e-13	ENSG00000105852	PON3
ENSMUSG00000049804.9	ENSMUSG00000049804	27.1321	36.5377	12.5927	12.9218	1.31993	1.73e-13	ENSG00000196440	ARMCX4
ENSMUSG00000000544.14	ENSMUSG00000000544	116.2	125.419	68.2523	62.9864	0.880776	1.74e-13	ENSG00000143167	GPA33
ENSMUSG00000024073.15	ENSMUSG00000024073	108.271	184.453	384.695	392.871	-1.40905	1.77e-13	ENSG00000115760	BIRC6
ENSMUSG00000040212.12	ENSMUSG00000040212	62.9136	58.3946	28.3021	24.4865	1.20038	1.85e-13	ENSG00000142227	EMP3
ENSMUSG00000034161.8	ENSMUSG00000034161	40.6725	36.8191	19.739	20.1498	0.957268	1.85e-13	ENSG00000260428	SCX
ENSMUSG00000040929.16	ENSMUSG00000040929	6.487	7.45763	14.2612	15.341	-1.0834	1.99e-13	ENSG00000080298	RFX3
ENSMUSG00000030177.14	ENSMUSG00000030177	8.65808	10.3896	18.9259	21.5841	-1.08628	2e-13	ENSG00000120647	CCDC77
ENSMUSG00000021318.15	ENSMUSG00000021318	40.051	57.3862	111.088	113.418	-1.20321	2.01e-13	ENSG00000106571	GLI3
ENSMUSG00000074825.4	ENSMUSG00000074825	48.9614	51.3591	88.8414	88.851	-0.824459	2.18e-13	ENSG00000198885	ITPRIPL1
ENSMUSG00000036777.8	ENSMUSG00000036777	214.328	290.097	504.431	513.067	-1.01208	2.19e-13	ENSG00000011426	ANLN
ENSMUSG00000033760.16	ENSMUSG00000033760	10.9285	10.2667	28.0184	35.2609	-1.57825	2.25e-13	ENSG00000173914	RBM4B
ENSMUSG00000022440.9	ENSMUSG00000022440	5.97216	5.81601	2.32965	1.85862	1.49371	2.26e-13	ENSG00000133466	C1QTNF6
ENSMUSG00000002844.9	ENSMUSG00000002844	43.6585	40.1023	22.0057	20.5038	0.978209	2.26e-13	ENSG00000144843	ADPRH
ENSMUSG00000005774.12	ENSMUSG00000005774	11.7384	10.0842	22.0435	21.6567	-1.00361	2.28e-13	ENSG00000143390	RFX5
ENSMUSG00000031778.13	ENSMUSG00000031778	146.524	158.815	84.4339	81.3366	0.881359	2.29e-13	ENSG00000006210	CX3CL1
ENSMUSG00000013593.12	ENSMUSG00000013593	179.525	160.55	95.8618	94.2584	0.838756	2.44e-13	ENSG00000158864	NDUFS2
ENSMUSG00000021950.15	ENSMUSG00000021950	58.0741	54.4548	26.4761	26.1091	1.09728	2.46e-13	ENSG00000264230	ANXA8L1
ENSMUSG00000036591.16	ENSMUSG00000036591	64.8185	90.5703	173.873	176.067	-1.17061	2.46e-13	ENSG00000107863	ARHGAP21
ENSMUSG00000026743.16	ENSMUSG00000026743	20.5957	26.3958	48.6134	51.8017	-1.09392	2.52e-13	ENSG00000078403	MLLT10
ENSMUSG00000010067.13	ENSMUSG00000010067	96.0477	82.1573	48.4928	45.0045	0.93024	2.53e-13	ENSG00000068028	RASSF1
ENSMUSG00000048218.6	ENSMUSG00000048218	4.58209	5.86291	1.22779	0.885055	2.30639	2.64e-13	ENSG00000139211	AMIGO2
ENSMUSG00000021509.5	ENSMUSG00000021509	7.61965	8.20808	17.8816	16.8751	-1.133	2.75e-13	ENSG00000145832	SLC25A48
ENSMUSG00000059714.13	ENSMUSG00000059714	19.1006	15.7595	8.50006	6.81493	1.18618	2.75e-13	ENSG00000137312	FLOT1
ENSMUSG00000016206.6	ENSMUSG00000016206	7.00184	4.45582	1.44816	1.5341	1.93247	1.46e-14	-	-
ENSMUSG00000038560.7	ENSMUSG00000038560	12.2599	11.4139	5.2905	5.25133	1.16565	2.76e-13	ENSG00000189120	SP6
ENSMUSG00000015839.6	ENSMUSG00000015839	56.787	60.5991	114.908	113.228	-0.958351	2.8e-13	ENSG00000116044	NFE2L2
ENSMUSG00000021557.15	ENSMUSG00000021557	18.6887	19.5118	34.6928	39.3555	-0.954624	2.8e-13	ENSG00000135049	AGTPBP1
ENSMUSG00000009621.18	ENSMUSG00000009621	23.3223	22.8419	41.304	44.4298	-0.893328	2.95e-13	ENSG00000160293	VAV2
ENSMUSG00000042286.13	ENSMUSG00000042286	42.6289	41.228	83.7234	84.6738	-1.00594	3.02e-13	ENSG00000010327	STAB1
ENSMUSG00000008475.13	ENSMUSG00000008475	171.648	156.892	92.5244	90.6297	0.842859	3.11e-13	ENSG00000162704	ARPC5
ENSMUSG00000031708.16	ENSMUSG00000031708	204.701	197.838	115.16	116.119	0.799411	3.23e-13	ENSG00000099797	TECR
ENSMUSG00000026520.8	ENSMUSG00000026520	144.876	111.724	61.9245	62.8094	1.04025	3.39e-13	ENSG00000143811	PYCR2
ENSMUSG00000048440.15	ENSMUSG00000048440	15.1878	15.1967	7.33524	7.64098	1.01981	3.43e-13	ENSG00000186526	CYP4F8
ENSMUSG00000019820.11	ENSMUSG00000019820	39.3854	64.3983	132.79	138.452	-1.38505	3.46e-13	ENSG00000152818	UTRN
ENSMUSG00000034685.4	ENSMUSG00000034685	34.3399	27.7668	14.4816	14.6329	1.09163	3.47e-13	ENSG00000161682	FAM171A2
ENSMUSG00000015653.13	ENSMUSG00000015653	81.7568	105.579	184.483	184.062	-0.97566	3.66e-13	ENSG00000157214	STEAP2
ENSMUSG00000026655.15	ENSMUSG00000026655	46.0783	54.2202	95.0433	94.2879	-0.915863	3.73e-13	ENSG00000065809	FAM107B
ENSMUSG00000041926.15	ENSMUSG00000041926	202.073	174.31	106.053	102.405	0.852252	3.73e-13	ENSG00000176393	RNPEP
ENSMUSG00000035828.11	ENSMUSG00000035828	136.639	124.81	73.0375	66.6447	0.904304	3.82e-13	ENSG00000198355	PIM3
ENSMUSG00000035078.6	ENSMUSG00000035078	35.1122	42.1192	20.3687	19.1172	0.968874	4.05e-13	ENSG00000104643	MTMR9
ENSMUSG00000027111.15	ENSMUSG00000027111	158.514	213.727	376.274	378.954	-1.02038	4.11e-13	ENSG00000091409	ITGA6
ENSMUSG00000029104.15	ENSMUSG00000029104	65.5393	76.171	129.106	137.921	-0.913598	4.12e-13	ENSG00000197386	HTT
ENSMUSG00000026166.14	ENSMUSG00000026166	1.39007	2.43897	5.79263	6.3724	-1.65338	4.17e-13	ENSG00000115009	CCL20
ENSMUSG00000030103.11	ENSMUSG00000030103	176.488	167.914	97.9711	95.645	0.830814	4.52e-13	ENSG00000134107	BHLHE40
ENSMUSG00000054252.18	ENSMUSG00000054252	8.64933	8.03219	3.49447	3.59923	1.23099	4.61e-13	ENSG00000068078	FGFR3
ENSMUSG00000037706.17	ENSMUSG00000037706	117.332	119.65	68.5357	65.4056	0.823262	4.64e-13	ENSG00000110651	CD81
ENSMUSG00000052428.10	ENSMUSG00000052428	46.902	43.9015	24.2724	25.5781	0.864444	4.66e-13	ENSG00000143183	TMCO1
ENSMUSG00000029767.16	ENSMUSG00000029767	514.172	551.958	311.174	310.795	0.7775	4.7e-13	ENSG00000128595	CALU
ENSMUSG00000024063.13	ENSMUSG00000024063	5.97216	6.61337	2.2352	2.18314	1.51	4.71e-13	ENSG00000213626	LBH
ENSMUSG00000040865.15	ENSMUSG00000040865	32.2291	35.3304	59.984	67.5002	-0.915628	4.72e-13	ENSG00000114933	INO80D
ENSMUSG00000004473.10	ENSMUSG00000004473	0.926714	0.938066	4.28151	3.1862	-1.99304	4.8e-13	ENSG00000105472	CLEC11A
ENSMUSG00000031505.11	ENSMUSG00000031505	37.3543	30.701	17.2277	16.9444	0.992681	4.8e-13	ENSG00000213995	NAXD
ENSMUSG00000025019.15	ENSMUSG00000025019	3.70686	6.19124	13.726	14.2789	-1.4929	4.81e-13	ENSG00000196233	LCOR
ENSMUSG00000029173.12	ENSMUSG00000029173	8.28894	8.72402	17.4094	16.698	-1.00194	5.09e-13	ENSG00000109618	SEPSECS
ENSMUSG00000039967.14	ENSMUSG00000039967	13.3344	29.3615	78.7672	82.6937	-1.91704	5.14e-13	ENSG00000188994	ZNF292
ENSMUSG00000026879.14	ENSMUSG00000026879	308.956	303.418	182.783	171.199	0.790749	5.63e-13	ENSG00000148180	GSN
ENSMUSG00000049658.13	ENSMUSG00000049658	24.5579	45.9653	108.927	113.228	-1.65413	5.94e-13	ENSG00000145734	BDP1
ENSMUSG00000008540.11	ENSMUSG00000008540	5.40583	4.2682	10.9871	11.3287	-1.20987	6.04e-13	ENSG00000008394	MGST1
ENSMUSG00000026643.16	ENSMUSG00000026643	50.9178	53.6105	91.5488	94.7894	-0.833775	6.18e-13	ENSG00000152465	NMT2
ENSMUSG00000090115.7	ENSMUSG00000090115	10.7087	13.2113	24.0945	27.0532	-1.09419	6.57e-13	ENSG00000164663	USP49
ENSMUSG00000005802.12	ENSMUSG00000005802	65.0759	75.0922	134.049	132.552	-0.927056	6.9e-13	ENSG00000104154	SLC30A4
ENSMUSG00000023175.15	ENSMUSG00000023175	667.286	575.926	359.741	347.414	0.813912	6.91e-13	ENSG00000172270	BSG
ENSMUSG00000040524.9	ENSMUSG00000040524	45.6149	73.6382	146.925	154.708	-1.33792	6.96e-13	ENSG00000180357	ZNF609
ENSMUSG00000074227.12	ENSMUSG00000074227	300.77	264.957	158.542	152.495	0.862919	6.98e-13	ENSG00000167642	SPINT2
ENSMUSG00000026377.12	ENSMUSG00000026377	135.043	127.624	76.0598	72.3385	0.823682	7e-13	ENSG00000155438	NIFK
ENSMUSG00000055799.13	ENSMUSG00000055799	8.23746	8.5364	3.11669	3.71723	1.29261	7.02e-13	ENSG00000152284	TCF7L1
ENSMUSG00000034880.7	ENSMUSG00000034880	54.1613	48.1228	28.1446	24.575	0.956016	7.41e-13	ENSG00000130312	MRPL34
ENSMUSG00000032577.16	ENSMUSG00000032577	18.9976	20.3091	10.1686	10.2371	0.946128	7.73e-13	ENSG00000114738	MAPKAPK3
ENSMUSG00000027947.11	ENSMUSG00000027947	9.16417	12.0936	24.8772	27.7276	-1.3046	7.79e-13	ENSG00000160712	IL6R
ENSMUSG00000034557.14	ENSMUSG00000034557	35.4005	44.7589	80.5091	79.9367	-1.00006	7.97e-13	ENSG00000157077	ZFYVE9
ENSMUSG00000090100.7	ENSMUSG00000090100	5.27712	7.4792	15.3004	18.2021	-1.38865	8e-13	ENSG00000128881	TTBK2
ENSMUSG00000028199.18	ENSMUSG00000028199	27.0611	28.9295	13.159	14.7506	1.004	8.14e-13	ENSG00000116791	CRYZ
ENSMUSG00000030353.15	ENSMUSG00000030353	33.2073	39.2581	67.3708	70.5094	-0.927129	8.26e-13	ENSG00000197905	TEAD4
ENSMUSG00000062169.13	ENSMUSG00000062169	77.844	70.9178	42.7207	36.7888	0.903802	8.42e-13	ENSG00000143771	CNIH4
ENSMUSG00000049164.6	ENSMUSG00000049164	3.65537	6.00362	14.0094	13.7479	-1.5155	8.55e-13	ENSG00000177853	ZNF518A
ENSMUSG00000024054.14	ENSMUSG00000024054	72.6956	94.3695	161.123	169.754	-0.985312	8.57e-13	ENSG00000101596	SMCHD1
ENSMUSG00000025481.12	ENSMUSG00000025481	16.4749	14.7745	7.27227	7.28696	1.10031	9.09e-13	ENSG00000183463	URAD
ENSMUSG00000020135.13	ENSMUSG00000020135	10.3998	12.0072	4.72226	4.30727	1.31261	9.28e-13	ENSG00000115266	APC2
ENSMUSG00000022174.8	ENSMUSG00000022174	118.722	117.774	58.6819	53.7819	1.07239	9.41e-13	ENSG00000129562	DAD1
ENSMUSG00000045838.8	ENSMUSG00000045838	6.84739	10.3656	20.2427	24.0735	-1.3602	9.58e-13	ENSG00000188549	CCDC9B
ENSMUSG00000020451.17	ENSMUSG00000020451	60.6483	58.5822	32.8669	32.8946	0.858204	9.6e-13	ENSG00000182541	LIMK2
ENSMUSG00000028559.17	ENSMUSG00000028559	48.6479	58.2239	99.8345	97.2349	-0.882011	1.09e-12	ENSG00000117859	OSBPL9
ENSMUSG00000058325.6	ENSMUSG00000058325	12.9225	20.7782	41.3355	44.7838	-1.35087	1.09e-12	ENSG00000150760	DOCK1
ENSMUSG00000007659.18	ENSMUSG00000007659	68.9372	71.6683	125.801	124.586	-0.832321	1.1e-12	ENSG00000171552	BCL2L1
ENSMUSG00000021013.16	ENSMUSG00000021013	18.9976	18.8551	34.3465	34.1926	-0.856438	1.1e-12	ENSG00000165533	TTC8
ENSMUSG00000028613.14	ENSMUSG00000028613	96.8931	112.849	191.377	200.082	-0.899924	1.13e-12	ENSG00000157193	LRP8
ENSMUSG00000021367.8	ENSMUSG00000021367	3.2435	3.61156	8.97229	9.91262	-1.45927	1.19e-12	ENSG00000078401	EDN1
ENSMUSG00000043613.8	ENSMUSG00000043613	5.97216	7.31692	19.7601	19.201	-1.54909	1.21e-12	ENSG00000149968	MMP3
ENSMUSG00000002104.11	ENSMUSG00000002104	23.2193	21.6693	48.0411	46.0229	-1.06751	1.26e-12	ENSG00000165917	RAPSN
ENSMUSG00000040488.17	ENSMUSG00000040488	76.5054	67.9629	128.256	125.766	-0.814563	1.29e-12	ENSG00000090006	LTBP4
ENSMUSG00000020689.4	ENSMUSG00000020689	6.07513	7.22311	2.70743	2.30114	1.41183	1.32e-12	ENSG00000259207	ITGB3
ENSMUSG00000032215.15	ENSMUSG00000032215	100.062	96.3624	54.7423	55.9411	0.827344	1.35e-12	ENSG00000137876	RSL24D1
ENSMUSG00000018196.18	ENSMUSG00000018196	16.8353	16.1816	11.3334	10.4437	0.600356	1.01e-05	-	-
ENSMUSG00000022415.12	ENSMUSG00000022415	26.1024	24.4366	11.5853	12.5973	1.06227	1.4e-12	ENSG00000100321	SYNGR1
ENSMUSG00000026414.13	ENSMUSG00000026414	275.337	255.623	119.221	122.934	1.13259	1.4e-12	ENSG00000118194	TNNT2
ENSMUSG00000007656.13	ENSMUSG00000007656	96.6872	90.711	51.1578	53.7229	0.837032	1.45e-12	ENSG00000128989	ARPP19
ENSMUSG00000068267.5	ENSMUSG00000068267	185.034	166.085	307.293	296.877	-0.783138	1.46e-12	ENSG00000125817	CENPB
ENSMUSG00000050714.9	ENSMUSG00000050714	3.29498	4.3334	9.99859	9.09808	-1.31691	1.49e-12	ENSG00000171448	ZBTB26
ENSMUSG00000026812.16	ENSMUSG00000026812	21.3144	24.9995	42.2799	44.4003	-0.902911	1.58e-12	ENSG00000165699	TSC1
ENSMUSG00000027035.10	ENSMUSG00000027035	30.1182	39.1643	67.2449	72.368	-1.00964	1.58e-12	ENSG00000172292	CERS6
ENSMUSG00000038332.13	ENSMUSG00000038332	11.9958	11.7727	23.5483	21.7134	-0.928866	1.61e-12	ENSG00000080546	SESN1
ENSMUSG00000022438.6	ENSMUSG00000022438	52.9772	49.9989	29.1206	28.2923	0.842589	1.64e-12	ENSG00000188677	PARVB
ENSMUSG00000024646.13	ENSMUSG00000024646	20.3362	22.9826	10.7667	10.5617	1.02299	1.64e-12	ENSG00000166347	CYB5A
ENSMUSG00000026437.11	ENSMUSG00000026437	48.9099	41.228	22.8557	23.749	0.950651	1.65e-12	ENSG00000117266	CDK18
ENSMUSG00000006941.5	ENSMUSG00000006941	46.3357	43.6201	24.8705	22.3919	0.928493	1.71e-12	ENSG00000114784	EIF1B
ENSMUSG00000041961.14	ENSMUSG00000041961	20.9026	26.3128	44.6411	48.8846	-0.984537	1.89e-12	ENSG00000183579	ZNRF3
ENSMUSG00000042507.15	ENSMUSG00000042507	42.5774	52.2972	92.934	96.353	-0.995717	1.91e-12	ENSG00000156030	MIDEAS
ENSMUSG00000038569.13	ENSMUSG00000038569	3.82579	2.67067	9.07712	8.74405	-1.46107	2.07e-12	ENSG00000151164	RAD9B
ENSMUSG00000099083.7	ENSMUSG00000099083	38.6131	52.0627	95.1062	97.8871	-1.08878	2.1e-12	ENSG00000170653	ATF7
ENSMUSG00000035692.6	ENSMUSG00000035692	2.11085	3.09562	0.598152	0.649041	2.05997	2.19e-12	ENSG00000187608	ISG15
ENSMUSG00000034006.16	ENSMUSG00000034006	12.1503	11.8196	6.17041	4.92681	1.11232	2.2e-12	ENSG00000122490	SLC66A2
ENSMUSG00000009772.15	ENSMUSG00000009772	22.2926	22.8888	11.5223	12.3318	0.920983	2.21e-12	ENSG00000163545	NUAK2
ENSMUSG00000026014.15	ENSMUSG00000026014	36.1419	55.5804	108.549	112.343	-1.26695	2.27e-12	ENSG00000173166	RAPH1
ENSMUSG00000034269.12	ENSMUSG00000034269	90.4576	112.521	183.538	191.703	-0.886026	2.46e-12	ENSG00000168137	SETD5
ENSMUSG00000003363.15	ENSMUSG00000003363	23.3223	23.4517	12.7186	12.0073	0.919871	2.61e-12	ENSG00000105223	PLD3
ENSMUSG00000024177.8	ENSMUSG00000024177	4.99396	3.93988	1.51112	1.50459	1.55934	2.65e-12	ENSG00000103202	NME4
ENSMUSG00000034903.18	ENSMUSG00000034903	22.9619	34.6616	71.7783	72.309	-1.32074	2.66e-12	ENSG00000082438	COBLL1
ENSMUSG00000091955.2	ENSMUSG00000091955	17.4979	12.7694	6.56299	5.47023	1.32914	2.69e-12	ENSG00000034510	TMSB10
ENSMUSG00000021709.14	ENSMUSG00000021709	58.6919	81.5649	148.373	155.091	-1.11279	2.72e-12	ENSG00000112851	ERBIN
ENSMUSG00000032044.4	ENSMUSG00000032044	52.0504	47.3254	24.8076	27.9678	0.912123	2.73e-12	ENSG00000165526	RPUSD4
ENSMUSG00000062825.15	ENSMUSG00000062825	4643.11	4244.58	2556.58	2408.9	0.839872	2.95e-12	ENSG00000184009	ACTG1
ENSMUSG00000074259.10	ENSMUSG00000074259	17.2472	17.3542	30.6632	32.629	-0.871162	3.05e-12	ENSG00000175318	GRAMD2A
ENSMUSG00000002059.18	ENSMUSG00000002059	91.4873	78.8914	45.3651	40.9043	0.981619	3.06e-12	ENSG00000109113	RAB34
ENSMUSG00000031732.12	ENSMUSG00000031732	18.0194	22.2791	37.7151	41.0371	-0.964888	3.09e-12	ENSG00000040199	PHLPP2
ENSMUSG00000041477.14	ENSMUSG00000041477	3.29498	4.31511	1.0389	1.23908	1.73798	3.12e-12	ENSG00000151065	DCP1B
ENSMUSG00000027293.13	ENSMUSG00000027293	136.69	149.106	245.368	244.069	-0.775948	3.13e-12	ENSG00000103966	EHD4
ENSMUSG00000030180.15	ENSMUSG00000030180	40.0974	60.0123	107.19	117.576	-1.16584	3.16e-12	ENSG00000073614	KDM5A
ENSMUSG00000047557.2	ENSMUSG00000047557	29.5519	30.2526	15.5205	17.1996	0.869473	3.25e-12	ENSG00000079257	LXN
ENSMUSG00000021951.6	ENSMUSG00000021951	30.2727	26.4535	13.5371	13.2463	1.0818	3.3e-12	ENSG00000150456	EEF1AKMT1
ENSMUSG00000044308.17	ENSMUSG00000044308	35.9359	50.6087	90.4469	98.7132	-1.12705	3.32e-12	ENSG00000144357	UBR3
ENSMUSG00000018774.13	ENSMUSG00000018774	7.67113	5.58149	2.61298	2.86168	1.26832	2.49e-10	-	-
ENSMUSG00000025912.16	ENSMUSG00000025912	3.91279	5.6753	12.7186	13.2463	-1.43133	3.47e-12	ENSG00000185697	MYBL1
ENSMUSG00000031176.8	ENSMUSG00000031176	39.3854	37.4288	21.565	18.8517	0.926555	3.47e-12	ENSG00000165169	DYNLT3
ENSMUSG00000030655.15	ENSMUSG00000030655	60.5453	96.0111	177.148	186.481	-1.21509	3.54e-12	ENSG00000157106	SMG1
ENSMUSG00000021140.9	ENSMUSG00000021140	40.3986	53.4763	93.6477	98.0081	-1.02875	3.63e-12	ENSG00000100731	PCNX1
ENSMUSG00000011148.14	ENSMUSG00000011148	5.76622	5.76911	2.2352	2.06513	1.42271	3.74e-12	ENSG00000185100	ADSS1
ENSMUSG00000038872.10	ENSMUSG00000038872	61.4206	91.8836	179.477	193.414	-1.28179	3.76e-12	ENSG00000140836	ZFHX3
ENSMUSG00000018861.8	ENSMUSG00000018861	13.6433	12.5701	7.80746	8.05401	0.723497	2.4e-05	-	-
ENSMUSG00000018765.5	ENSMUSG00000018765	184.828	176.685	108.454	104.85	0.761077	4.06e-12	ENSG00000129245	FXR2
ENSMUSG00000031146.6	ENSMUSG00000031146	548.592	515.83	301.589	292.796	0.840573	4.09e-12	ENSG00000102007	PLP2
ENSMUSG00000028062.15	ENSMUSG00000028062	34.7003	29.7836	15.3001	16.462	1.02032	4.17e-12	ENSG00000116586	LAMTOR2
ENSMUSG00000033306.15	ENSMUSG00000033306	24.7639	35.1775	62.019	67.2937	-1.10769	4.26e-12	ENSG00000145012	LPP
ENSMUSG00000074796.10	ENSMUSG00000074796	14.8789	14.8684	28.1132	28.2628	-0.922134	4.25e-12	ENSG00000088836	SLC4A11
ENSMUSG00000099517.2	ENSMUSG00000099517	1.93374	1.80812	5.04337	5.69386	-1.52123	4.57e-12	ENSG00000277775	H3C7
ENSMUSG00000026385.16	ENSMUSG00000026385	103.277	95.7297	59.4689	54.9029	0.798993	4.72e-12	ENSG00000155368	DBI
ENSMUSG00000026094.14	ENSMUSG00000026094	37.0171	37.3819	21.7539	19.4712	0.852197	4.93e-12	ENSG00000081320	STK17B
ENSMUSG00000034303.7	ENSMUSG00000034303	3.80983	3.09562	7.61857	9.76511	-1.33648	5.03e-12	ENSG00000149548	CCDC15
ENSMUSG00000042116.3	ENSMUSG00000042116	4.89099	3.69504	1.50923	1.33525	1.58749	5.23e-12	ENSG00000179403	VWA1
ENSMUSG00000043183.18	ENSMUSG00000043183	22.7045	31.8004	59.2486	61.0393	-1.14044	5.26e-12	ENSG00000170085	SIMC1
ENSMUSG00000027953.13	ENSMUSG00000027953	23.5282	20.5437	11.239	11.5942	0.947065	5.38e-12	ENSG00000169241	SLC50A1
ENSMUSG00000038235.4	ENSMUSG00000038235	69.8125	65.5708	39.6669	37.0248	0.819791	5.48e-12	ENSG00000158769	F11R
ENSMUSG00000023845.7	ENSMUSG00000023845	47.2109	69.8859	123.03	131.608	-1.11986	5.51e-12	ENSG00000113441	LNPEP
ENSMUSG00000049313.8	ENSMUSG00000049313	13.7463	19.2304	6.89449	7.02144	1.24629	5.53e-12	ENSG00000137642	SORL1
ENSMUSG00000058793.14	ENSMUSG00000058793	64.2522	66.6027	115.475	116.857	-0.828057	5.76e-12	ENSG00000101290	CDS2
ENSMUSG00000043535.13	ENSMUSG00000043535	54.2643	70.355	120.134	121.725	-0.95587	6.34e-12	ENSG00000107290	SETX
ENSMUSG00000036599.10	ENSMUSG00000036599	27.9559	22.6074	11.4908	11.1222	1.15969	6.34e-12	ENSG00000136213	CHST12
ENSMUSG00000031749.12	ENSMUSG00000031749	64.3552	66.5558	109.84	111.222	-0.755694	6.54e-12	ENSG00000157350	ST3GAL2
ENSMUSG00000058706.5	ENSMUSG00000058706	9.80721	11.6803	20.09	22.1754	-0.97371	6.81e-12	ENSG00000168887	C2orf68
ENSMUSG00000026189.13	ENSMUSG00000026189	14.3126	12.2418	6.48523	6.34703	1.04699	6.83e-12	ENSG00000115425	PECR
ENSMUSG00000027546.15	ENSMUSG00000027546	51.4326	53.2822	29.7502	30.3279	0.80156	7.06e-12	ENSG00000054793	ATP9A
ENSMUSG00000026087.11	ENSMUSG00000026087	67.6501	58.676	32.3632	33.4846	0.939346	7.22e-12	ENSG00000185414	MRPL30
ENSMUSG00000026426.10	ENSMUSG00000026426	70.6362	70.4019	39.2577	38.7064	0.855149	7.22e-12	ENSG00000143862	ARL8A
ENSMUSG00000050248.11	ENSMUSG00000050248	23.4253	25.3747	13.4427	13.2168	0.872829	7.36e-12	ENSG00000173040	EVC2
ENSMUSG00000042810.14	ENSMUSG00000042810	20.6966	21.2472	9.57044	11.2402	1.00998	7.46e-12	ENSG00000133619	KRBA1
ENSMUSG00000019810.15	ENSMUSG00000019810	33.4132	37.335	17.3464	18.7927	0.969174	7.72e-12	ENSG00000001036	FUCA2
ENSMUSG00000042460.5	ENSMUSG00000042460	57.8682	67.0248	33.8743	35.5792	0.846883	7.74e-12	ENSG00000106392	C1GALT1
ENSMUSG00000066798.3	ENSMUSG00000066798	8.08301	7.34553	14.8405	16.244	-1.01224	7.77e-12	ENSG00000186130	ZBTB6
ENSMUSG00000021224.15	ENSMUSG00000021224	23.3738	26.4535	46.0262	44.1053	-0.853871	7.89e-12	ENSG00000133961	NUMB
ENSMUSG00000053580.16	ENSMUSG00000053580	18.1739	26.0313	49.7726	47.911	-1.1418	7.93e-12	ENSG00000170921	TANC2
ENSMUSG00000027901.12	ENSMUSG00000027901	3.61522	3.8789	1.16356	0.997458	1.79322	8.5e-12	ENSG00000162777	DENND2D
ENSMUSG00000019256.17	ENSMUSG00000019256	16.9898	19.4649	34.1573	35.1662	-0.925885	8.61e-12	ENSG00000106546	AHR
ENSMUSG00000026627.7	ENSMUSG00000026627	22.3956	23.0764	11.963	12.5383	0.891807	9.08e-12	ENSG00000065600	PACC1
ENSMUSG00000059901.12	ENSMUSG00000059901	27.7499	26.8287	14.9853	15.0754	0.859942	9.22e-12	ENSG00000138316	ADAMTS14
ENSMUSG00000021591.8	ENSMUSG00000021591	19.9758	18.1985	35.0706	35.1367	-0.87977	9.63e-12	ENSG00000173221	GLRX
ENSMUSG00000035776.14	ENSMUSG00000035776	30.3241	36.3501	17.5668	17.8486	0.913555	9.7e-12	ENSG00000102181	CD99L2
[truncated: 5,614 more rows]
