# Supplementary material for: Immunotherapeutic IL-6R and targeting the MCT-1/IL-6/CXCL7/PD-L1 circuit prevent relapse and metastasis of triple-negative breast cancer
Source: Theranostics. 2024 Mar 3;14(5):2167–89. doi: 10.7150/thno.92922 (PMC10945351; doi:10.7150/thno.92922)
Supplement: Supplementary file 1 — Supplementary methods, figures and tables. [file thnov14p2167s1.zip › Table S4.xlsx]

## Sheet: overlap DEGs
Table S4. DEGs that overlapped between scramble + anti-IL-6R vs. scramble + IgG, shMCT-1 + anti-IL-6R vs. shMCT-1 + IgG, shMCT-1 + anti-IL-6R vs. scramble + anti-IL-6R pairwise comparisons
Human Ensembl ID	Gene Symbol	Description	Protein Class (Panther DB)	Gene Ontology (GO) Molecular Function (MF)	Gene Ontology (GO) Biological Process (BP)	Panther Gene Ontology (GO) Slim Biological Process	scramble+anti-IL-6R vs. scramble+IgG		shMCT-1+anti-IL-6R vs. shMCT-1+IgG		shMCT-1+anti-IL-6R vs. scramble+anti-IL-6R
							Log2 Fold change	p-value	Log2 Fold change	p-value	Log2 Fold change	p-value
ENSG00000108242	CYP2C18	Cytochrome P450 2C18	oxygenase (PC00177)	heme binding(GO:0020037);iron ion binding(GO:0005506);oxygen binding(GO:0019825);arachidonic acid epoxygenase activity(GO:0008392);retinoic acid 4-hydroxylase activity(GO:0008401);aromatase activity(GO:0070330);linoleic acid epoxygenase activity(GO:0071614);monooxygenase activity(GO:0004497);oxidoreductase activity, acting on paired donors, with incorporation or reduction of molecular oxygen, red…	retinoic acid metabolic process(GO:0042573);retinol metabolic process(GO:0042572);xenobiotic metabolic process(GO:0006805);epoxygenase P450 pathway(GO:0019373);linoleic acid metabolic process(GO:0043651)	cellular process (GO:0009987); metabolic process (GO:0008152); response to stimulus (GO:0050896)	0.59514	0.0132813	-0.331108	0.0493383	1.5954	5.09e-17
ENSG00000109107	ALDOC	Fructose-bisphosphate aldolase C	aldolase (PC00044)	protein binding(GO:0005515);cytoskeletal protein binding(GO:0008092);fructose-bisphosphate aldolase activity(GO:0004332)	gluconeogenesis(GO:0006094);fructose metabolic process(GO:0006000);glycolytic process(GO:0006096);epithelial cell differentiation(GO:0030855);fructose 1,6-bisphosphate metabolic process(GO:0030388)	cellular process (GO:0009987); metabolic process (GO:0008152)	1.34319	0.0138224	-0.322029	0.0284024	4.69854	1.34e-91
ENSG00000196378	ZNF34	Zinc finger protein 34	C2H2 zinc finger transcription factor (PC00248)	RNA polymerase II cis-regulatory region sequence-specific DNA binding(GO:0000978);DNA-binding transcription factor activity, RNA polymerase II-specific(GO:0000981);metal ion binding(GO:0046872);protein binding(GO:0005515)	regulation of transcription by RNA polymerase II(GO:0006357);regulation of DNA-templated transcription(GO:0006355)	biological regulation (GO:0065007)	-0.542823	0.0420767	-0.77584	0.00423944	-1.4225	6.68e-11
ENSG00000171960	PPIH	Peptidyl-prolyl cis-trans isomerase H	chaperone (PC00072)	peptidyl-prolyl cis-trans isomerase activity(GO:0003755);protein binding(GO:0005515);cyclosporin A binding(GO:0016018);ribonucleoprotein complex binding(GO:0043021)	protein folding(GO:0006457);mRNA splicing, via spliceosome(GO:0000398);protein peptidyl-prolyl isomerization(GO:0000413);positive regulation of viral genome replication(GO:0045070);protein-containing complex assembly(GO:0065003)	(unidentifiable)	-0.376962	0.0182187	-0.276685	0.0486588	0.281811	0.0441554
ENSG00000128590	DNAJB9	DnaJ homolog subfamily B member 9	chaperone (PC00072)	misfolded protein binding(GO:0051787);protein binding(GO:0005515);protein-folding chaperone binding(GO:0051087);Hsp70 protein binding(GO:0030544)	negative regulation of IRE1-mediated unfolded protein response(GO:1903895);response to unfolded protein(GO:0006986);response to endoplasmic reticulum stress(GO:0034976);ubiquitin-dependent ERAD pathway(GO:0030433);B cell differentiation(GO:0030183);positive regulation of immunoglobulin production(GO:0002639)	(unidentifiable)	-0.404352	0.0108607	-0.434618	0.0168096	-0.793981	4.3e-06
ENSG00000114315	HES1	Transcription factor HES-1	basic helix-loop-helix transcription factor (PC00055)	DNA-binding transcription factor activity, RNA polymerase II-specific(GO:0000981);DNA binding(GO:0003677);protein-folding chaperone binding(GO:0051087);sequence-specific double-stranded DNA binding(GO:1990837);protein-containing complex binding(GO:0044877);protein binding(GO:0005515);chromatin binding(GO:0003682);sequence-specific DNA binding(GO:0043565);E-box binding(GO:0070888);transcription co…	stomach neuroendocrine cell differentiation(GO:0061102);adenohypophysis development(GO:0021984);S-shaped body morphogenesis(GO:0072050);ventricular septum morphogenesis(GO:0060412);positive regulation of Notch signaling pathway(GO:0045747);embryonic heart tube morphogenesis(GO:0003143);positive regulation of mitotic cell cycle, embryonic(GO:0045977);negative regulation of DNA-binding transcriptio…	biological regulation (GO:0065007); developmental process (GO:0032502); multicellular organismal process (GO:0032501)	-0.355446	0.0218829	-0.371099	0.0184007	-0.732315	3.07e-06
ENSG00000287080	H3C3	Histone H3.1	chromatin/chromatin-binding, or -regulatory protein (PC00077)	DNA binding(GO:0003677);protein binding(GO:0005515);protein heterodimerization activity(GO:0046982);cadherin binding(GO:0045296);structural constituent of chromatin(GO:0030527)	epigenetic regulation of gene expression(GO:0040029);gene expression(GO:0010467);telomere organization(GO:0032200);nucleosome assembly(GO:0006334)	(unidentifiable)	-0.735535	0.00439902	-0.601646	0.045908	-0.639166	0.0295183
ENSG00000175701	MTLN	Mitoregulin	(unidentifiable)	protein binding(GO:0005515)	striated muscle cell differentiation(GO:0051146);positive regulation of fatty acid beta-oxidation(GO:0032000);positive regulation of sequestering of calcium ion(GO:0051284);positive regulation of mitochondrial membrane potential(GO:0010918);fatty acid beta-oxidation(GO:0006635);triglyceride homeostasis(GO:0070328);positive regulation of protein-containing complex assembly(GO:0031334);cellular lip…	biological regulation (GO:0065007)	0.464714	0.0271711	-0.449479	0.0229481	0.55062	0.00659342
