# Supplementary material for: Immunotherapeutic IL-6R and targeting the MCT-1/IL-6/CXCL7/PD-L1 circuit prevent relapse and metastasis of triple-negative breast cancer
Source: Theranostics. 2024 Mar 3;14(5):2167–89. doi: 10.7150/thno.92922 (PMC10945351; doi:10.7150/thno.92922)
Supplement: Supplementary file 1 — Supplementary methods, figures and tables. [file thnov14p2167s1.zip › Table S5.xlsx]

## Sheet: title page
Immunotherapeutic IL-6R and targeting the MCT-1/IL-6/CXCL7/PD-L1 circuit prevent relapse and metastasis of triple-negative breast cancer
Aushia Tanzih Al Haq1§, Pao-Pao Yang1§, Christopher Jin2, Jou-Ho Shih2, Hong-Yu Tseng1,
Li-Mei Chen1, Yen-An Chen1, Yueh-Shan Weng1, Lu-Hai Wang3, Michael P. Snyder2,
Hsin-Ling Hsu1*
This file includes:
Table S5. GSEA MSigDB Hallmark (H) gene sets: shMCT-1 vs. scramble (anti-IL-6R vs. IgG)
Worksheet	Content
Table S5A	GSEA MSigDB Hallmark (H) gene sets: scramble+anti-IL-6R vs. scramble+IgG
Table S5B	GSEA MSigDB Hallmark (H) gene sets: shMCT-1+anti-IL-6R vs. shMCT-1+IgG
Table S5C	GSEA MSigDB Hallmark (H) gene sets: shMCT-1+anti-IL-6R vs. scramble+anti-IL-6R

## Sheet: Table S5A
Table S5A. GSEA MSigDB Hallmark (H) gene sets: scramble+anti-IL-6R vs. scramble+IgG. Top 20 gene sets from GSEA of scramble+anti-IL-6R vs. scramble+IgG using the Hallmark (H) Molecular Signatures Database (MSigDB) gene sets. Size refers to the number of genes in the gene set after filtering out those genes not in the expression dataset. NES (Normalized Enrichment Score) indicates the degree to wh…
NAME	Size	NES	NOM p-val	FDR q-val	Number of genes in the leading edge (%)	Leading edge subsets
MYC_TARGETS_V1	199	-1.71	0	0.072	79 (40)	CCT5, XPO1, RPL6, SRPK1, PSMD3, TCP1, RPS10, PRPF31, PSMC4, SRSF1, MAD2L1, HPRT1, CCNA2, NOP56, APEX1, MCM4, PABPC4, PSMA2, PTGES3, NCBP1, NOP16, POLE3, RPL14, RSL1D1, EIF3J, SF3A1, EIF2S2, ETF1, NCBP2, YWHAQ, RRM1, GNL3, CUL1, DDX21, VBP1, UBE2E1, HDAC2, PSMC6, PPM1G, CCT2, HNRNPR, PSMD8, YWHAE, XRCC6, SET, U2AF1, PSMD7, SNRPB2, TARDBP, TRA2B, NOLC1, HNRNPC, USP1, RAD23B, NHP2, FBL, CBX3, SSBP1,…
G2M_CHECKPOINT	195	-1.68	0	0.046	64 (33)	TOP2A, HSPA8, SRSF1, HIRA, MAD2L1, KIF4A, ODF2, CCNA2, RPS6KA5, PRC1, KIF5B, DKC1, CDKN1B, STAG1, HIF1A, KIF23, POLQ, KIF15, FANCC, CASP8AP2, CENPF, TPX2, CUL1, MEIS2, SS18, KMT5A, SMC2, HMMR, EZH2, MTF2, RAD21, MARCKS, SRSF10, CENPE, ATRX, TRA2B, INCENP, SMC1A, SFPQ, NOLC1, LMNB1, ARID4A, CHEK1, CBX1, RAD23B, FBXO5, NUSAP1, HMGA1, TOP1, HNRNPU, SMC4, NCL, EWSR1, DR1, NDC80, PRPF4B, HMGB3, HNRNPD…
TNFA_SIGNALING_VIA_NFKB	155	-1.67	0.002	0.033	65 (42)	GADD45B, BTG1, SAT1, TNC, CEBPB, BHLHE40, NR4A1, BTG3, F3, PER1, CSF1, EFNA1, PMEPA1, TIPARP, PLAU, TNFRSF9, EDN1, MAFF, FOSB, TNIP2, IER3, TRIP10, HBEGF, RIGI, ATF3, IER5, RIPK2, BCL6, DNAJB4, NFIL3, PTGS2, CFLAR, TNIP1, MXD1, ATP2B1, IL1A, ZFP36, AREG, NFE2L2, CXCL6, MCL1, MARCKS, PDE4B, CCL20, FOSL1, EGR2, NR4A2, RCAN1, TNFAIP8, INHBA, NAMPT, CCL5, CCNL1, SERPINB2, ZBTB10, JUN, DUSP1, MAP3K8, …
E2F_TARGETS	199	-1.61	0	0.038	49 (25)	TRIP13, LIG1, IPO7, E2F8, EED, RAD51C, TIMELESS, HMMR, EZH2, RAD21, CENPE, ANP32E, DSCC1, XRCC6, TIPIN, CDCA3, TRA2B, SMC1A, HELLS, NOLC1, MSH2, USP1, RAD50, LMNB1, GINS3, SLBP, NBN, CHEK1, GINS1, SPC25, HMGA1, HMGB2, SMC6, SMC3, SMC4, EIF2S1, PA2G4, RANBP1, ING3, HMGB3, PNN, HNRNPD, PSIP1, NAP1L1, LYAR, SYNCRIP, NASP, DEK, DEPDC1
MITOTIC_SPINDLE	191	-1.47	0.002	0.1	72 (37)	BUB1, NET1, MYO1E, CTTN, MYH10, CDK5RAP2, RFC1, HOOK3, CNTRL, TUBA4A, TUBGCP5, RABGAP1, EPB41, NCK2, MARK4, DLGAP5, TUBGCP3, ARHGAP10, MAPRE1, TOP2A, MYH9, RAB3GAP1, KIF4A, KLC1, RASA1, SASS6, PRC1, TUBGCP2, ECT2, KIF5B, KIF23, KIF15, SOS1, CEP57, KIF3C, CENPF, ITSN1, STAU1, TPX2, EZR, EPB41L2, DLG1, DOCK4, PPP4R2, CENPJ, MARCKS, PALLD, YWHAE, CENPE, PCM1, ARHGEF3, CYTH2, TLK1, WASL, TUBD1, INCEN…
ANDROGEN_RESPONSE	79	-1.41	0.056	0.134	22 (28)	INSIG1, RAB4A, HMGCR, PTPN21, TPD52, PTK2B, PGM3, ELOVL5, ADAMTS1, HMGCS1, XRCC6, B2M, TNFAIP8, STK39, SMS, INPP4B, ACSL3, IDI1, PA2G4, ZBTB10, ELL2, DNAJB9
UNFOLDED_PROTEIN_RESPONSE	108	-1.36	0.041	0.185	40 (37)	POP4, SDAD1, ZBTB17, EIF2AK3, NABP1, SRPRA, SSR1, , HSPA9, SPCS3, NOP56, CXXC1, DCTN1, TARS1, BAG3, ATF3, KIF5B, DKC1, TSPYL2, EXOSC9, CNOT6, DCP2, YWHAZ, NOP14, PAIP1, SEC11A, HSP90B1, STC2, MTREX, NOLC1, DDX10, NHP2, EIF2S1, EIF4E, NPM1, FUS, DNAJA4, EIF4A2, CNOT4, NFYB, DNAJB9
UV_RESPONSE_DN	108	-1.29	0.074	0.252	25 (23)	INSIG1, CITED2, CDKN1B, LPAR1, DAB2, PTPN21, AGGF1, MRPS31, ATP2B1, CAV1, DLG1, BCKDHB, ATRX, SDC2, RND3, GRK5, HAS2, , PHF3, PLCB4, INPP4B, DUSP1, YTHDC1, ITGB3, PIK3R3, PMP22
MTORC1_SIGNALING	188	-1.26	0.05	0.288	64 (34)	BHLHE40, TUBA4A, CALR, GBE1, ME1, GLRX, HK2, HSPA4, PLOD2, SSR1, TUBG1, HSPA9, DHFR, SC5D, GCLC, YKT6, PSMC4, RAB1A, HPRT1, NFKBIB, MCM4, INSIG1, EEF1E1, HMGCR, NFIL3, NFYC, EIF2S2, ETF1, PSMD12, UBE2D3, FKBP2, ARPC5L, ELOVL5, PSMC6, UFM1, POLR3G, FADS2, TCEA1, PITPNB, HMGCS1, CD9, SEC11A, PNO1, HSP90B1, CCNG1, STIP1, TBK1, ATP6V1D, GTF2H1, DAPP1, NAMPT, SLC9A3R1, SKAP2, PDAP1, ACSL3, IDI1, HSPD1…
COMPLEMENT	106	-1.22	0.137	0.347	29 (12)	PLA2G7, IRF2, CASP3, USP14, MAFF, USP8, JAK2, USP15, TIMP1, CP, ANXA5, KIF2A, GRB2, NOTCH4, DOCK4, USP16, PHEX, S100A13, CCL5, PLA2G4A, STX4, SERPINB2, ZFPM2, CTSC, PLAT, CLU, GNB4, MMP13, GCA
EPITHELIAL_MESENCHYMAL_TRANSITION	99	-1.15	0.183	0.483	27 (27)	PMEPA1, PLOD2, BDNF, ECM1, FERMT2, FAS, LAMA3, COL7A1, TIMP1, DAB2, TPM1, PVR, SGCB, AREG, VCAM1, CXCL6, MATN2, CALD1, TPM4, BASP1, INHBA, CCN2, JUN, PTHLH, ITGB3, PFN2, PMP22
MYC_TARGETS_V2	58	-1.13	0.257	0.493	19 (33)	PES1, LAS1L, FARSA, NDUFAF4, NOP56, MCM4, NOP16, PPAN, GNL3, IMP4, WDR43, NOLC1, CBX3, HSPD1, PA2G4, NPM1, MPHOSPH10, TFB2M, HSPE1
FATTY_ACID_METABOLISM	113	-1.01	0.447	0.876	30 (27)	DLST, NCAPH2, SDHA, APEX1, ACSL1, GCDH, DLD, UBE2L6, CPOX, PDHA1, NSDHL, UROS, KMT5A, ELOVL5, ACSL4, HMGCS1, SUCLG2, BCKDHB, HCCS, TP53INP2, MIX23, SUCLA2, NBN, PSME1, SMS, YWHAH, IDI1, MAOA, SERINC1, HSDL2
WNT_BETA_CATENIN_SIGNALING	30	-1	0.453	0.847	5 (17)	CUL1, NOTCH4, HDAC2, LEF1, TCF7
KRAS_SIGNALING_UP	100	-0.99	0.486	0.828	21 (21)	ETV1, WNT7A, PTGS2, CBX8, PRKG2, BTC, SDCCAG8, PRELID3B, RGS16, GALNT3, CCL20, MPZL2, RBM4, PLEK2, INHBA, TNNT2, SOX9, PTBP2, PLAT, PPP1R15A, IRF8
COAGULATION	62	-0.96	0.51	0.877	8 (13)	CD9, PRSS23, S100A13, SERPINB2, MSRB2, PLAT, CLU, ITGB3
PROTEIN_SECRETION	90	-0.95	0.562	0.857	28 (31)	SNAP23, TMED2, ADAM10, COPB2, TOM1L1, VPS4B, SEC22B, RAB2A, YKT6, BET1, GOLGA4, YIPF6, CAV2, TPD52, NAPG, ARCN1, DNM1L, RAB9A, RAB5A, ANP32E, SNX2, CLTA, STX12, TMX1, VAMP4, AP3S1, CTSC, ARFIP1
ALLOGRAFT_REJECTION	88	-0.95	0.556	0.82	13 (15)	RARS1, B2M, PRKCG, INHBA, UBE2D1, DARS1, CCL5, EIF3A, NPM1, NOS2, IL7, APBB1, IRF8
APICAL_SURFACE	22	-0.94	0.547	0.79	8 (36)	AFAP1L2, BRCA1, EFNA5, ADAM10, CROCC, APP, SULF2, AKAP7
APOPTOSIS	116	-0.88	0.708	0.929	41 (35)	HMOX1, PAK1, PSEN2, ADD1, DNAJC3, DDIT3, GADD45A, F2R, BRCA1, GADD45B, SAT1, BTG3, APP, SC5D, CASP3, EMP1, TOP2A, LMNA, IER3, FAS, ATF3, CDKN1B, TIMP1, CYLD, ETF1, CFLAR, PPP3R1, CASP8, IL1A, CAV1, DNM1L, MCL1, LEF1, DNAJA1, XIAP, ROCK1, HMGB2, PDCD4, JUN, PLAT, CLU
HEDGEHOG_SIGNALING	17	0.76	0.795	1	10 (59)	L1CAM, TLE3, NRP1, PTCH1, ETS2, TLE1, CDK6, AMOT, ADGRG1, PML
IL2_STAT5_SIGNALING	128	0.76	0.968	1	36 (28)	P2RX4, SOCS1, SPRY4, NCS1, PNP, SLC1A5, FLT3LG, RNH1, GSTO1, CDCP1, PTRH2, GPX4, AHNAK, TNFRSF1B, SPP1, IFITM3, SYNGR2, PLPP1, CCNE1, CD81, FURIN, SPRED2, GLIPR2, PLIN2, HIPK2, CCND2, MYO1C, AMACR, MAPKAPK2, CDC42SE2, PLEC, TNFRSF21, IGF2R, PUS1, POU2F1, IFNGR1
MYOGENESIS	92	0.76	0.939	1	29 (32)	SPHK1, GABARAPL2, IGFBP7, PFKM, ITGB5, SOD3, FOXO4, ATP6AP1, SYNGR2, NOTCH1, ADCY9, AGL, AK1, SORBS1, CHRNB1, NAV2, LARGE1, TEAD4, MYO1C, PLXNB2, HSPB8, FDPS, FST, ITGB4, SLC6A8, MAPRE3, SH2B1, AGRN, AKT2
HYPOXIA	143	0.81	0.881	1	47 (33)	ALDOC, NDST2, FAM162A, SLC37A4, ILVBL, CHST2, KDELR3, B3GALT6, GAPDH, NAGK, NDST1, LDHA, CSRP2, P4HA2, IRS2, SLC2A1, PGK1, FOXO3, SCARB1, ISG20, SLC6A6, PDGFB, FOSL2, PLIN2, XPNPEP1, MIF, SDC4, LARGE1, ATP7A, PGF, ENO1, PKP1, HEXA, TPBG, ERO1A, MT2A, PAM, GYS1, SLC25A1, CAVIN3, SIAH2, GRHPR, KLF7, RBPJ, PRKCA, CCNG2, GPC1
NOTCH_SIGNALING	27	0.81	0.761	1	16 (59)	APH1A, NOTCH2, FBXW11, FZD5, PSENEN, NOTCH1, CCND1, DLL1, ARRB1, PPARD, PRKCA, MAML2, JAG1, FZD7, DTX4, DTX2
ESTROGEN_RESPONSE_EARLY	137	0.83	0.841	1	49 (36)	THSD4, SYNGR1, FHL2, RPS6KA2, SLC26A2, SLC1A4, PLAAT3, FLNB, SLC19A2, ISG20L2, SLC7A5, PEX11A, BLVRB, GAB2, SLC2A1, NXT1, SYBU, DEPTOR, ABCA3, ASB13, GLA, ADCY9, PPIF, FAM102A, SNX24, SCARB1, FASN, TGIF2, MED13L, NAV2, HSPB8, CCND1, FARP1, TPBG, AMFR, IGFBP4, RAB31, ALDH3B1, TSKU, SIAH2, OPN3, OLFM1, ITPK1, DHCR7, MINDY1, ENDOD1, ABHD2, MYOF, B4GALT1
INTERFERON_GAMMA_RESPONSE	123	0.86	0.803	1	22 (18)	EPSTI1, ISG15, CD74, TAP1, SOCS1, PSMB10, TOR1B, PSME2, PNP, HELZ2, SLC25A28, NLRC5, RNF213, HLA-G, MYD88, CASP7, IFITM3, VAMP5, IL15RA, IFI27, ST3GAL5, TRIM25
ESTROGEN_RESPONSE_LATE	132	0.87	0.779	1	49 (37)	MAPK13, RPS6KA2, NAB2, COX6C, EMP2, SLC26A2, SLC29A1, SLC1A4, PLAAT3, FLNB, SLC7A5, ALDH3A2, FGFR3, BLVRB, TST, ACOX2, NXT1, GFUS, SNX10, XRCC3, ABCA3, GLA, PPIF, FAM102A, PLXNB1, SCARB1, ISG20, CDC20, LARGE1, HSPB8, CCND1, FARP1, TPBG, AMFR, IGFBP4, DLG5, RAB31, ALDH3B1, MOCS2, SIAH2, OPN3, OLFM1, METTL3, ITPK1, LLGL2, GJB3, DHCR7, ABHD2, MYOF
CHOLESTEROL_HOMEOSTASIS	63	0.98	0.5	0.964	19 (30)	ALDOC, TRIB3, TM7SF2, ETHE1, ABCA2, LGALS3, TNFRSF12A, STX5, ATF5, FBXO6, ACTG1, FASN, PCYT2, FDPS, CHKA, ECH1, MVK, SREBF2, ACAT2
GLYCOLYSIS	155	1.04	0.332	0.768	51 (33)	CLN6, CHPF2, ABCB6, FAM162A, CTH, ALG1, SLC37A4, B4GALT2, SRD5A3, CHST2, KDELR3, B3GALT6, CENPA, GALK2, LDHA, PGLS, P4HA2, IRS2, SDHC, MPI, GNPDA1, GFUS, TALDO1, GLCE, PGK1, TPST1, MDH1, PPIA, AGL, ISG20, CLDN3, HAX1, COG2, MIF, SLC25A10, ENO1, ARTN, PGAM1, HS2ST1, TXN, B3GNT3, GMPPA, POLR3K, PLOD1, EGLN3, TPBG, ERO1A, AURKA, PAM, GYS1, TGFA
ADIPOGENESIS	165	1.14	0.188	0.499	66 (40)	FZD4, CYC1, ACADS, DGAT1, DHRS7, UQCR10, SLC5A6, COX8A, NDUFS3, DHRS7B, ECHS1, MTCH2, SLC1A5, JAGN1, SLC27A1, PIM3, UBC, ABCB8, HIBCH, GPX4, SDHC, SLC19A1, TST, PEMT, SDHB, COX6A1, ACAA2, TALDO1, UCK1, PPP1R15B, STAT5A, UCP2, SCARB1, SORBS1, COX7B, PLIN2, GPAM, NKIRAS1, CD151, YWHAG, SLC25A10, HSPB8, UQCRC1, CS, UQCRQ, GPAT4, ECH1, BCL2L13, RTN3, ACADM, PRDX3, ATP5PO, IFNGR1, SLC25A1, RETSAT, RAB…
INTERFERON_ALPHA_RESPONSE	64	1.18	0.187	0.424	9 (14)	EPSTI1, ISG15, OAS1, CD74, TAP1, TMEM140, PSME2, HELZ2, SLC25A28
PEROXISOME	74	1.2	0.165	0.414	20 (27)	HSD3B7, CLN8, CLN6, TSPO, CTBP1, PEX6, ACAA1, SLC25A17, GNPAT, ERCC1, SLC23A2, PEX11A, PEX13, CNBP, ECI2, HRAS, PEX11B, PRDX1, ATXN1, SLC35B2
P53_PATHWAY	169	1.21	0.112	0.463	57 (34)	TAP1, STEAP3, PHLDA3, PVT1, TRIB3, SPHK1, CSRNP2, GLS2, RPL36, SOCS1, FAM162A, RAB40C, RACK1, PITPNC1, KLK8, TAX1BP3, RPL18, SLC19A2, KIF13B, SLC7A11, MXD4, TSC22D1, CTSD, RAD9A, SLC3A2, SLC35D1, NUDT15, ZMAT3, TM4SF1, CD82, NOTCH1, TP53, RXRA, H2AC25, CD81, RHBDF2, HRAS, FOXO3, AK1, BTG2, DDB2, MAPKAPK3, MKNK2, TM7SF3, CCND2, RPS27L, TRAFD1, PLXNB2, ACVR1B, SEC61A1, EPHA2, DRAM1, FUCA1, ITGB4, H…
HEME_METABOLISM	143	1.26	0.057	0.367	45 (31)	MARCHF2, SLC66A2, SPTB, HTATIP2, FBXO7, ABCB6, RHD, CTNS, AGPAT4, GLRX5, SLC22A4, ACP5, SLC25A38, PRDX2, MFHAS1, YPEL5, LRP10, PGLS, LPIN2, P4HA2, SLC7A11, SIDT2, BLVRB, MARCHF8, SLC11A2, SLC2A1, HMBS, RAD23A, TSPAN5, MINPP1, UCP2, UBAC1, FOXO3, DCAF11, GAPVD1, TNRC6B, FOXJ2, ALAD, BTG2, UROD, ASNS, ARL2BP, EZH1, RAP1GAP, RCL1
KRAS_SIGNALING_DN	43	1.32	0.09	0.29	14 (33)	NPHS1, SNN, MTHFR, CHST2, KLK8, ARHGDIG, KMT2D, FGFR3, SLC29A3, SPHK2, TCF7L1, DLK2, ENTPD7, BTG2
REACTIVE_OXYGEN_SPECIES_PATHWAY	43	1.44	0.044	0.141	17 (40)	NDUFB4, ATOX1, TXNRD2, FTL, PRDX2, PTPA, PRDX6, LAMTOR5, MSRA, GPX4, MGST1, GSR, PRDX1, CDKN2D, PRDX4, ABCC1, TXN
XENOBIOTIC_METABOLISM	120	1.5	0.017	0.114	41 (34)	CYP2C18, DDAH2, PYCR1, CROT, ETFDH, PSMB10, DHRS7, ESR1, DHPS, SLC1A5, LPIN2, GSTO1, SLC35D1, PTS, BLVRB, ACOX2, CDA, PEMT, TPST1, CSAD, SAR1B, ALAS1, MPP2, SPINT2, GSR, CCL25, SLC12A4, SLC6A6, MARCHF6, AP4B1, ENTPD5, RAP1GAP, MCCC2, EPHA2, ECH1, NPC1, MT2A, IGFBP4, PPARD, RETSAT, ACOX3
BILE_ACID_METABOLISM	54	1.55	0.025	0.112	21 (39)	HSD3B7, CROT, PEX16, PFKM, SLC29A1, PAOX, PEX6, ABCA2, PEX7, GNPAT, PECR, SLC23A2, PEX11A, PEX19, PEX13, RXRA, ABCA3, BCAR3, ATXN1, SLC35B2, PEX26
OXIDATIVE_PHOSPHORYLATION	192	1.66	0	0.082	81 (42)	NDUFA2, CYC1, ATP5MC2, NDUFB4, ETFDH, UQCR10, COX6C, NDUFA3, COX7A2, MRPS11, ATP5MC1, COX8A, NDUFS3, ATP5ME, NDUFB6, ACAA1, NDUFS7, ECHS1, MRPS12, PDP1, NDUFB5, FXN, MRPL34, LDHA, MRPL35, NDUFA8, ATP6V1F, ATP5MC3, ATP6V0B, NDUFA7, SURF1, GPX4, NDUFC1, SLC25A12, ATP5F1E, SDHC, CASP7, NDUFS4, ATP6AP1, SLC25A5, SDHB, NDUFC2, COX6A1, SLC25A3, COX7C, ACAA2, NDUFB1, SUPV3L1, MRPL11, MDH1, SDHD, ALAS1, …

## Sheet: Table S5B
Table S5B. GSEA MSigDB Hallmark (H) gene sets: shMCT-1+anti-IL-6R vs. shMCT-1+IgG. Top 20 gene sets from GSEA of shMCT-1+anti-IL-6R vs. shMCT-1+IgG using the Hallmark (H) Molecular Signatures Database (MSigDB) gene sets. Size refers to the number of genes in the gene set after filtering out those genes not in the expression dataset. NES (Normalized Enrichment Score) indicates the degree to which …
NAME	Size	NES	NOM p-val	FDR q-val	Number of genes in the leading edge (%)	Leading edge subsets
INTERFERON_ALPHA_RESPONSE	64	-1.46	0.028	0.293	15 (23)	UBE2L6, IRF9, IFIH1, LPAR6, PARP14, OASL, IFIT2, NMI, PSMA3, TAP1, EPSTI1, PSMB8, STAT2, IFI27, ISG15
KRAS_SIGNALING_DN	43	-1.39	0.069	0.287	11 (26)	ASB7, FGGY, BTG2, NR4A2, KLK8, SYNPO, RGS11, TSHB, NR6A1, NPHS1, MSH5
OXIDATIVE_PHOSPHORYLATION	192	-1.34	0.035	0.277	34 (18)	COX17, NDUFA4, COX7A2, HSD17B10, ATP5ME, NDUFS4, PDP1, UQCRC2, TIMM9, COX6B1, NDUFB7, ATP5F1C, TCIRG1, ATP6V0B, NDUFV2, NDUFAB1, NDUFA7, UQCRQ, NDUFA2, GPX4, ECHS1, UQCR11, NDUFB6, NDUFB8, UQCRH, COX7B, NQO2, UQCR10, TIMM8B, NDUFB1, ATP5MG, NDUFB2, ATP5F1E, NDUFB4
INTERFERON_GAMMA_RESPONSE	123	-1.21	0.145	0.491	24 (20)	PLA2G4A, VAMP5, UBE2L6, IRF9, CASP3, IFIH1, PTPN6, PARP14, SOCS3, CCL5, OASL, SSPN, IFIT2, NMI, PSMA3, ARL4A, TAP1, EPSTI1, IL15RA, PSMB8, FAS, STAT2, IFI27, ISG15
DNA_REPAIR	143	-1.09	0.292	0.774	36 (25)	XPC, EIF1B, RFC4, TYMS, RFC3, POLR2J, ERCC8, POLR2C, RNMT, NT5C, PRIM1, STX3, POLE4, SUPT4H1, POLR2G, ELL, TAF9, DGUOK, POLD4, RBX1, COX17, ERCC5, GTF2A2, BOLA2, POLR1H, ADCY6, HPRT1, POLR2I, GPX4, POLR2K, NME4, MPC2, USP11, RPA3, DDB2, POLR3GL
FATTY_ACID_METABOLISM	113	-1.05	0.37	0.778	15 (13)	CD1D, UBE2L6, HSD17B10, GSTZ1, SMS, ALDH3A1, D2HGDH, CRYZ, AUH, ALDH3A2, ECHS1, UROS, NTHL1, PTS, HSD17B11
SPERMATOGENESIS	55	-1.05	0.388	0.687	7 (13)	CAMK4, PARP2, MLLT10, PSMG1, ARL4A, IFT88, HSPA1L
BILE_ACID_METABOLISM	54	-1.05	0.374	0.603	20 (37)	AMACR, ALDH9A1, IDI1, PEX6, PFKM, PNPLA8, GNPAT, SULT2B1, SCP2, PEX12, LONP2, PEX11A, ABCA2, CROT, FDXR, PEX1, NUDT12, HSD3B7, PEX7, HSD17B11
APOPTOSIS	116	-1	0.46	0.658	23 (20)	ATF3, DNM1L, LEF1, PDCD4, BCL2L2, CASP3, BTG2, SAT1, JUN, XIAP, BCL2L11, FDXR, CDKN1B, BNIP3L, EGR3, HMGB2, PLAT, TGFBR3, GPX4, TAP1, DDIT3, CTH, FAS
ADIPOGENESIS	165	-0.96	0.552	0.685	19 (12)	CAVIN2, NDUFB7, ADCY6, APOE, SSPN, NDUFAB1, SLC66A3, DHRS7, ARL4A, UQCRQ, GPX4, ECHS1, UQCR11, COX7B, UQCR10, STAT5A, NKIRAS1, DNAJC15, DNAJB9
IL6_JAK_STAT3_SIGNALING	51	-0.91	0.611	0.751	13 (20)	TNFRSF1B, HAX1, PDGFC, IL13RA1, IRF9, CD9, OSMR, JUN, SOCS3, IL15RA, FAS, MAP3K8, STAT2
NOTCH_SIGNALING	27	-0.79	0.773	0.936	7 (7)	MAML2, APH1A, PPARD, FZD1, DTX2, JAG1, KAT2A
E2F_TARGETS	199	-0.4	1	1	52 (26)	PCNA, CCNB2, CNOT9, PAICS, CKS1B, SLBP, CDCA3, EIF2S1, ZW10, NBN, RAD1, CDK1, DLGAP5, MXD3, PRDX4, NASP, HMGB3, PTTG1, PMS2, TRA2B, SPC24, CENPM, RFC3, GINS1, CBX5, EXOSC8, H2AZ1, NOP56, TIMELESS, PDS5B, RAN, STMN1, POLE4, RAD51C, PSMC3IP, PNN, DEPDC1, GINS4, PRKDC, RAD51AP1, GINS3, DCTPP1, PAN2, WDR90, MAD2L1, LUC7L3, CDKN1B, ORC6, BRMS1L, HMGB2, DSCC1, RPA3
WNT_BETA_CATENIN_SIGNALING	30	1.1	0.311	0.523	10 (33)	PPARD, FZD1, NCOR2, DVL2, JAG1, KAT2A, MYC, CSNK1E, HDAC11, AXIN1
XENOBIOTIC_METABOLISM	120	1.1	0.247	0.496	44 (37)	PEMT, ACOX1, PTGR1, CBR1, RETSAT, BCAR1, SERPINE1, PC, HMOX1, UPP1, PPARD, ETS2, PMM1, NPC1, SERTAD1, EPHA2, ABHD6, CYB5A, SLC35B1, ATP2A2, UGDH, XDH, TMEM97, GSTO1, PTGES, SHMT2, MTHFD1, TMEM176B, MT2A, TNFRSF1A, SLC1A5, PGD, GSR, SMOX, MAOA, KARS1, GCH1, GSS, POR, CNDP2, IGFBP4, ACOX3, ALDH2, SLC6A6
P53_PATHWAY	169	1.1	0.208	0.472	43 (25)	NUDT15, RGS16, H1-2, SFN, SERPINB5, AEN, TRAF4, RETSAT, IFI30, H2AC25, HBEGF, IER3, HMOX1, SOCS1, UPP1, CD82, RNF19B, CDKN1A, PMM1, OSGIN1, IL1A, TAX1BP3, FUCA1, PLK2, SEC61A1, LIF, EPHA2, VDR, PPP1R15A, ITGB4, SLC7A11, PDGFA, WWP1, BAK1, CCNG1, CTSD, H2AJ, EPS8L2, RRP8, APP, RAD9A, POM121, BLCAP
HYPOXIA	143	1.14	0.19	0.434	22 (15)	PFKFB3, B3GALT6, EFNA3, PKP1, PDGFB, SDC3, CCN2, BHLHE40, CITED2, CCN1, TNFAIP3, CHST2, SERPINE1, TPBG, PLIN2, IER3, HMOX1, TPST2, EXT1, CDKN1A, MYH9, GPC1
MITOTIC_SPINDLE	191	1.16	0.117	0.396	76 (40)	TBCD, MAP1S, MYO1E, FARP1, BCAR1, RASAL2, GEMIN4, SEPTIN9, ARHGDIA, MARK4, ACTN4, FLNA, MYO9B, CDC42EP1, FSCN1, MYH9, RANBP9, ARHGAP10, NCK2, ARHGEF3, ARL8A, FGD6, TUBA4A, ABR, SHROOM1, CDK5RAP2, PALLD, CYTH2, DLG1, KNTC1, SPTAN1, ARF6, GSN, WASF2, ARHGEF7, FLNB, PLK1, EZR, NIN, VCL, MAP3K11, ARHGAP27, RFC1, RASA1, NUMA1, RAPGEF6, LRPPRC, ARFGEF1, KIF23, KPTN, ATG4B, CTTN, RHOT2, KIFAP3, BCR, RAL…
GLYCOLYSIS	155	1.17	0.142	0.414	40 (26)	B3GALT6, EFNA3, SDC3, ALG1, CHST12, CITED2, GNE, CHST2, PKP2, PC, TPBG, CLDN3, IER3, GNPDA1, EXT1, SLC25A10, CHPF, LHPP, GPC1, PMM2, PPP2CB, B3GAT3, SLC25A13, GOT2, CYB5A, PLOD1, ME2, NSDHL, B4GALT2, GUSB, HS2ST1, AKR1A1, PGLS, P4HA2, SDC1, B4GALT1, EXT2, G6PD, ENO1, AGL
ESTROGEN_RESPONSE_EARLY	137	1.19	0.106	0.376	61 (45)	CELSR2, GAB2, SFN, ADCY9, CANT1, BHLHE40, MINDY1, FARP1, KRT19, PRSS23, TSKU, TPBG, LAD1, ASB13, KLK10, AFF1, XBP1, NCOR2, FASN, ITPK1, ENDOD1, HR, MYC, TGIF2, PTGES, RRP12, MYBBP1A, PODXL, B4GALT1, FLNB, SLC16A1, INPP5F, SLC7A5, MYOF, FRK, WWC1, ESRP2, BAG1, RPS6KA2, SLC26A2, MREG, IGFBP4, SCARB1, ABHD2, KLF10, SLC2A1, SYBU, AMFR, SIAH2, RARA, CCND1, SH3BP5, UNC119, SLC39A6, ELF3, ABCA3, BLVRB, …
KRAS_SIGNALING_UP	100	1.22	0.111	0.329	23 (23)	GADD45G, MMP9, RGS16, MALL, TNFAIP3, INHBA, WNT7A, PTGS2, ITGA2, MMP10, HBEGF, GALNT3, TMEM158, ENG, EVI5, PLAU, FUCA1, USP12, LIF, PTCD2, AMMECR1, CDADC1, PPP1R15A
COAGULATION	62	1.32	0.056	0.174	29 (47)	MMP9, CLU, PDGFB, DUSP14, FN1, PRSS23, ITGA2, SERPINE1, MMP10, RABIF, PLAU, CAPN2, PEF1, C3, GNB2, SERPINB2, THBS1, GSN, ITGB3, TIMP1, FURIN, MMP14, PREP, WDR1, LTA4H, CTSB, ISCU, RAC1, FYN
MYOGENESIS	92	1.36	0.043	0.143	36 (39)	CLU, ADCY9, BHLHE40, ADAM12, PC, HBEGF, LPIN1, SYNGR2, CDKN1A, FLII, MYH9, SMTN, GADD45B, SLC6A8, CHRNB1, ITGB4, ITGB5, SPTAN1, TSC2, APP, GSN, DENND2B, MYO1C, LARGE1, CTF1, AGL, PDLIM7, ITGB1, BAG1, SPHK1, COL4A2, PDE4DIP, MEF2D, KIFC3, PLXNB2, ACSL1
COMPLEMENT	106	1.4	0.012	0.126	44 (42)	ZFPM2, CLU, PDGFB, FN1, TNFAIP3, PIK3R5, SERPINE1, RHOG, EHD1, RABIF, PRCP, SH2B3, CBLB, SRC, PPP2CB, CASP7, AKAP10, PSEN1, XPNPEP1, C3, DUSP5, GNB2, CTSD, MSRB1, SERPINB2, TIMP1, SIRT6, USP14, PFN1, MMP14, PLA2G7, PRDM4, PHEX, PREP, GNAI3, LTA4H, CTSB, COL4A2, IRF1, FYN, GNAI2, CEBPB, LYN, CALM1
IL2_STAT5_SIGNALING	128	1.4	0.003	0.117	50 (39)	CKAP4, RGS16, BHLHE40, ADAM19, CCNE1, MYO1E, SLC29A2, TNFRSF21, MAP6, LRRC8C, PLIN2, AHR, SOCS1, SYNGR2, MAPKAPK2, RHOB, NCS1, CTSZ, XBP1, LIF, PHLDA1, GADD45B, PHTF2, CSF1, HIPK2, MYC, GSTO1, CDCP1, NFIL3, ECM1, IL4R, SH3BGRL2, MYO1C, HUWE1, FURIN, DENND5A, WLS, SLC1A5, P2RX4, ANXA4, PNP, NRP1, PDCD2L, PUS1, NOP2, TRAF1, ITGA6, UCK2, ITGAV, CYFIP1
APICAL_JUNCTION	108	1.43	0.019	0.114	45 (42)	LAMA3, LAMB3, MMP9, SDC3, ACTG1, LAMC2, NECTIN3, ACTN1, ITGA2, ACTN4, ZYX, ACTB, FSCN1, MYH9, SRC, CNN2, VAV2, DHX16, ITGB4, FLNC, INPPL1, ARPC2, DLG1, PARVA, PIK3CB, MSN, RSU1, MPZL2, B4GALT1, CD276, YWHAH, PFN1, VCL, PALS1, ITGB1, RASA1, MAPK14, VCAM1, GNAI2, TJP1, TRAF1, HRAS, PIK3R3, PTK2, BMP1
HEDGEHOG_SIGNALING	17	1.49	0.048	0.078	8 (47)	AMOT, ETS2, TLE3, MYH9, ADGRG1, TLE1, RASA1, NRP1
TGF_BETA_SIGNALING	50	1.57	0.017	0.05	25 (50)	SMAD7, JUNB, IFNGR2, PMEPA1, SERPINE1, ID1, ENG, ACVR1, SMURF1, NCOR2, PPP1R15A, LTBP2, HIPK2, SKI, THBS1, FURIN, PPM1A, TJP1, ID3, CTNNB1, KLF10, BMPR1A, SLC20A1, TGFB1, FKBP1A
TNFA_SIGNALING_VIA_NFKB	155	1.61	0	0.036	50 (32)	EDN1, PFKFB3, LAMB3, NFKB2, IL23A, BHLHE40, TNIP2, SPSB1, CCN1, NFKBIE, TNFAIP3, TNIP1, INHBA, JUNB, PHLDA2, IFNGR2, RIPK2, TNC, MAP2K3, PMEPA1, PTGS2, SERPINE1, HBEGF, IER3, EHD1, SNN, RNF19B, RHOB, ETS2, CDKN1A, IL1A, RELA, RELB, PLAU, PLK2, SIK1, LIF, PHLDA1, GADD45B, PPP1R15A, SOD2, CSF1, ZC3H12A, NFKB1, PDE4B, JAG1, DUSP5, MYC, LITAF, NFIL3
UV_RESPONSE_DN	108	1.63	0	0.042	46 (43)	CACNA1A, BDNF, BHLHE40, SMAD7, CITED2, CCN1, FZD2, ERBB2, SERPINE1, CDK13, DDAH1, ID1, GRK5, ATP2C1, MAP1B, AGGF1, INPP4B, VAV2, PEX14, CDON, NFKB1, APBB2, MYC, DLG1, PIAS3, SCN8A, ITGB3, RUNX1, ANXA2, MRPS31, HAS2, RND3, PLCB4, ANXA4, NRP1, PRDM2, PTPN21, MAPK14, SPOP, TGFBR2, FYN, TJP1, TENT4A, SLC7A1, BMPR1A, PIK3R3
INFLAMMATORY_RESPONSE	94	1.69	0	0.034	39 (41)	EDN1, RGS16, SLC31A2, TAPBP, INHBA, IFNGR2, RIPK2, CHST2, PIK3R5, SERPINE1, HBEGF, TPBG, RHOG, AHR, ATP2C1, CD82, ITGA5, CDKN1A, IL1A, RELA, LIF, PSEN1, ADRM1, CSF1, ATP2A2, NFKB1, SLC11A2, PDE4B, MYC, IL18RAP, IL4R, ITGB3, TIMP1, HAS2, MMP14, P2RX4, TLR2, GNAI3, EMP3
EPITHELIAL_MESENCHYMAL_TRANSITION	99	1.79	0	0.021	48 (48)	LAMA3, PTHLH, FSTL3, BDNF, CCN2, LAMC2, ADAM12, FN1, CCN1, TNFAIP3, INHBA, FOXC2, CRLF1, TNC, PMEPA1, ITGA2, SERPINE1, VEGFC, RHOB, ITGA5, BASP1, FLNA, FUCA1, GPC1, FBLN2, GADD45B, SLC6A8, P3H1, PLOD1, ITGB5, ECM1, THBS1, ITGB3, TIMP1, SDC1, PLOD3, MMP14, EMP3, ITGB1, PFN2, VIM, COPA, EFEMP2, COL4A2, VCAM1, PCOLCE2, IGFBP4, ITGAV
MYC_TARGETS_V2	58	1.95	0	0.004	34 (59)	SLC19A1, SLC29A2, GRWD1, FARSA, TBRG4, NOP16, SRM, BYSL, MYC, TMEM97, IMP4, RRP9, RRP12, NOLC1, MYBBP1A, UTP20, PLK1, TCOF1, NDUFAF4, PES1, WDR74, IPO4, PPAN, DDX18, LAS1L, DUSP2, PUS1, RCL1, NOP2, PRMT3, EXOSC5, PPRC1, TFB2M, PA2G4

## Sheet: Table S5C
Table S5C. GSEA MSigDB Hallmark (H) gene sets: shMCT-1+anti-IL-6R vs. scramble+anti-IL-6R. Top 20 gene sets from GSEA of shMCT-1+anti-IL-6R vs. scramble+anti-IL-6R using the Hallmark (H) Molecular Signatures Database (MSigDB) gene sets. Size refers to the number of genes in the gene set after filtering out those genes not in the expression dataset. NES (Normalized Enrichment Score) indicates the …
NAME	Size	NES	NOM p-val	FDR q-val	Number of genes in the leading edge (%)	Leading edge subsets
MITOTIC_SPINDLE	191	-1.88	0	0.004	75 (39)	KIF5B, HDAC6, TUBGCP5, TPX2, MAPRE1, TIAM1, CEP250, NUMA1, SMC1A, KIF11, TAOK2, ABL1, SMC4, RAPGEF6, ROCK1, DOCK4, KIF1B, PCGF5, CD2AP, MYH10, KIF3B, SSH2, FLNA, CEP72, ARFGEF1, CENPE, KNTC1, LATS1, STAU1, SOS1, RASAL2, TRIO, AKAP13, SHROOM2, KIF20B, RASA2, ARHGEF11, BRCA2, PIF1, BUB1, SPTAN1, ABI1, PCM1, RICTOR, FLNB, RABGAP1, CENPF, KIF15, CEP192, PDLIM5, RASA1, ALMS1, CCDC88A, ARHGEF12, PCNT, …
UV_RESPONSE_DN	108	-1.49	0.013	0.101	36 (33)	RND3, SCAF8, NR1D2, TJP1, RASA2, WDR37, MAP1B, IGF1R, ADD3, NFIB, SYNE1, ANXA2, PRDM2, PTPN21, RXRA, ID1, PDLIM5, SLC7A1, ATRX, NIPBL, NOTCH2, INPP4B, CDK13, DUSP1, SIPA1L1, VAV2, ACVR2A, PRKAR2B, TOGARAM1, NR3C1, SMAD3, ATRN, ATXN1, TGFBR3, MAGI2, SFMBT1
TGF_BETA_SIGNALING	50	-1.47	0.031	0.082	12 (20)	XIAP, TJP1, LTBP2, ID1, HIPK2, BMPR2, MAP3K7, APC, TGFBR1, SMAD6, ARID4B, SMAD3
G2M_CHECKPOINT	195	-1.46	0.003	0.062	83 (42)	SYNCRIP, SRSF1, SFPQ, HNRNPU, XPO1, CENPA, MEIS2, KIF23, TMPO, MTF2, KIF4A, SRSF10, YTHDC1, SMARCC1, CUL4A, CCNF, EWSR1, FANCC, HUS1, CDC27, PRC1, TOP2A, RAD21, CTCF, SLC7A5, MYC, LIG3, CDC7, KMT5A, RAD23B, KIF5B, TPX2, PDS5B, TENT4A, HMMR, NUMA1, CDKN1B, SMC1A, SLC12A2, KIF11, PURA, ABL1, SMC4, CDKN2C, STAG1, NUP98, CENPE, POLE, FOXN3, RASAL2, NSD2, KIF20B, ODF2, STIL, BRCA2, BUB1, H2AX, TOP1, P…
SPERMATOGENESIS	55	-1.38	0.051	0.098	20 (36)	NF2, RAD17, IFT88, ZC3H14, TOPBP1, IP6K1, STAM2, SLC12A2, MAST2, TLE4, BRAF, NPHP1, BUB1, MTOR, STRBP, LPIN1, HSPA4L, MLLT10, HSPA1L, CAMK4
APICAL_SURFACE	22	-1.23	0.198	0.246	8 (36)	BRCA1, SHROOM2, ADIPOR2, CRYBG1, EFNA5, MDGA1, CROCC, NCOA6
ANDROGEN_RESPONSE	79	-1.11	0.239	0.441	14 (18)	PTPN21, RPS6KA3, GPD1L, PDLIM5, ARID5B, DNAJB9, ITGAV, INPP4B, CDC14B, ELL2, ELK4, CDK6, ADAMTS1, KRT19
ESTROGEN_RESPONSE_EARLY	137	-1.08	0.265	0.466	23 (17)	IGF1R, ADD3, NRIP1, NAV2, FLNB, AREG, HES1, RHOBTB3, TTC39A, PEX11A, MED13L, TSKU, MAST4, KLF4, MYBL1, PTGES, OLFM1, IL6ST, EGR3, ABLIM1, AQP3, DEPTOR, KRT19
ANGIOGENESIS	17	-1.05	0.37	0.502	4 (24)	ITGAV, VAV2, SPP1, CXCL6
IL6_JAK_STAT3_SIGNALING	51	-1.04	0.379	0.482	5 (10)	IL1R1, IL6ST, FAS, OSMR, PIK3R5
HEME_METABOLISM	143	-1.01	0.423	0.506	30 (18)	MPP1, DCAF10, RBM5, CIR1, BTG2, BMP2K, LPIN2, GAPVD1, SLC22A4, SLC25A37, CAT, TOP1, RAP1GAP, ATG4A, CAST, FOXJ2, TFDP2, ARHGEF12, SLC6A9, DAAM1, ELL2, KLF3, FOXO3, NR3C1, TNRC6B, SPTB, C3, SLC7A11, PC, AQP3
ESTROGEN_RESPONSE_LATE	132	-0.87	0.765	0.805	20 (17)	SNX10, CELSR2, LAMC2, FGFR3, CISH, PLAAT3, SULT2B1, FABP5, DYNLT3, IGFBP4, MYB, PRSS23, ELOVL5, RPS6KA2, ST14, XBP1, ETFB, FKBP5, LSR, ASS1
E2F_TARGETS	199	-0.59	1	0.995	52 (26)	HUS1, MLH1, SSRP1, TOP2A, RAD21, SMC3, CDCA3, DCLRE1B, CTCF, RAD51AP1, UBR7, TCF19, MYC, WDR90, WEE1, EIF2S1, E2F8, CBX5, CSE1L, TRIP13, PDS5B, NCAPD2, PAN2, HMMR, SPC25, CDKN1B, SMC1A, DEK, SMC4, PSIP1, CDKN2C, STAG1, DSCC1, HELLS, CENPE, BRCA1, POLE, CCP110, PCNA, PRKDC, BRCA2, H2AX, ATAD2, SMC6, RAD50, CIT, BRMS1L, PNN, NUP153, USP1, CDC25B, MKI67
MYC_TARGETS_V2	58	1.35	0.076	0.1	25 (43)	HSPE1, GRWD1, PA2G4, CDK4, DCTPP1, PHB1, HSPD1, TMEM97, LAS1L, WDR74, IMP4, FARSA, MRTO4, PES1, DDX18, SRM, PUS1, CBX3, NOC4L, EXOSC5, RRP9, AIMP2, PLK1, NPM1, SORD
UV_RESPONSE_UP	115	1.36	0.036	0.098	39 (34)	EPCAM, GGH, CNP, DLG4, SHOX2, ATP6V1F, HYAL2, ASNS, ATF3, BSG, HMOX1, AP2S1, GRINA, TUBA4A, SPR, RPN1, MMP14, STARD3, CDC34, SLC25A4, JUNB, CREG1, SELENOW, MGAT1, TAP1, E2F5, ALDOA, TMBIM6, ACAA1, ARRB2, BAK1, TST, YKT6, CCND3, SQSTM1, FEN1, CYB5R1, PDAP1, RAB27A
DNA_REPAIR	143	1.43	0.017	0.055	59 (41)	NME3, NME4, NPR2, NT5C, DAD1, ARL6IP1, GUK1, EIF1B, VPS28, PNP, RPA3, SURF1, NME1, POLR2G, BCAP31, COX17, POLR2F, GMPR2, TMED2, AK3, NT5C3A, RBX1, POLR2J, MPC2, SUPT4H1, CDA, POLA2, SEC61A1, TAF13, RFC2, TK2, POLR2K, ZWINT, GTF2B, ERCC4, ZNF707, APRT, AAAS, POLR1D, TAF12, MPG, HPRT1, SNAPC5, POLR2D, FEN1, DGUOK, CETN2, POLR2C, POLR1C, TAF10, TARBP2, TSG101, ALYREF, POLH, VPS37B, ADRM1, RPA2, BOLA…
COMPLEMENT	106	1.44	0.036	0.056	35 (33)	SERPINB2, GNB4, GNG2, CLU, GCA, PLAT, LRP1, CCL5, FYN, CTSC, TIMP1, LGMN, CSRP1, PLA2G7, PDGFB, GNB2, MMP14, CTSD, S100A13, PFN1, CTSB, DUSP5, MSRB1, ATOX1, SIRT6, LTA4H, HSPA5, CDA, XPNPEP1, NOTCH4, TIMP2, PPP4C, PPP2CB, SERPINE1, RCE1
FATTY_ACID_METABOLISM	113	1.46	0.021	0.049	42 (37)	CD1D, ENO3, CBR1, GLUL, PRDX6, REEP6, CRYZ, ACAA2, ALDH9A1, OSTC, ELOVL5, ERP29, LDHA, LGALS1, BCKDHB, ACADL, ECH1, MDH2, S100A10, FH, SDHC, IDH1, RETSAT, ACADS, SUCLG1, MIF, BPHL, H2AZ1, ALDOA, SDHD, PSME1, ACSL5, DHCR24, HIBCH, ACAA1, HADH, METAP1, PDHB, ACADVL, ETFDH, CPT1A, RAP1GDS1
XENOBIOTIC_METABOLISM	120	1.54	0	0.024	52 (43)	IRF8, FAH, CBR1, PTGR1, MT2A, HES6, CYP2C18, CASP6, DDAH2, ETS2, CYB5A, GSTO1, PEMT, CYP2J2, ALDH9A1, IGFBP4, DHRS1, SPINT2, ARPP19, SLC35B1, ELOVL5, HMOX1, TGFB2, SERTAD1, PMM1, CNDP2, ECH1, SSR3, PTGES3, IDH1, DHPS, SAR1B, RETSAT, TMEM97, ASL, ADH5, CDA, BPHL, POR, PGRMC1, TPST1, TMBIM6, ESR1, ABHD6, SHMT2, SERPINE1, SLC1A5, HPRT1, ETFDH, GART, COMT, JUP
MYC_TARGETS_V1	199	1.59	0	0.016	85 (43)	HSPE1, PSMB3, NHP2, LDHA, NME1, PSMD3, COX5A, PA2G4, CDK4, RPL34, RPLP0, PRDX4, RPL18, PSMD8, PTGES3, CCT3, EEF1B2, PHB1, PSMB2, SSBP1, TUFM, CCT5, HSPD1, RPL6, HDDC2, LSM7, PGK1, SNRPG, RPS5, H2AZ1, SNRPD3, VDAC1, CYC1, MRPL9, UBE2E1, EIF3B, RPS10, XRCC6, NDUFAB1, RAN, RPL22, RPL14, SNRPD1, RANBP1, EIF4E, TXNL4A, C1QBP, SNRPD2, RACK1, SNRPA1, MCM6, TRIM28, SLC25A3, HPRT1, HNRNPC, CANX, RPS3, VBP…
ALLOGRAFT_REJECTION	88	1.59	0.006	0.016	25 (28)	CD1D, CD74, IRF8, APBB1, MMP9, IL12RB1, CCL5, NOS2, HLA-G, TIMP1, BCL3, NME1, TGFB2, EIF5A, DEGS1, CAPG, TLR3, B2M, TAP2, CSK, HLA-A, IL4R, STAT1, TAP1, TAPBP
KRAS_SIGNALING_DN	43	1.6	0.004	0.018	13 (30)	SERPINB2, SNN, CELSR2, CHST2, SHOX2, TCF7L1, FGFR3, SYNPO, VPS50, LFNG, KLK8, AKR1B10, TGFB2
MTORC1_SIGNALING	188	1.6	0	0.017	83 (44)	SDF2L1, CTSC, ASNS, LGMN, HSPE1, TES, PSPH, PIK3R3, PNP, CALR, BHLHE40, CACYBP, FADS1, PSMB5, ELOVL5, LDHA, XBP1, TUBA4A, FDXR, RPN1, ATP5MC1, P4HA1, CDKN1A, UCHL5, PFKL, FKBP2, NUPR1, IDH1, IFI30, SEC11A, HSP90B1, SERPINH1, HSPD1, PSMD13, TMEM97, HMBS, ACTR3, TUBG1, PGK1, LTA4H, HSPA5, ALDOA, DHCR24, PHGDH, RIT1, MLLT11, GLA, PPA1, SHMT2, SLC1A5, ACLY, YKT6, DDIT3, HPRT1, SC5D, CANX, NUFIP1, CCT…
ADIPOGENESIS	165	1.65	0.002	0.013	64 (39)	CHCHD10, FAH, ESYT1, DHRS7B, REEP6, ESRRA, RAB34, PEMT, PIM3, ACAA2, NDUFA5, STAT5A, ETFB, REEP5, CAVIN2, ACADL, UBC, COX6A1, TALDO1, ECH1, PEX14, CS, PLIN2, DRAM2, MTARC2, MDH2, PFKL, ELMOD3, SDHC, IDH1, RETSAT, ACADS, APLP2, SUCLG1, GPAT4, SOD1, ATP5PO, UQCRQ, COQ9, CD151, POR, ALDOA, CYC1, CAVIN1, HIBCH, HADH, NDUFAB1, UQCRC1, SAMM50, DNAJC15, NDUFB7, SLC1A5, UQCR10, COQ3, PHYH, TST, ACLY, MRP…
CHOLESTEROL_HOMEOSTASIS	63	1.67	0.002	0.012	17 (27)	ALDOC, CLU, ALCAM, GUSB, FABP5, LGMN, ATF3, JAG1, ACTG1, S100A11, ETHE1, ECH1, FDPS, PMVK, SEMA3B, TMEM97, ANTXR2
APICAL_JUNCTION	108	1.7	0	0.014	21 (19)	SDC3, CLDN4, VCAM1, ATP1A3, AMIGO2, MMP9, CLDN9, LAMC2, ADAM15, LAMA3, NECTIN2, LAMB3, PIK3R3, THBS3, TSPAN4, CX3CL1, MPZL1, NECTIN3, ACTG1, NRTN, VASP
HYPOXIA	143	1.7	0	0.012	38 (27)	ALDOC, PGF, SDC3, CCN2, CHST2, STC2, ENO3, MT2A, EFNA3, HEXA, CCN1, ILVBL, CASP6, SULT2B1, P4HA2, TES, ATF3, GAA, LXN, PDGFB, BHLHE40, CSRP2, LDHA, HMOX1, PRDX5, NAGK, IER3, GALK1, TPST2, EFNA1, ACKR3, P4HA1, CDKN1A, PLIN2, FAM162A, SDC2, PFKL, KDELR3
GLYCOLYSIS	155	1.7	0	0.011	50 (32)	SDC3, CHST2, B4GALT4, STC2, CLDN9, EFNA3, ELF3, CASP6, CHST12, QSOX1, GUSB, P4HA2, CYB5A, GMPPA, ALDH9A1, B3GAT3, ARPP19, CHPF, SLC25A13, LHPP, LDHA, PLOD1, BPNT1, IER3, GALK1, HAX1, PGLS, TALDO1, P4HA1, FAM162A, SDC2, B3GNT3, MDH2, HS2ST1, KDELR3, AKR1A1, SDHC, IDH1, ALG1, AK3, SOD1, PGAM1, GNPDA1, SDC1, MIF, PGK1, AGRN, HSPA5, PRPS1, ALDOA
INTERFERON_GAMMA_RESPONSE	123	1.72	0.003	0.015	33 (27)	PSMB8, CD74, IRF8, VCAM1, OASL, LGALS3BP, BST2, IFIH1, MT2A, CCL5, ISG15, HLA-G, EPSTI1, IFITM3, SAMD9L, PNP, BPGM, VAMP5, IRF5, HLA-B, VAMP8, NLRC5, CDKN1A, B2M, IFIT2, HLA-A, PSMB2, IFI30, IL4R, STAT1, PSME2, TAP1, TAPBP
EPITHELIAL_MESENCHYMAL_TRANSITION	99	1.79	0	0.007	30 (30)	PMP22,PFN2,CCN2,VCAM1,PTHLH,SFRP1,LRP1,P3H1,CRLF1,CCN1,ITGB3,BDNF,LAMC2,EMP3,SGCB,QSOX1,LAMA3,TIMP1,BASP1,FSTL3,IGFBP4,TNC,EFEMP2,ITGA5,CALU,PLOD1,LGALS1,MMP14,FBLN2,CAPG
COAGULATION	62	1.88	0	0.004	24 (39)	SERPINB2, CLU, MMP9, PLAT, MMP10, LRP1, MSRB2, FYN, ITGB3, PLAU, TIMP1, LGMN, CRIP2, CSRP1, KLK8, PDGFB, PRSS23, GSN, DUSP14, GNB2, ARF4, MMP14, S100A13, CTSB
INTERFERON_ALPHA_RESPONSE	64	2.07	0	0.001	22 (34)	PSMB8, OAS1, CD74, OASL, LGALS3BP, BST2, IFIH1, CNP, ISG15, EPSTI1, IFITM3, SAMD9L, MVB12A, B2M, IFIT2, IFI30, IL4R, PSME2, TAP1, MOV10, TRAFD1, PSME1
OXIDATIVE_PHOSPHORYLATION	192	2.22	0	0	102 (53)	ATP1B1, ATP6V1F, NDUFA4, CYB5A, COX7A2, MRPL34, ACAA2, NDUFA5, NDUFS2, TIMM17A, ATP5MF, SURF1, ATP6V0E1, NDUFS7, NDUFA7, LDHA, NDUFC2, COX17, ETFB, COX5A, OXA1L, COX6A1, POLR2F, ATP5MC1, SLC25A20, NDUFC1, ATP5PD, ECH1, CS, SLC25A4, COX5B, NDUFB5, ATP6V0C, NDUFB3, MDH2, VDAC2, ATP5F1B, FH, SDHC, IDH1, ATP5PB, ATP5F1D, RETSAT, SUCLG1, MRPS11, ATP5PO, TIMM13, COX6C, UQCRQ, ATP6V0B, COX7A2L, POR, ATP…
