# Supplementary material for: Immunotherapeutic IL-6R and targeting the MCT-1/IL-6/CXCL7/PD-L1 circuit prevent relapse and metastasis of triple-negative breast cancer
Source: Theranostics. 2024 Mar 3;14(5):2167–89. doi: 10.7150/thno.92922 (PMC10945351; doi:10.7150/thno.92922)
Supplement: Supplementary file 1 — Supplementary methods, figures and tables. [file thnov14p2167s1.zip › Table S6.xlsx]

## Sheet: Table S6
Table S6. Primer sequences for specific amplicons
Gene		Sequence of primers
Human (Homo sapiens)
β-actin	F	5′-CACCAGGGCGTGATGGTGGG-3′
	R	5′-GATGCCTCTCTTGCTCTGG GC-3′
CXCL7	F	5′-CTGACTGCTCTGGCTTCCTC-3′
	R	5′-ATGCAGCGGAGTTCAGCATA-3′
IL-6	F	5’- ATTCCTTCTTCTGGTCAGAAACC-3’
	R	5’-ACAAAGGATATTCAAACTGCATAGC-3’
MCT-1	F	5’-AGGCATTATCTTCATGCTGTCA-3’;
	R	5’-AATGATGGGCTGTGGCATAT-3’
PD-L1	F	5’-GTTGAAGGACCAGCTCTCCC-3’
	R	5’-CTTGTAGTCGGCACCACCAT-3’
MYC	F	5’-CCTGGTGCTCCATGAGGAGAC-3’
	R	5’-CAGACTCTGACCTTTTGCCAGG-3’
CCN2	F	5’-CTTGCGAAGCTGACCTGGAAGA-3’
	R	5’-CCGTCGGTACATACTCCACAGA-3’
Mouse (Mus musculus)
EpCAM	F	5’-TGCTGGAATTGTTGTGCTGG-3’
	R	5’-AGA TGTCTTCGTCCCACG-3’
Oct4	F	5’-TGA CCGCATCTCCCCTCTAA-3’
	R	5’-TCTTCCCAGAGGGAGCTCAA-3’
SOX2	F	5’-CATGAAGGAGCACCCGGATT-3’
	R	5’-TTAATGTGCGCGTAACTGTG-3’
Areg	F	5’-AGAACTCCGCTGCTACCGCT-3’
	R	5’-AGCTCAAGTCCACCGGCACT-3’
Il6st	F	5’-CTCTGAGTCCTTGAAGGCGTAC -3’
	R	5’-CCATTCTGGTCGTCCACAGGAA -3’
Stat1	F	5’-GCCTCTCATTGTCACCGAAGAAC-3’
	R	5’-GGCTGACGTTGGAGATCACCA-3’
Fas	F	5’-CTGCGATTCTCCTGGCTGTGAA-3’
	R	5’-CAACAACCATAGGCGATTTCTGG-3’
St6gal1	F	5’-ATGGGTGCCTACCATCCGCT-3’
	R	5’-TCCGGAAGCCAGACAGGGTA-3’
Serpina3i	F	5’-ATGCCCTTTGACCCCCGTGA-3’
	R	5’-GCAGGACAGCTCATCATCCCG-3’
Dnajb9	F	5’-AGCCATGAAGTACCACCCTGAC-3’
	R	5’-CGACTATTGGCATCCGAGAGTG-3’
Hes1	F	5’-GGAAATGACTGTGAAGCACCTCC-3’
	R	5’-GAAGCGGGTCACCTCGTTCATG-3’
Myc	F	5’-TCGCTGCTGTCCTCCGAGTCC-3’
	R	5’-GGTTTGCCTCTTCTCCACAGAC-3’
Ccn2	F	5’-TGCGAAGCTGACCTGGAGGAAA-3’
	R	5’-CCGCAGAACTTAGCCCTGTATG-3’
β-actin	F	5’-ATGGTCTTGGTTTCTGTGCCT-3’
	R	5’-CCACATCAAAGGCCGTGTTC-3’
Ppia	F	5’-CATCACGGCCGATGACGAGC-3’
	R	5’-TCCAGTGCTCAGAGCTCGAAAGT-3’
CD68	F	5’-ACACTTCGGGCCATGTTTCT-3’
	R	5’-GGGGCTGGTAGGTTGATTGT-3’
CD80	F	5’-ATGCTCACGTGTCAGAGGAC-3’
	R	5’-TGACAACGATGACGACGACT-3’
CD86	F	5’-GCAAGGTCACCCGAAACCTA-3’
	R	5’-CACACACCATCCGGGAATGA-3’
Adgre1	F	5’-TAGCGGGGATGTTGCACTAC-3’
	R	5’-TTGTGGCCAGCTATTGCAGA-3’
Arginase 1 (Arg1)	F	5’-GGTCTGTGGGGAAAGCCAAT-3’
	R	5’-CAGTGTGAGCATCCACCCAA-3’
IL-10	F	5’-CAGTACAGCCGGGAAGACAA-3’
	R	5’-AGGCTTGGCAACCCAAGTAA-3’
TGF-β	F	5’-TGTACGGCAGTGGCTGAACC-3’
	R	5’-CATGGATGGTGCCCAGGTCG-3’
CD163	F	5′-CCG GGAGATGAATTCTTGCCT-3′
	R	5′-AGACACAGAAATTAGTTCAGCAGCA-3′
Foxp3	F	5’-CCTGGTTGTGAGAAGGTCTTCG-3’
	R	5’-TGCTCCAGAGACTGCACCACTT-3’
